# Supplementary material for: Crystal structure of 3-amino-1-(4-hy­droxy­phen­yl)-1H-benzo[f]chromene-2-carbo­nitrile
Source: Acta Crystallogr E Crystallogr Commun. 2015 Jul 4;71(Pt 8):o536–7. doi: 10.1107/S2056989015012566 (PMC4571384; doi:10.1107/S2056989015012566)
Supplement: Supplementary file 1 [file e-71-0o536-sup1.cif]

##############################################################################
#                                                                            #
# This CIF contains the data in a paper accepted for publication in          #
# Acta Crystallographica Section E. It conforms to the requirements of       #
# Notes for Authors for Acta Crystallographica Section E, and has been       #
# peer reviewed under the auspices of the IUCr Commission on Journals.       #
#                                                                            #
# Full details of the Crystallographic Information File format               #
# are given in the paper "The Crystallographic Information File (CIF):       #
# a New Standard Archive File for Crystallography" by S. R. Hall, F. H.      #
# Allen and I. D. Brown [Acta Cryst. (1991), A47, 655-685].                  #
#                                                                            #
# The current version of the core CIF dictionary is obtainable from          #
# ftp://ftp.iucr.org/pub/cif_core.dic.                                       #
#                                                                            #
# Software is freely available for graphical display of the structure(s)     #
# in this CIF. For information consult the CIF software page                 #
# http://www.iucr.org/resources/cif/software.                                #
#                                                                            #
# This file may be used for bona fide research purposes within the           #
# scientific community so long as proper attribution is given to the journal # 
# article from which it was obtained.                                        #
#                                                                            #
##############################################################################
data_I
_database_code_depnum_ccdc_archive 'CCDC 1409621'
_audit_creation_method     SHELXL-2013
_journal_date_recd_electronic     2015-06-29
_journal_date_accepted     2015-06-30
_journal_name_full     'Acta Crystallographica, Section E'
_journal_year     2015
_journal_volume     71
_journal_issue      8
_journal_page_first     o536
_journal_page_last     o537
_journal_paper_category     HO
_journal_paper_doi     10.1107/S2056989015012566
_journal_coeditor_code     TK5372
_publ_contact_author_name
;
Mustafa R. Albayati
;
_publ_contact_author_address
;
Kirkuk University,
College of Science,
Department of Chemistry,
Kirkuk,
Iraq
;
_publ_contact_author_email     'shaabankamel@yahoo.com'
_publ_contact_author_fax     ?
_publ_contact_author_phone     ?
_publ_section_title
;
Crystal structure of
3-amino-1-(4-hydroxyphenyl)-1<i>H</i>-benzo[<i>f</i>]chromene-2-carbonitrile
;
_publ_section_title_footnote     .
loop_
    _publ_author_name
    _publ_author_address
    'Akkurt, Mehmet'
;
Department of Physics,
Faculty of Sciences,
Erciyes University,
38039 Kayseri,
Turkey
;
    'Horton, Peter N.'
;
School of Chemistry,
University of Southampton,
Highfield, Southampton SO17 1BJ,
England
;
    'Sabry H. H. Younes'
;
Chemistry Department,
Faculty of Science,
Sohag University,
82524 Sohag,
Egypt
;
    'Mohamed, Shaaban K.'
;
Chemistry and Environmental Division,
Manchester Metropolitan University,
Manchester M1 5GD,
England
Chemistry Department,
Faculty of Science,
Minia University,
61519 El-Minia,
Egypt
;
    'Mustafa R. Albayati'
;
Kirkuk University,
College of Science,
Department of Chemistry,
Kirkuk,
Iraq
;
_publ_section_synopsis     .
_chemical_name_systematic
;
3-Amino-1-(4-hydroxyphenyl)-1<i>H</i>-benzo[<i>f</i>]chromene-2-carbonitrile
;
_chemical_name_common     ?
_chemical_formula_moiety     'C20 H14 N2 O2'
_chemical_formula_sum     'C20 H14 N2 O2'
_chemical_formula_iupac     'C20 H14 N2 O2'
_chemical_formula_weight     314.33
_chemical_melting_point     ?
_shelx_space_group_comment
;
The symmetry employed for this shelxl refinement is uniquely defined
by the following loop, which should always be used as a source of
symmetry information in preference to the above space-group names.
They are only intended as comments.
;
_space_group_crystal_system     monoclinic
_space_group_name_H-M_alt     'P 21/c'
_space_group_name_Hall     '-P 2ybc'
loop_
    _space_group_symop_operation_xyz
    'x, y, z'
    '-x, y+1/2, -z+1/2'
    '-x, -y, -z'
    'x, -y-1/2, z-1/2'
_cell_length_a     12.1086(8)
_cell_length_b     13.1418(9)
_cell_length_c     10.1552(7)
_cell_angle_alpha     90
_cell_angle_beta     96.9920(10)
_cell_angle_gamma     90
_cell_volume     1603.97(19)
_cell_formula_units_Z     4
_cell_measurement_reflns_used     17749
_cell_measurement_theta_min     2.3
_cell_measurement_theta_max     27.5
_cell_measurement_temperature     100(2)
_exptl_crystal_description     blade
_exptl_crystal_colour     colourless
_exptl_crystal_size_max     0.210
_exptl_crystal_size_mid     0.080
_exptl_crystal_size_min     0.070
_exptl_crystal_density_diffrn     1.302
_exptl_crystal_density_meas     ?
_exptl_crystal_density_method     ?
_exptl_crystal_F_000     656
_exptl_absorpt_coefficient_mu     0.086
_exptl_absorpt_correction_type     multi-scan
_exptl_absorpt_process_details
;
(<i>CrystalClear-SM Expert</i>; Rigaku, 2012)
;
_shelx_estimated_absorpt_T_min     0.982
_shelx_estimated_absorpt_T_max     0.994
_exptl_absorpt_correction_T_min     0.738
_exptl_absorpt_correction_T_max     1.000
_exptl_special_details     ?
_diffrn_ambient_temperature     100(2)
_diffrn_radiation_type     MoK\a
_diffrn_radiation_wavelength     0.71075
_diffrn_measurement_device_type     'Rigaku AFC12 (Right)'
_diffrn_measurement_device     'four-circle \k diffractometer'
_diffrn_measurement_method     'profile data from \w-scans'
_diffrn_detector_area_resol_mean     28.5714
_diffrn_reflns_number     17411
_diffrn_reflns_av_R_equivalents     0.0299
_diffrn_reflns_theta_min     2.920
_diffrn_reflns_theta_max     27.485
_diffrn_reflns_theta_full     25.242
_diffrn_measured_fraction_theta_max     0.998
_diffrn_measured_fraction_theta_full     0.997
_diffrn_reflns_limit_h_min     -15
_diffrn_reflns_limit_h_max     15
_diffrn_reflns_limit_k_min     -17
_diffrn_reflns_limit_k_max     14
_diffrn_reflns_limit_l_min     -12
_diffrn_reflns_limit_l_max     13
_refine_special_details     ?
_reflns_number_total     3679
_reflns_number_gt     3251
_reflns_threshold_expression     'I > 2\s(I)'
_refine_ls_structure_factor_coef     Fsqd
_refine_ls_matrix_type     full
_refine_ls_R_factor_all     0.0386
_refine_ls_R_factor_gt     0.0338
_refine_ls_wR_factor_gt     0.0890
_refine_ls_wR_factor_ref     0.0923
_refine_ls_goodness_of_fit_ref     1.055
_refine_ls_restrained_S_all     1.055
_refine_ls_number_reflns     3679
_refine_ls_number_parameters     229
_refine_ls_number_restraints     3
_refine_ls_hydrogen_treatment     mixed
_refine_ls_weighting_scheme     calc
_refine_ls_weighting_details
              'w=1/[\s^2^(Fo^2^)+(0.0425P)^2^+0.4007P] where P=(Fo^2^+2Fc^2^)/3'
_atom_sites_solution_hydrogens     mixed
_atom_sites_solution_primary     ?
_atom_sites_solution_secondary     ?
_refine_ls_shift/su_max     0.001
_refine_ls_shift/su_mean     0.000
_refine_diff_density_max     0.260
_refine_diff_density_min     -0.179
_refine_ls_extinction_method     none
_refine_ls_extinction_coef     .
loop_
    _atom_type_symbol
    _atom_type_description
    _atom_type_scat_dispersion_real
    _atom_type_scat_dispersion_imag
    _atom_type_scat_source
    'C' 'C' 0.0033 0.0016
                         'International Tables Vol C Tables 4.2.6.8 and 6.1.1.4'
    'H' 'H' 0.0000 0.0000
                         'International Tables Vol C Tables 4.2.6.8 and 6.1.1.4'
    'N' 'N' 0.0061 0.0033
                         'International Tables Vol C Tables 4.2.6.8 and 6.1.1.4'
    'O' 'O' 0.0106 0.0060
                         'International Tables Vol C Tables 4.2.6.8 and 6.1.1.4'
_computing_data_collection
;
<i>CrystalClear-SM Expert</i> (Rigaku, 2012)
;
_computing_cell_refinement
;
<i>CrystalClear-SM Expert</i> (Rigaku, 2012)
;
_computing_data_reduction
;
<i>CrystalClear-SM Expert</i> (Rigaku, 2012)
;
_computing_structure_solution
;
SHELXS97 (Sheldrick, 2008)
;
_computing_structure_refinement
;
SHELXL2012 (Sheldrick, 2015)
;
_computing_molecular_graphics
;
ORTEP-3 for Windows (Farrugia, 2012)
;
_computing_publication_material
;
WinGX (Farrugia, 2012)
;
loop_
    _atom_site_type_symbol
    _atom_site_label
    _atom_site_fract_x
    _atom_site_fract_y
    _atom_site_fract_z
    _atom_site_U_iso_or_equiv
    _atom_site_adp_type
    _atom_site_calc_flag
    _atom_site_occupancy
    _atom_site_disorder_assembly
    _atom_site_disorder_group
    C C1 0.33983(8) 0.47639(8) 1.11802(10) 0.0237(2) Uani d 1 . .
    C C2 0.31777(8) 0.53512(7) 1.00751(9) 0.0225(2) Uani d 1 . .
    C C3 0.22804(8) 0.50920(7) 0.89492(9) 0.02158(19) Uani d 1 . .
    H H3 0.1865 0.5730 0.8672 0.026 Uiso calc 1 . .
    C C4 0.14741(8) 0.43453(7) 0.94430(10) 0.0234(2) Uani d 1 . .
    C C5 0.04093(8) 0.41495(8) 0.87013(10) 0.0261(2) Uani d 1 . .
    C C6 0.00288(9) 0.46750(8) 0.75126(11) 0.0295(2) Uani d 1 . .
    H H6 0.0494 0.5170 0.7178 0.035 Uiso calc 1 . .
    C C7 -0.10048(9) 0.44795(9) 0.68361(12) 0.0356(3) Uani d 1 . .
    H H7 -0.1250 0.4847 0.6049 0.043 Uiso calc 1 . .
    C C8 -0.17001(9) 0.37399(10) 0.73009(13) 0.0380(3) Uani d 1 . .
    H H8 -0.2408 0.3603 0.6822 0.046 Uiso calc 1 . .
    C C9 -0.13586(9) 0.32188(9) 0.84389(13) 0.0363(3) Uani d 1 . .
    H H9 -0.1836 0.2722 0.8747 0.044 Uiso calc 1 . .
    C C10 -0.03025(9) 0.34047(8) 0.91728(11) 0.0300(2) Uani d 1 . .
    C C11 0.00527(9) 0.28765(9) 1.03649(12) 0.0348(3) Uani d 1 . .
    H H11 -0.0417 0.2374 1.0675 0.042 Uiso calc 1 . .
    C C12 0.10573(9) 0.30770(8) 1.10727(12) 0.0325(2) Uani d 1 . .
    H H12 0.1287 0.2723 1.1875 0.039 Uiso calc 1 . .
    C C13 0.17513(8) 0.38188(8) 1.05958(10) 0.0256(2) Uani d 1 . .
    C C14 0.38247(9) 0.62331(8) 0.99791(10) 0.0264(2) Uani d 1 . .
    C C15 0.27956(8) 0.46801(7) 0.77552(9) 0.02106(19) Uani d 1 . .
    C C16 0.32470(8) 0.37029(7) 0.77790(10) 0.0233(2) Uani d 1 . .
    H H16 0.3201 0.3280 0.8529 0.028 Uiso calc 1 . .
    C C17 0.37626(8) 0.33360(7) 0.67264(10) 0.0237(2) Uani d 1 . .
    H H17 0.4067 0.2669 0.6758 0.028 Uiso calc 1 . .
    C C18 0.38308(8) 0.39533(8) 0.56223(9) 0.0235(2) Uani d 1 . .
    C C19 0.33979(9) 0.49308(8) 0.55907(10) 0.0272(2) Uani d 1 . .
    H H19 0.3453 0.5357 0.4846 0.033 Uiso calc 1 . .
    C C20 0.28830(8) 0.52852(8) 0.66516(10) 0.0255(2) Uani d 1 . .
    H H20 0.2585 0.5955 0.6622 0.031 Uiso calc 1 . .
    N N1 0.42225(8) 0.48875(8) 1.21728(9) 0.0297(2) Uani d 1 . .
    N N2 0.43322(9) 0.69661(8) 0.99112(10) 0.0383(2) Uani d 1 . .
    O O1 0.27537(6) 0.39555(6) 1.14083(7) 0.02776(17) Uani d 1 . .
    O O2 0.43199(7) 0.36270(6) 0.45510(7) 0.02998(18) Uani d 1 . .
    H H1N 0.4259(12) 0.4453(10) 1.2856(13) 0.042(4) Uiso d 1 . .
    H H2N 0.4767(11) 0.5317(10) 1.2069(14) 0.041(4) Uiso d 1 . .
    H H2O 0.4737(13) 0.3086(11) 0.4770(16) 0.057(5) Uiso d 1 . .
loop_
    _atom_site_aniso_label
    _atom_site_aniso_U_11
    _atom_site_aniso_U_22
    _atom_site_aniso_U_33
    _atom_site_aniso_U_12
    _atom_site_aniso_U_13
    _atom_site_aniso_U_23
    C1 0.0230(5) 0.0260(5) 0.0232(5) 0.0009(4) 0.0073(4) -0.0010(4)
    C2 0.0224(5) 0.0251(5) 0.0207(4) -0.0014(4) 0.0050(3) -0.0007(4)
    C3 0.0210(4) 0.0223(4) 0.0217(4) 0.0009(3) 0.0037(3) 0.0003(3)
    C4 0.0221(5) 0.0226(5) 0.0266(5) 0.0006(4) 0.0074(4) -0.0028(4)
    C5 0.0226(5) 0.0257(5) 0.0312(5) 0.0012(4) 0.0080(4) -0.0073(4)
    C6 0.0246(5) 0.0322(5) 0.0318(5) 0.0016(4) 0.0040(4) -0.0067(4)
    C7 0.0281(5) 0.0410(6) 0.0370(6) 0.0051(5) 0.0009(4) -0.0108(5)
    C8 0.0223(5) 0.0430(7) 0.0483(7) 0.0012(5) 0.0022(5) -0.0184(5)
    C9 0.0251(5) 0.0330(6) 0.0529(7) -0.0045(4) 0.0130(5) -0.0159(5)
    C10 0.0249(5) 0.0266(5) 0.0405(6) -0.0014(4) 0.0116(4) -0.0089(4)
    C11 0.0317(5) 0.0279(5) 0.0477(7) -0.0057(4) 0.0164(5) -0.0007(5)
    C12 0.0338(6) 0.0287(5) 0.0370(6) -0.0008(4) 0.0119(5) 0.0051(4)
    C13 0.0237(5) 0.0250(5) 0.0293(5) 0.0004(4) 0.0075(4) -0.0004(4)
    C14 0.0277(5) 0.0328(5) 0.0189(4) -0.0026(4) 0.0035(4) 0.0001(4)
    C15 0.0190(4) 0.0237(5) 0.0204(4) -0.0002(3) 0.0020(3) -0.0005(3)
    C16 0.0251(5) 0.0232(5) 0.0221(4) -0.0006(4) 0.0046(4) 0.0033(4)
    C17 0.0251(5) 0.0206(4) 0.0258(5) 0.0017(4) 0.0045(4) 0.0009(4)
    C18 0.0224(4) 0.0285(5) 0.0196(4) 0.0012(4) 0.0032(3) -0.0011(4)
    C19 0.0308(5) 0.0294(5) 0.0215(5) 0.0051(4) 0.0045(4) 0.0067(4)
    C20 0.0279(5) 0.0238(5) 0.0249(5) 0.0058(4) 0.0039(4) 0.0033(4)
    N1 0.0284(5) 0.0386(5) 0.0218(4) -0.0026(4) 0.0020(3) 0.0042(4)
    N2 0.0448(6) 0.0404(6) 0.0292(5) -0.0161(5) 0.0028(4) 0.0030(4)
    O1 0.0269(4) 0.0280(4) 0.0285(4) -0.0009(3) 0.0036(3) 0.0063(3)
    O2 0.0364(4) 0.0326(4) 0.0223(4) 0.0095(3) 0.0091(3) 0.0022(3)
_geom_special_details
;
All e.s.d.'s (except the e.s.d. in the dihedral angle between two l.s. planes)
are estimated using the full covariance matrix. The cell e.s.d.'s are taken
into account individually in the estimation of e.s.d.'s in distances, angles
and torsion angles; correlations between e.s.d.'s in cell parameters are only
used when they are defined by crystal symmetry. An approximate (isotropic)
treatment of cell e.s.d.'s is used for estimating e.s.d.'s involving l.s.
planes.
;
loop_
    _geom_bond_atom_site_label_1
    _geom_bond_atom_site_label_2
    _geom_bond_site_symmetry_2
    _geom_bond_distance
    _geom_bond_publ_flag
    C1 N1 . 1.3393(13) ?
    C1 O1 . 1.3548(12) ?
    C1 C2 . 1.3614(14) ?
    C2 C14 . 1.4089(14) ?
    C2 C3 . 1.5171(13) ?
    C3 C4 . 1.5122(13) ?
    C3 C15 . 1.5286(13) ?
    C3 H3 . 1.0000 ?
    C4 C13 . 1.3661(14) ?
    C4 C5 . 1.4351(14) ?
    C5 C6 . 1.4180(15) ?
    C5 C10 . 1.4250(15) ?
    C6 C7 . 1.3765(15) ?
    C6 H6 . 0.9500 ?
    C7 C8 . 1.4047(18) ?
    C7 H7 . 0.9500 ?
    C8 C9 . 1.3636(19) ?
    C8 H8 . 0.9500 ?
    C9 C10 . 1.4207(15) ?
    C9 H9 . 0.9500 ?
    C10 C11 . 1.4162(17) ?
    C11 C12 . 1.3612(17) ?
    C11 H11 . 0.9500 ?
    C12 C13 . 1.4108(14) ?
    C12 H12 . 0.9500 ?
    C13 O1 . 1.3937(12) ?
    C14 N2 . 1.1492(14) ?
    C15 C20 . 1.3887(13) ?
    C15 C16 . 1.3948(13) ?
    C16 C17 . 1.3883(13) ?
    C16 H16 . 0.9500 ?
    C17 C18 . 1.3945(13) ?
    C17 H17 . 0.9500 ?
    C18 O2 . 1.3693(11) ?
    C18 C19 . 1.3864(14) ?
    C19 C20 . 1.3892(14) ?
    C19 H19 . 0.9500 ?
    C20 H20 . 0.9500 ?
    N1 H1N . 0.896(12) ?
    N1 H2N . 0.883(12) ?
    O2 H2O . 0.885(13) ?
loop_
    _geom_angle_atom_site_label_1
    _geom_angle_atom_site_label_2
    _geom_angle_atom_site_label_3
    _geom_angle_site_symmetry_1
    _geom_angle_site_symmetry_3
    _geom_angle
    _geom_angle_publ_flag
    N1 C1 O1 . . 111.01(9) ?
    N1 C1 C2 . . 127.23(10) ?
    O1 C1 C2 . . 121.75(9) ?
    C1 C2 C14 . . 117.94(9) ?
    C1 C2 C3 . . 122.99(9) ?
    C14 C2 C3 . . 119.07(8) ?
    C4 C3 C2 . . 109.14(8) ?
    C4 C3 C15 . . 112.06(8) ?
    C2 C3 C15 . . 110.69(8) ?
    C4 C3 H3 . . 108.3 ?
    C2 C3 H3 . . 108.3 ?
    C15 C3 H3 . . 108.3 ?
    C13 C4 C5 . . 118.06(9) ?
    C13 C4 C3 . . 120.77(9) ?
    C5 C4 C3 . . 121.16(9) ?
    C6 C5 C10 . . 118.25(10) ?
    C6 C5 C4 . . 122.52(10) ?
    C10 C5 C4 . . 119.23(10) ?
    C7 C6 C5 . . 121.03(11) ?
    C7 C6 H6 . . 119.5 ?
    C5 C6 H6 . . 119.5 ?
    C6 C7 C8 . . 120.47(12) ?
    C6 C7 H7 . . 119.8 ?
    C8 C7 H7 . . 119.8 ?
    C9 C8 C7 . . 120.00(11) ?
    C9 C8 H8 . . 120.0 ?
    C7 C8 H8 . . 120.0 ?
    C8 C9 C10 . . 121.26(11) ?
    C8 C9 H9 . . 119.4 ?
    C10 C9 H9 . . 119.4 ?
    C11 C10 C9 . . 121.63(10) ?
    C11 C10 C5 . . 119.39(10) ?
    C9 C10 C5 . . 118.98(11) ?
    C12 C11 C10 . . 121.03(10) ?
    C12 C11 H11 . . 119.5 ?
    C10 C11 H11 . . 119.5 ?
    C11 C12 C13 . . 118.93(10) ?
    C11 C12 H12 . . 120.5 ?
    C13 C12 H12 . . 120.5 ?
    C4 C13 O1 . . 123.20(9) ?
    C4 C13 C12 . . 123.35(10) ?
    O1 C13 C12 . . 113.46(9) ?
    N2 C14 C2 . . 178.35(12) ?
    C20 C15 C16 . . 118.23(9) ?
    C20 C15 C3 . . 121.06(8) ?
    C16 C15 C3 . . 120.61(8) ?
    C17 C16 C15 . . 121.23(9) ?
    C17 C16 H16 . . 119.4 ?
    C15 C16 H16 . . 119.4 ?
    C16 C17 C18 . . 119.55(9) ?
    C16 C17 H17 . . 120.2 ?
    C18 C17 H17 . . 120.2 ?
    O2 C18 C19 . . 118.08(9) ?
    O2 C18 C17 . . 122.03(9) ?
    C19 C18 C17 . . 119.90(9) ?
    C18 C19 C20 . . 119.79(9) ?
    C18 C19 H19 . . 120.1 ?
    C20 C19 H19 . . 120.1 ?
    C15 C20 C19 . . 121.29(9) ?
    C15 C20 H20 . . 119.4 ?
    C19 C20 H20 . . 119.4 ?
    C1 N1 H1N . . 117.9(9) ?
    C1 N1 H2N . . 119.1(9) ?
    H1N N1 H2N . . 122.1(13) ?
    C1 O1 C13 . . 118.57(8) ?
    C18 O2 H2O . . 109.9(11) ?
loop_
    _geom_torsion_atom_site_label_1
    _geom_torsion_atom_site_label_2
    _geom_torsion_atom_site_label_3
    _geom_torsion_atom_site_label_4
    _geom_torsion_site_symmetry_1
    _geom_torsion_site_symmetry_2
    _geom_torsion_site_symmetry_3
    _geom_torsion_site_symmetry_4
    _geom_torsion
    _geom_torsion_publ_flag
    N1 C1 C2 C14 . . . . -4.87(16) ?
    O1 C1 C2 C14 . . . . 173.97(9) ?
    N1 C1 C2 C3 . . . . 174.55(9) ?
    O1 C1 C2 C3 . . . . -6.61(15) ?
    C1 C2 C3 C4 . . . . 18.81(13) ?
    C14 C2 C3 C4 . . . . -161.78(9) ?
    C1 C2 C3 C15 . . . . -104.97(10) ?
    C14 C2 C3 C15 . . . . 74.44(11) ?
    C2 C3 C4 C13 . . . . -16.41(12) ?
    C15 C3 C4 C13 . . . . 106.56(10) ?
    C2 C3 C4 C5 . . . . 165.16(8) ?
    C15 C3 C4 C5 . . . . -71.87(11) ?
    C13 C4 C5 C6 . . . . 178.20(9) ?
    C3 C4 C5 C6 . . . . -3.33(14) ?
    C13 C4 C5 C10 . . . . -1.40(14) ?
    C3 C4 C5 C10 . . . . 177.07(9) ?
    C10 C5 C6 C7 . . . . 0.61(15) ?
    C4 C5 C6 C7 . . . . -178.99(10) ?
    C5 C6 C7 C8 . . . . -1.03(16) ?
    C6 C7 C8 C9 . . . . 0.84(17) ?
    C7 C8 C9 C10 . . . . -0.24(17) ?
    C8 C9 C10 C11 . . . . 179.16(10) ?
    C8 C9 C10 C5 . . . . -0.17(16) ?
    C6 C5 C10 C11 . . . . -179.35(9) ?
    C4 C5 C10 C11 . . . . 0.26(14) ?
    C6 C5 C10 C9 . . . . -0.01(14) ?
    C4 C5 C10 C9 . . . . 179.60(9) ?
    C9 C10 C11 C12 . . . . -178.64(10) ?
    C5 C10 C11 C12 . . . . 0.69(16) ?
    C10 C11 C12 C13 . . . . -0.47(17) ?
    C5 C4 C13 O1 . . . . -179.02(9) ?
    C3 C4 C13 O1 . . . . 2.51(15) ?
    C5 C4 C13 C12 . . . . 1.68(15) ?
    C3 C4 C13 C12 . . . . -176.79(9) ?
    C11 C12 C13 C4 . . . . -0.76(16) ?
    C11 C12 C13 O1 . . . . 179.88(9) ?
    C4 C3 C15 C20 . . . . 134.98(10) ?
    C2 C3 C15 C20 . . . . -102.93(10) ?
    C4 C3 C15 C16 . . . . -48.65(12) ?
    C2 C3 C15 C16 . . . . 73.44(11) ?
    C20 C15 C16 C17 . . . . -0.56(14) ?
    C3 C15 C16 C17 . . . . -177.04(9) ?
    C15 C16 C17 C18 . . . . -0.08(15) ?
    C16 C17 C18 O2 . . . . -179.34(9) ?
    C16 C17 C18 C19 . . . . 0.85(15) ?
    O2 C18 C19 C20 . . . . 179.21(9) ?
    C17 C18 C19 C20 . . . . -0.97(16) ?
    C16 C15 C20 C19 . . . . 0.45(15) ?
    C3 C15 C20 C19 . . . . 176.91(9) ?
    C18 C19 C20 C15 . . . . 0.31(16) ?
    N1 C1 O1 C13 . . . . 169.17(8) ?
    C2 C1 O1 C13 . . . . -9.84(14) ?
    C4 C13 O1 C1 . . . . 12.00(14) ?
    C12 C13 O1 C1 . . . . -168.63(9) ?
loop_
    _geom_hbond_atom_site_label_D
    _geom_hbond_atom_site_label_H
    _geom_hbond_atom_site_label_A
    _geom_hbond_site_symmetry_A
    _geom_hbond_distance_DH
    _geom_hbond_distance_HA
    _geom_hbond_distance_DA
    _geom_hbond_angle_DHA
    _geom_hbond_publ_flag
    N1 H1N O2 1_556 0.896(12) 2.029(12) 2.9191(12) 172.7(13) yes
    O2 H2O N2 2_646 0.885(13) 1.858(14) 2.7403(12) 174.9(16) yes
    N1 H2N Cg4 3_667 0.883(12) 2.547(14) 3.2340(11) 135.2(11) yes
    C11 H11 Cg3 4_555 0.95 2.97 3.7610(13) 142 yes
_shelx_hkl_file
;
   1  -1   0 10522.3 409.230   1
   1   1   0 10558.0 303.140   1
  -1   1   1 61189.3 703.780   1
   1  -1  -1 58934.6 953.690   1
  -1  -1   1 63744.8 794.500   1
  -1  -1   1 58192.5 696.420   1
  -1  -1   1 58384.8 688.740   1
  -1   1   1 57814.6 690.350   1
  -1   1   1 63086.2 956.720   1
   1   1  -1 60685.6 701.600   1
  -1  -1  -1 116969. 983.940   1
  -1  -1  -1 118642. 1155.83   1
  -1   1  -1 122408. 859.600   1
  -1  -1  -1 113464. 1065.66   1
  -1   1  -1 118889. 991.670   1
   1  -1   1 110559. 928.550   1
   1   1   1 114002. 862.510   1
  -2   0   0 10658.4 267.910   1
   2   0   0 10958.8 288.870   1
   2   0   0 10334.4 292.220   1
  -1   2   0 32148.2 545.860   1
   1  -2   0 31844.5 469.210   1
  -1   2   0 32959.2 534.660   1
   1  -2   0 32233.6 578.540   1
  -1  -2   0 31070.6 490.750   1
   1   2   0 30694.4 469.110   1
   1   2   0 30300.6 447.590   1
  -1  -2   0 33833.9 465.860   1
   1   2   0 34168.8 466.350   1
  -1  -2   0 33269.0 485.380   1
   0   2   1 163457. 1232.53   1
   0  -2  -1 172697. 1258.04   1
   0  -2   1 175220. 1114.85   1
   0  -2   1 172230. 1131.69   1
  -2  -1   0 63687.4 761.300   1
   2   1   0 61062.1 709.030   1
  -2  -1   0 61456.7 671.420   1
  -2   1   0 63653.2 751.530   1
   2   1   0 62668.9 777.840   1
  -2  -1   0 61584.1 728.300   1
  -2  -1   0 65494.2 689.430   1
   2   1   0 63342.7 793.140   1
   2  -1   0 63276.5 771.170   1
   1  -2  -1 64937.4 644.940   1
   1  -2  -1 63346.6 810.940   1
   1   2  -1 65666.6 746.110   1
  -1   2   1 65111.5 659.020   1
   1   2  -1 65220.7 733.880   1
  -1  -2   1 63330.0 695.500   1
  -1   2   1 64933.1 696.080   1
   2   1  -1 569.580 61.6700   1
   2  -1  -1 646.360 66.5600   1
  -2   1   1 559.480 63.3300   1
  -2   1   1 611.780 63.1000   1
   2  -1  -1 549.760 61.3500   1
   2   1  -1 596.720 80.8000   1
  -2  -1   1 613.180 64.6700   1
   0   0   2 35250.9 672.910   1
   0   0   2 35475.9 591.690   1
   0   0  -2 34668.1 622.010   1
   0   0   2 34748.1 586.690   1
   0   0   2 35378.6 619.580   1
   0   0  -2 34300.4 665.180   1
   0   0  -2 35038.7 679.370   1
   1  -2   1 31827.8 474.150   1
   1  -2   1 33089.1 615.180   1
   1   2   1 34259.2 643.430   1
   1   2   1 31402.3 462.200   1
  -1   2  -1 31846.0 448.330   1
  -1  -2  -1 29362.9 442.100   1
  -1  -2  -1 33290.4 544.110   1
   1   2   1 33319.7 511.730   1
  -1  -2  -1 31787.0 471.740   1
  -1   2  -1 32988.8 496.850   1
   1   2   1 33541.4 450.380   1
   1   0  -2 31374.6 564.960   1
  -1   0   2 29300.1 544.320   1
  -1   0   2 31375.6 609.970   1
  -1   0   2 31434.9 585.450   1
  -1   0   2 31996.7 544.500   1
   0   1   2 24501.9 492.230   1
   0   1   2 23444.6 554.640   1
   0  -1  -2 24002.2 489.290   1
   0   1   2 23113.8 441.340   1
   0  -1   2 22466.4 384.810   1
   0  -1  -2 23065.9 396.930   1
   0  -1  -2 22689.3 499.340   1
   0   1   2 24761.5 447.040   1
   0  -1  -2 24158.8 471.780   1
   0   1  -2 22654.4 400.460   1
   0  -1   2 22357.5 384.850   1
   0   1   2 21851.5 447.680   1
   0   1  -2 24012.2 469.240   1
   0   1  -2 23170.9 413.280   1
  -2  -1  -1 133816. 953.990   1
   2  -1   1 128197. 969.700   1
  -2   1  -1 132529. 990.670   1
   2   1   1 134087. 1113.09   1
  -2  -1  -1 142600. 1186.81   1
  -1   1   2 3804.81 181.930   1
   1  -1  -2 3875.93 187.050   1
  -1  -1   2 4177.85 169.210   1
  -1  -1   2 4257.75 196.810   1
   1  -1  -2 4150.02 190.210   1
   1   1  -2 4426.57 229.380   1
  -1  -1   2 4414.15 223.170   1
   1  -1  -2 3962.07 222.390   1
  -1   1   2 4036.72 203.670   1
   1   1  -2 4004.17 175.940   1
   1  -1  -2 3998.88 211.280   1
  -1   1   2 4153.61 223.700   1
  -1  -1   2 3909.25 167.760   1
  -1   0  -2 433614. 2069.08   1
   2  -2   0 277979. 1603.46   1
  -2   2   0 268759. 1586.77   1
  -2   2   0 276792. 1914.52   1
  -2  -2   0 265482. 1592.07   1
   2   2   0 262618. 1636.20   1
  -2  -2   0 264661. 1568.78   1
  -2  -2   0 264734. 1433.72   1
  -2  -2   0 268575. 1794.56   1
   2   2   0 267164. 1507.41   1
  -1  -1  -2 6098.05 262.170   1
   1   1   2 5031.65 222.690   1
   1  -1   2 6623.68 256.700   1
  -1  -1  -2 6393.79 232.570   1
   1  -1   2 6155.52 206.320   1
  -1   1  -2 6233.55 212.480   1
   1   1   2 6336.72 256.670   1
   1  -1   2 6113.89 186.430   1
  -1   1  -2 6570.50 213.240   1
  -1  -1  -2 6421.87 205.020   1
   1   1   2 6059.14 199.070   1
   2  -2  -1 528535. 2518.79   1
  -2  -2   1 521692. 2185.89   1
   2   0  -2 4808.01 185.120   1
  -2   0   2 5475.60 205.900   1
  -2   0   2 5011.78 182.450   1
  -2   0   2 4998.70 213.390   1
   1  -3   0 73150.8 810.610   1
   1  -3   0 74476.6 826.890   1
   1   3   0 78340.5 740.850   1
  -1  -3   0 73996.6 704.990   1
   1   3   0 77310.2 726.180   1
  -1  -3   0 77311.4 778.230   1
   0  -3   1 61725.0 670.130   1
   0   3  -1 60870.2 668.040   1
   0  -3  -1 58387.9 757.120   1
   0   3  -1 61250.1 593.650   1
   0  -3  -1 59970.3 677.040   1
   0  -3   1 61813.6 661.040   1
   0   3   1 60883.2 663.730   1
   0  -3  -1 61317.6 661.860   1
   0   2   2 119572. 1019.27   1
   0  -2  -2 116889. 1027.49   1
   0   2  -2 117107. 948.300   1
   0  -2   2 115209. 927.910   1
   0   2   2 114656. 972.330   1
   0   2   2 119249. 1094.77   1
   0  -2  -2 117856. 1034.63   1
   0   2  -2 121991. 930.530   1
   0  -2   2 118969. 896.030   1
   0  -2  -2 125811. 1235.95   1
  -2  -2  -1 223341. 1592.48   1
  -2  -2  -1 228187. 1501.22   1
  -2  -2  -1 223931. 1474.04   1
  -2   2  -1 222732. 1379.85   1
  -2   2  -1 233563. 1736.74   1
   2  -2   1 226722. 1323.20   1
  -2  -2  -1 219253. 1650.12   1
  -2  -2  -1 226451. 1296.28   1
  -2  -1   2 286096. 1622.63   1
   2  -1  -2 285082. 1775.01   1
   2  -1  -2 284494. 2047.08   1
  -2   1   2 275591. 1981.21   1
  -1   2   2 24534.2 527.460   1
   1   2  -2 23114.9 493.140   1
   1   2  -2 24295.6 429.670   1
  -1  -2   2 22936.7 382.920   1
   1   2  -2 23648.3 427.470   1
  -1   2   2 22485.9 410.690   1
   1  -2  -2 23065.2 448.540   1
   1  -2  -2 21861.4 466.650   1
  -1   2   2 22755.4 398.570   1
  -1  -2   2 22446.6 388.330   1
   1  -2  -2 22894.9 412.340   1
  -1   3   1 324597. 1750.48   1
   1  -3  -1 340509. 1703.41   1
   1  -3  -1 331838. 1653.16   1
   1  -3  -1 319332. 1905.93   1
   3   1   0 1706.41 110.840   1
  -3  -1   0 1662.00 117.740   1
  -3   1   0 1697.81 107.790   1
   3   1   0 1719.41 116.900   1
   3   1   0 1607.96 118.160   1
  -3  -1   0 1757.08 116.670   1
  -1   3  -1 10054.1 239.090   1
   1   3   1 9663.29 250.560   1
   1  -3   1 9929.35 288.920   1
  -1  -3  -1 9593.00 243.980   1
  -1   3  -1 9703.16 254.320   1
   1  -3   1 9696.38 255.820   1
   1   3   1 9956.71 263.640   1
   1   3   1 9905.10 268.530   1
  -1  -3  -1 9736.75 275.240   1
  -3  -1   1 109238. 998.390   1
   3   1  -1 109149. 989.420   1
  -3   1   1 101941. 889.780   1
   3   1  -1 103127. 848.250   1
   3  -1  -1 102379. 883.150   1
   1   2   2 1179.93 110.740   1
  -1  -2  -2 1109.15 91.2500   1
  -1  -2  -2 1121.73 116.860   1
   1   2   2 1041.02 93.8600   1
   1   2   2 1029.17 98.5000   1
  -1  -2  -2 1366.92 110.640   1
   1  -2   2 998.220 80.9300   1
   1  -2   2 1036.78 87.9200   1
  -1   2  -2 983.770 82.3400   1
  -1   2  -2 1010.40 84.7700   1
  -2   3   0 45013.9 676.180   1
  -2  -3   0 44249.0 569.370   1
   2   3   0 41142.4 489.110   1
  -2  -3   0 44228.1 515.230   1
   2   3   0 43653.7 558.510   1
   2   3   0 44969.2 659.020   1
   2   3   0 44870.3 737.040   1
  -2  -3   0 42574.1 544.930   1
  -2   3   0 45689.8 571.610   1
   2  -3   0 43763.9 626.700   1
   2  -3   0 41875.8 644.280   1
  -2   1  -2 60010.3 630.800   1
   2  -1   2 60054.6 663.420   1
   2   1   2 58556.8 739.120   1
   2   1   2 58502.2 635.390   1
  -2   1  -2 58166.8 597.040   1
  -2  -1  -2 61193.6 801.180   1
  -2  -1  -2 59409.9 668.260   1
   3   1   1 101607. 878.650   1
   3  -1   1 105913. 866.570   1
   3   1   1 104175. 988.240   1
   3   1   1 105110. 1001.53   1
  -3  -2   0 133428. 1029.79   1
  -3   2   0 129767. 981.130   1
   3   2   0 129293. 1015.90   1
  -3  -2   0 133807. 1197.42   1
  -3  -2   0 128490. 979.620   1
  -3  -2   0 132021. 1104.52   1
  -3   2   0 133700. 1306.45   1
   3   2   0 128320. 1089.78   1
   2   3  -1 359329. 1880.39   1
  -2   3   1 377782. 2036.34   1
  -2   3   1 368722. 1631.73   1
   2  -3  -1 370190. 1588.36   1
   2   3  -1 365619. 1727.42   1
   2  -3  -1 363788. 2149.74   1
  -3  -2   1 92266.3 881.780   1
  -3  -2   1 88607.0 768.540   1
  -3   2   1 89937.4 800.950   1
  -3  -2   1 92982.5 868.040   1
   3  -2  -1 95060.3 808.780   1
  -3  -2   1 94889.9 881.830   1
   3   2  -1 95228.6 952.760   1
  -3   2   1 95533.8 1097.91   1
  -3  -2   1 97519.3 958.320   1
  -1   0   3 110.090 51.1900   1
   3   0  -2 3419.07 172.100   1
   3   0  -2 3359.58 165.950   1
  -3   0   2 3345.96 160.200   1
   3   0  -2 3373.60 197.170   1
  -3   0   2 3278.82 152.810   1
  -3   0   2 3392.64 161.800   1
   0  -3   2 544.210 59.2500   1
   0   3  -2 554.500 62.7200   1
   0  -3   2 587.080 64.1300   1
   0  -3  -2 605.010 70.3300   1
   0   3   2 630.790 70.4500   1
   0   3   2 584.850 68.5100   1
   0  -3  -2 638.190 67.9700   1
   0   3  -2 1055.63 87.6600   1
   0   4   0 6244.70 212.030   1
   0  -4   0 6361.06 194.890   1
   0   4   0 6221.68 181.110   1
   0  -4   0 5097.38 176.690   1
  -2  -3  -1 79588.3 699.220   1
  -2   3  -1 81056.2 876.160   1
   2  -3   1 79510.1 733.450   1
  -2   3  -1 79792.1 783.020   1
  -2  -3  -1 78762.1 783.970   1
   2   3   1 80178.4 852.380   1
   2   3   1 77194.4 758.230   1
  -2  -3  -1 80460.7 839.380   1
   2   3   1 81880.3 768.790   1
  -2  -3  -1 77160.9 951.380   1
   2   3   1 75431.2 876.770   1
   2  -3   1 78874.5 909.930   1
   0   1  -3 3352.42 190.040   1
   0   1   3 3009.83 190.350   1
   0  -1  -3 3035.83 184.540   1
   0   1   3 3238.38 159.940   1
   0  -1  -3 2988.28 177.100   1
   0   1  -3 2930.83 145.350   1
   0  -1   3 2994.04 147.260   1
   0   1   3 2861.07 155.710   1
   0  -1  -3 2975.41 154.770   1
   0   1  -3 3110.51 145.090   1
   0  -1  -3 2953.31 146.710   1
   0  -1   3 3151.09 185.410   1
   0  -1   3 3003.34 140.870   1
   0  -1  -3 3074.44 196.660   1
   0   1   3 3086.78 185.510   1
  -1  -3   2 47568.1 595.650   1
  -1  -3   2 47480.3 558.010   1
  -1   3   2 50909.1 599.640   1
  -1   3   2 49160.9 680.380   1
   1  -3  -2 50319.5 667.510   1
   1  -3  -2 47042.2 565.590   1
  -1   3   2 47931.8 583.870   1
   1   3  -2 49409.2 591.900   1
  -1   1   3 7066.75 240.140   1
  -1   1   3 7337.02 301.860   1
  -1   1   3 7384.29 292.700   1
  -1   1   3 6981.84 283.880   1
   1  -1  -3 6664.70 292.670   1
  -1  -1   3 7628.25 274.320   1
   1   1  -3 6839.90 284.690   1
  -1   1   3 7187.74 247.390   1
   1  -1  -3 7059.49 257.610   1
  -1  -1   3 6998.52 261.150   1
  -1  -1   3 6921.53 207.020   1
   1  -1  -3 6928.73 255.690   1
   1   1  -3 6903.87 238.170   1
   1  -1  -3 7125.35 305.550   1
  -1  -1   3 6824.54 224.750   1
  -3  -1   2 3833.68 190.950   1
   3  -1  -2 3866.00 185.950   1
  -3   1   2 3528.71 206.750   1
  -3   1   2 3766.48 163.070   1
  -3  -1   2 3778.86 159.080   1
   3   1  -2 3615.73 152.710   1
   3   1  -2 3920.15 190.510   1
  -3   1   2 3903.71 168.520   1
   3  -1  -2 3696.81 156.630   1
   3  -1  -2 3907.05 170.340   1
   2   2   2 16047.8 320.990   1
  -2   2  -2 15458.3 303.550   1
  -2  -2  -2 15181.5 369.390   1
   2   2   2 16262.1 415.440   1
  -2  -2  -2 15985.8 430.830   1
  -2  -2  -2 15542.8 334.040   1
   2   2   2 15402.9 369.200   1
   2  -2   2 14942.9 309.460   1
  -2   2  -2 15672.8 337.860   1
  -2  -2  -2 15179.5 353.810   1
   1   4   0 1585.67 107.450   1
  -1  -4   0 2313.34 124.720   1
  -1   4   0 2300.80 121.500   1
  -1  -4   0 2292.63 112.300   1
   1  -4   0 2348.47 146.000   1
   1   4   0 2424.51 116.610   1
   1  -4   0 2170.27 136.050   1
  -1   4   0 2265.90 140.950   1
  -1  -4   0 2147.66 115.730   1
  -3  -2  -1 247815. 1559.60   1
   3   2   1 255154. 1370.44   1
  -3  -2  -1 261214. 1482.58   1
  -3   2  -1 255910. 1839.39   1
  -3  -2  -1 250958. 1616.15   1
  -3  -2  -1 241752. 1582.08   1
  -3  -2  -1 243974. 1455.59   1
   3   2   1 256850. 1536.31   1
   3  -2   1 247693. 1387.33   1
   1   3   2 4179.45 225.310   1
  -1   3  -2 3752.98 161.330   1
   1  -3   2 3599.77 161.770   1
  -1  -3  -2 3668.22 151.910   1
   1   3   2 3957.33 182.420   1
  -1  -3  -2 3997.76 193.050   1
   1   3   2 3891.61 154.090   1
   1  -3   2 3526.86 145.910   1
  -1   3  -2 3892.84 157.150   1
   0  -4  -1 49.8700 50.3900   1
   0   4  -1 20.4900 39.6100   1
   0   4   1 96.1300 32.8300   1
   0   4   1 41.5300 29.4700   1
   0  -4  -1 12.4200 41.1400   1
   1  -1   3 14880.1 385.840   1
  -1  -1  -3 13878.5 358.550   1
   1   1   3 14563.0 377.500   1
  -1  -1  -3 14303.9 408.280   1
  -1  -1  -3 14766.3 327.640   1
   1   1   3 13719.2 299.740   1
   1  -1   3 14202.0 317.780   1
   1   1   3 13899.5 345.940   1
  -1   1  -3 14223.1 313.410   1
   1  -1   3 14410.5 303.160   1
   1   1   3 13232.8 364.160   1
  -1   1  -3 14669.6 328.880   1
   1  -4  -1 229683. 1542.35   1
   1   4  -1 222597. 1263.47   1
  -1  -4   1 224562. 1323.19   1
   1   4  -1 228031. 1398.11   1
  -1  -4   1 220871. 1317.59   1
  -1   4   1 221765. 1300.31   1
  -2  -1   3 6988.02 266.620   1
  -2   1   3 6732.37 244.510   1
   2  -1  -3 6463.75 229.290   1
  -2  -1   3 7309.81 257.920   1
   2   1  -3 6919.97 238.120   1
  -2  -1   3 7014.25 229.530   1
  -2  -1   3 6904.48 233.220   1
  -2  -1   3 6635.72 208.810   1
   2  -1  -3 6558.14 220.070   1
  -2   1   3 6595.73 279.760   1
   2  -1  -3 6818.50 276.690   1
  -2   1   3 6765.94 229.970   1
   2  -1  -3 6337.09 239.580   1
  -2   1   3 6272.74 236.570   1
   4   0   0 77729.9 764.200   1
  -4   0   0 81443.0 742.420   1
   4   0   0 80887.2 710.980   1
  -2  -3   2 256639. 1385.06   1
  -2   3   2 262307. 1415.77   1
   2  -3  -2 255639. 1537.43   1
  -2  -3   2 262313. 1456.92   1
  -2   3   2 264126. 1926.40   1
   2  -3  -2 263692. 1788.88   1
   2   3  -2 252006. 1486.44   1
  -2   3   2 257946. 1373.10   1
   2   3  -2 269596. 1619.51   1
   1   4   1 3082.09 133.760   1
   1  -4   1 2869.73 137.370   1
  -1   4  -1 3214.86 159.370   1
   1  -4   1 2938.83 160.850   1
   1   4   1 3115.62 160.210   1
   1   4   1 3162.47 149.580   1
  -1  -4  -1 3123.52 143.810   1
  -1   4  -1 2956.66 140.000   1
  -1  -4  -1 3075.33 149.730   1
   0   2   3 106886. 998.170   1
   0  -2   3 100656. 853.770   1
   0  -2  -3 107673. 953.360   1
   0  -2  -3 105050. 1129.90   1
   0   2   3 105684. 976.550   1
   0   2   3 107707. 1158.36   1
   0   2  -3 101822. 895.630   1
   0  -2  -3 99004.2 983.530   1
   0   2  -3 102604. 910.400   1
   0  -2  -3 100694. 844.720   1
   0   2   3 101970. 945.670   1
  -1  -2   3 72511.9 697.310   1
   1  -2  -3 75363.9 846.160   1
  -1   2   3 75043.2 784.100   1
  -1   2   3 76553.6 759.850   1
   1   2  -3 75775.9 792.960   1
  -1  -2   3 77892.0 772.120   1
   1  -2  -3 69789.0 718.700   1
  -1   2   3 75522.3 923.970   1
   1  -2  -3 74116.7 938.220   1
   1   2  -3 74612.8 892.710   1
   1  -2  -3 74776.0 814.130   1
   1   2  -3 75361.0 795.850   1
   3  -2  -2 43345.0 566.660   1
  -3   2   2 46975.7 595.200   1
  -3  -2   2 43711.8 549.460   1
  -3   2   2 43988.1 528.320   1
   3  -2  -2 45690.5 576.000   1
   3   2  -2 46656.3 658.000   1
  -3  -2   2 47279.6 656.250   1
   3  -2  -2 45155.1 748.100   1
  -3  -2   2 43130.1 556.840   1
  -3  -2   2 46668.7 655.070   1
  -3   0  -2 286.300 54.1400   1
   3   0   2 259.070 53.3400   1
  -3   3   0 3429.94 205.680   1
  -3   3   0 3380.27 148.280   1
   3  -3   0 3321.85 208.290   1
  -3  -3   0 3134.26 201.570   1
  -3  -3   0 2987.57 160.030   1
  -3  -3   0 3011.70 162.130   1
   3   3   0 2961.25 142.150   1
  -3  -3   0 2966.44 148.490   1
  -3  -3   0 3355.09 147.140   1
  -3  -3   0 3263.08 141.620   1
   3   3   0 3374.16 162.890   1
  -4  -1   0 15094.4 337.660   1
   4   1   0 14970.3 361.560   1
   4   1   0 12315.0 339.540   1
  -4   1   0 15919.6 362.110   1
   4  -1   0 14796.1 303.510   1
  -4  -1   0 15169.0 314.330   1
   3  -3  -1 48867.8 593.130   1
  -3   3   1 47164.2 602.060   1
   3  -3  -1 45242.8 578.820   1
  -3   3   1 47691.3 753.990   1
   3  -3  -1 45001.8 683.980   1
  -3  -3   1 49387.6 698.290   1
  -3  -3   1 45022.2 563.780   1
   3   3  -1 46783.8 618.890   1
  -3  -3   1 46277.8 559.480   1
  -3  -3   1 43263.4 707.390   1
  -3  -3   1 47312.4 583.500   1
   4  -1  -1 27588.4 429.430   1
  -4   1   1 29129.5 451.660   1
   4   1  -1 28803.4 500.510   1
  -4  -1   1 28691.0 503.980   1
   4  -1  -1 29225.8 455.080   1
   4   1  -1 28274.5 453.750   1
  -4  -1   1 28070.6 433.340   1
   3  -1   2 3.81000 40.1200   1
   3   1   2 39.7300 41.3700   1
   3   1   2 35.5000 54.5500   1
   2  -4   0 56.0400 33.4900   1
   2  -4   0 45.1400 53.4300   1
  -2   4   0 72.3100 40.3300   1
  -2   4   0 82.9000 50.0000   1
   2   4   0 92.7300 45.7400   1
  -2  -4   0 56.8700 28.5900   1
  -2  -4   0 69.9300 30.4100   1
   2   4   0 101.510 39.1600   1
   1   2   3 187190. 1376.75   1
  -1  -2  -3 181562. 1401.13   1
   1  -2   3 190148. 1130.72   1
  -1   2  -3 185780. 1223.59   1
  -1   2  -3 194923. 1264.18   1
  -1  -2  -3 186112. 1150.51   1
  -1  -2  -3 178720. 1403.80   1
  -1  -2  -3 179517. 1212.39   1
   1  -2   3 186810. 1190.95   1
   1   2   3 178386. 1366.50   1
   1  -2   3 194861. 1999.01   1
  -1  -2  -3 187597. 1402.16   1
  -2   4   1 62725.8 747.610   1
  -2  -4   1 60749.9 629.840   1
   2  -4  -1 61688.2 788.130   1
   2   4  -1 64968.0 707.760   1
   2  -4  -1 61748.5 672.260   1
   2  -4  -1 62221.8 661.310   1
  -2  -4   1 63148.3 654.500   1
   2   4  -1 64536.1 717.640   1
  -2  -4   1 62862.3 644.920   1
  -2   4   1 61460.6 718.550   1
  -2  -3  -2 2184.67 160.980   1
   2   3   2 2063.20 115.580   1
  -2   3  -2 2041.99 112.010   1
  -2  -3  -2 1997.05 138.110   1
   2   3   2 1958.88 119.010   1
  -2  -3  -2 1893.38 117.380   1
   2  -3   2 2086.52 119.000   1
  -2   3  -2 2064.39 118.950   1
   2   3   2 2026.77 152.350   1
  -2  -3  -2 1940.05 121.410   1
   2  -3   2 1960.05 154.050   1
  -2   2   3 269523. 1506.86   1
  -2  -2   3 274578. 1490.45   1
   2  -2  -3 279243. 1697.79   1
  -2   2   3 278849. 1821.91   1
   2   2  -3 278888. 1584.47   1
  -2   2   3 270509. 1616.56   1
  -2  -2   3 270032. 1704.41   1
   3  -3   1 114947. 1012.77   1
  -3  -3  -1 123761. 959.530   1
  -3   3  -1 125720. 1203.98   1
   3  -3   1 119021. 1228.12   1
   3   3   1 118732. 941.330   1
  -3  -3  -1 115946. 1197.99   1
   3   3   1 121336. 1016.86   1
  -3  -3  -1 120420. 941.500   1
  -3  -3  -1 126401. 1257.28   1
   0   4  -2 23749.0 374.130   1
   0  -4  -2 23243.6 465.790   1
   0   4   2 24446.7 397.170   1
   0  -4   2 23925.5 396.620   1
   0   4  -2 23623.9 419.010   1
   0  -4  -2 23015.7 381.390   1
   0   4   2 23697.7 422.230   1
   0  -4  -2 20887.2 400.710   1
   0  -4   2 23699.4 393.220   1
   4   2   0 7816.75 251.830   1
   4  -2   0 8207.22 231.740   1
  -4   2   0 8479.30 261.320   1
   4   2   0 8067.03 258.580   1
  -4  -2   0 8226.83 277.190   1
  -4  -2   0 8405.60 247.440   1
  -4  -2   0 8271.33 271.480   1
  -4   2   0 7970.80 302.530   1
  -4  -2   0 8118.78 243.280   1
   4   0  -2 2241.38 179.780   1
   4   0  -2 2160.65 136.340   1
  -4   0   2 1979.24 114.370   1
   4   0  -2 2177.80 125.640   1
   2  -1   3 1405.46 96.0400   1
  -2  -1  -3 1414.39 106.440   1
   2   1   3 1283.82 86.3500   1
   2  -1   3 1387.67 92.3000   1
  -2   1  -3 1271.53 93.5600   1
   2   1   3 1450.73 135.220   1
  -2  -1  -3 1537.02 147.220   1
  -2   1  -3 1297.62 147.570   1
  -2  -1  -3 1294.99 106.120   1
  -2   1  -3 1372.11 97.9100   1
   2   4   1 33492.5 471.460   1
  -2   4  -1 33363.6 487.920   1
   2   4   1 33083.1 530.570   1
   2  -4   1 33649.3 599.760   1
   2   4   1 33404.0 619.580   1
   2   4   1 34520.0 515.300   1
   2  -4   1 33257.5 484.120   1
  -2  -4  -1 32578.0 465.580   1
  -2  -4  -1 33041.2 544.790   1
  -2  -4  -1 32782.7 506.090   1
  -2   4  -1 33502.3 452.780   1
   4  -1   1 138686. 990.010   1
   4   1   1 141089. 1141.31   1
   4   1   1 143507. 1192.18   1
  -4   1  -1 148181. 1083.32   1
  -4  -1  -1 141505. 1037.87   1
   4   1   1 139358. 953.000   1
   1  -4  -2 5702.70 224.420   1
   1   4  -2 6049.64 193.820   1
  -1   4   2 5987.65 228.090   1
  -1  -4   2 5903.41 203.710   1
  -1   4   2 5602.01 194.350   1
  -1  -4   2 5625.27 185.100   1
   1  -4  -2 6129.85 215.910   1
  -1   4   2 6157.93 189.540   1
   1   4  -2 6170.63 203.520   1
   1  -4  -2 6142.70 221.360   1
  -4  -2   1 761.530 72.3500   1
  -4   2   1 728.600 102.510   1
   4   2  -1 769.300 68.0800   1
   4  -2  -1 727.770 71.6200   1
  -4  -2   1 815.740 80.1200   1
  -4  -2   1 794.810 81.5600   1
  -4   2   1 796.760 80.5700   1
   4   2  -1 811.620 75.1900   1
   4   2  -1 890.070 91.5700   1
  -4  -2   1 873.700 84.5900   1
  -3   2  -2 4431.14 177.820   1
   3  -2   2 4374.96 173.750   1
  -3  -2  -2 4176.82 175.930   1
   3   2   2 4427.17 161.760   1
  -3  -2  -2 4639.29 216.890   1
  -3   2  -2 3943.45 239.480   1
  -3  -2  -2 4539.52 179.170   1
   3   2   2 4872.58 206.330   1
  -3   1   3 43901.8 588.330   1
  -3   1   3 43338.1 741.290   1
   3  -1  -3 44292.4 667.750   1
  -3  -1   3 45251.9 624.910   1
  -3  -1   3 43068.2 565.590   1
  -3   1   3 43450.9 565.390   1
   3  -1  -3 42892.0 539.630   1
  -3  -1   3 43357.6 569.450   1
   3  -1  -3 42433.5 648.700   1
   4  -1  -2 6820.75 219.320   1
  -4  -1   2 7584.09 261.830   1
  -4  -1   2 7199.25 219.100   1
   4   1  -2 6703.58 233.330   1
  -4   1   2 7013.11 231.580   1
   4   1  -2 7007.97 215.960   1
   4  -1  -2 7085.32 239.020   1
   4  -1  -2 7254.96 244.230   1
   0   3   3 1775.36 127.150   1
   0   3   3 1988.67 131.030   1
   0   3  -3 1896.05 116.470   1
   0  -3   3 2121.13 122.040   1
   0  -3  -3 1860.15 143.710   1
   0   3   3 1988.04 147.940   1
   0  -3  -3 2357.27 163.170   1
   0  -3   3 1994.86 123.260   1
   0   3  -3 2033.06 123.200   1
   0   3   3 2021.65 130.230   1
   0  -3  -3 1918.27 125.350   1
  -1   3   3 218.640 47.2000   1
  -1   3   3 191.960 50.3800   1
  -1  -3   3 225.680 48.8400   1
  -1  -3   3 248.040 47.4300   1
   1  -3  -3 226.770 49.5400   1
   1   3  -3 181.080 39.0000   1
   1  -3  -3 263.600 79.2100   1
  -1   3   3 236.910 65.5400   1
   1   3  -3 226.480 48.2400   1
   1  -3  -3 194.050 44.7400   1
   3  -3  -2 67845.8 891.500   1
  -3  -3   2 74792.9 844.290   1
  -3   3   2 71664.8 859.480   1
   3  -3  -2 70375.6 719.390   1
  -3   3   2 70539.4 748.280   1
   3  -3  -2 71452.1 769.860   1
  -3   3   2 69974.3 678.650   1
  -3  -3   2 66182.4 693.080   1
   3   3  -2 69230.9 722.680   1
   3   3  -2 70203.8 722.370   1
   1  -4   2 35191.6 469.380   1
  -1  -4  -2 35703.3 575.100   1
   1   4   2 34374.9 508.850   1
   1   4   2 35532.3 540.580   1
  -1  -4  -2 33859.4 483.050   1
   1   4   2 36669.7 702.760   1
  -1   4  -2 34840.2 487.700   1
   1  -4   2 34180.0 468.230   1
  -1   4  -2 35316.9 484.380   1
   1   4   2 36484.4 475.650   1
   0  -5   0 22.4100 41.2200   1
   0   5   0 47.5800 30.6300   1
   0  -5   0 45.7900 37.3400   1
   2  -2   3 10513.7 254.220   1
  -2  -2  -3 11027.3 271.900   1
   2   2   3 12160.8 331.960   1
   2   2   3 11946.3 348.150   1
  -2   2  -3 11010.8 249.460   1
   2   2   3 11697.8 309.850   1
   2  -2   3 10987.7 269.330   1
  -2  -2  -3 11338.0 350.570   1
  -2   2  -3 11083.2 298.350   1
  -2  -2  -3 11502.5 308.460   1
  -2   4   2 200573. 1406.92   1
   2  -4  -2 200597. 1504.09   1
   2   4  -2 188805. 1383.05   1
  -2  -4   2 198283. 1295.40   1
   2   4  -2 205573. 1299.16   1
  -2  -4   2 198231. 1189.66   1
  -2   4   2 192498. 1264.41   1
   2  -4  -2 203912. 1257.66   1
   2  -4  -2 195541. 1292.45   1
  -1  -5   0 9086.98 220.690   1
   1  -5   0 8925.26 279.090   1
  -1   5   0 9044.72 243.600   1
  -1  -5   0 8770.05 245.970   1
  -1   5   0 9353.61 235.030   1
  -1  -5   0 9705.04 255.230   1
   1  -5   0 9442.03 263.920   1
   1   5   0 7539.47 247.880   1
   1   5   0 9287.37 230.130   1
   1  -5   0 9443.60 267.670   1
   4  -2   1 158099. 1055.48   1
  -4  -2  -1 158337. 1137.46   1
   4   2   1 166213. 1267.94   1
   4   2   1 157968. 1242.01   1
   1   3   3 175236. 1292.96   1
   1  -3   3 175342. 1109.10   1
  -1   3  -3 183721. 1125.75   1
  -1  -3  -3 179970. 1238.26   1
  -1   3  -3 180012. 1287.78   1
   1   3   3 178753. 1241.30   1
   1  -3   3 181303. 1191.63   1
  -1  -3  -3 180952. 1399.74   1
   0   5  -1 25117.2 433.470   1
   0   5   1 25925.5 418.300   1
   0  -5  -1 26709.3 448.880   1
   0   5   1 25203.2 394.150   1
   0   5   1 26165.6 483.670   1
   0   5  -1 26097.8 419.150   1
   0  -5  -1 26186.8 430.750   1
   0  -5   1 25095.5 405.990   1
   0  -5  -1 25715.3 476.360   1
  -3   4   0 39066.5 630.140   1
   3  -4   0 36990.6 653.750   1
   3   4   0 38688.8 675.080   1
  -3  -4   0 37525.5 471.850   1
  -3  -4   0 37496.9 525.450   1
   3   4   0 38162.8 509.310   1
  -3  -4   0 37198.6 501.580   1
   3   4   0 37714.2 546.080   1
  -3   4   0 36609.1 525.850   1
  -3  -2   3 1574.33 116.300   1
  -3  -2   3 1445.84 102.000   1
   3  -2  -3 1429.84 123.800   1
  -3   2   3 1514.55 108.140   1
  -3  -2   3 1334.11 95.6400   1
  -3   2   3 1406.27 99.7200   1
  -3  -2   3 1473.23 143.600   1
   3  -2  -3 1237.00 116.820   1
  -3   2   3 1279.81 131.880   1
  -3  -2   3 1307.91 89.6400   1
   3  -2  -3 1345.72 99.6500   1
   3  -2  -3 1448.20 108.770   1
  -2   3   3 12827.8 371.440   1
   2  -3  -3 12939.5 315.740   1
  -2   3   3 12683.0 305.040   1
  -2  -3   3 12586.7 297.890   1
   2   3  -3 13206.2 309.480   1
  -2   3   3 13332.9 289.870   1
   2  -3  -3 13185.9 350.100   1
   2   3  -3 13578.1 302.280   1
   2   3  -3 12783.1 389.100   1
   2  -3  -3 12606.2 375.830   1
  -2  -3   3 12716.0 282.360   1
  -1   0   4 106612. 1085.23   1
  -1   0   4 106793. 1157.54   1
  -1   0   4 109939. 984.030   1
   1   0  -4 107919. 1053.62   1
  -1   0   4 108445. 997.680   1
  -4   2   2 43429.4 708.530   1
  -4  -2   2 42434.0 615.530   1
   4   2  -2 40571.9 573.840   1
  -4  -2   2 40400.5 556.050   1
   4  -2  -2 44525.3 584.750   1
  -4  -2   2 42131.6 676.550   1
  -4  -2   2 40402.6 535.210   1
   4  -2  -2 40875.2 530.460   1
  -4  -2   2 39471.1 514.740   1
  -4   2   2 42668.0 571.220   1
   0   0   4 18324.7 415.930   1
   0   0   4 17871.4 432.150   1
   0   0  -4 17079.6 386.260   1
   0   0   4 17261.0 361.590   1
   0   0   4 17828.8 350.080   1
   0   0   4 18150.4 407.710   1
   0   0  -4 17811.3 424.890   1
   0   0  -4 17931.9 460.600   1
  -3  -4   1 29190.6 446.880   1
   3  -4  -1 28017.0 438.560   1
   3   4  -1 30007.5 490.290   1
  -3  -4   1 28219.0 438.310   1
  -3   4   1 29404.3 458.190   1
   3  -4  -1 27703.0 431.910   1
  -3  -4   1 28088.6 438.090   1
   3   4  -1 28809.3 439.180   1
   3  -4  -1 29349.2 585.680   1
  -3   4   1 29684.7 543.830   1
   1  -5  -1 23118.4 403.100   1
  -1  -5   1 23871.2 414.510   1
  -1   5   1 22920.8 434.520   1
   1   5  -1 24396.9 428.280   1
   1  -5  -1 23091.3 407.680   1
  -1  -5   1 23345.5 371.840   1
   1  -5  -1 23425.1 468.750   1
   1   5  -1 24167.6 421.010   1
   1  -1  -4 57499.8 810.400   1
  -1   1   4 58731.2 780.870   1
  -1   1   4 59393.6 836.560   1
  -1  -1   4 58398.4 806.120   1
  -1  -1   4 58055.3 876.670   1
   1   1  -4 57377.2 841.060   1
  -1   1   4 58694.5 763.690   1
   1  -1  -4 57917.1 769.620   1
  -1  -1   4 60361.5 774.980   1
  -1  -1   4 56748.8 634.490   1
  -1   1   4 57836.0 693.970   1
   1   1  -4 60285.1 740.880   1
  -1  -1   4 58188.0 704.530   1
   1  -1  -4 60293.8 768.600   1
  -4  -3   0 6382.60 212.700   1
  -4   3   0 7205.15 242.590   1
   4  -3   0 6521.49 213.430   1
  -4  -3   0 6676.33 252.710   1
  -4   3   0 6699.13 290.960   1
  -4  -3   0 6648.31 255.270   1
  -4  -3   0 6414.61 212.400   1
   4   3   0 6096.02 192.030   1
  -4  -3   0 6541.45 258.970   1
  -4  -3   0 6433.04 199.710   1
   0   1   4 26.7800 40.1800   1
   0  -1  -4 21.4600 42.1900   1
   0   1   4 -31.300 49.7500   1
   0  -1  -4 30.6100 63.5900   1
   0   1   4 29.0700 42.0000   1
   1   5   1 2881.49 134.620   1
   1   5   1 2737.41 146.680   1
  -1  -5  -1 2743.47 139.110   1
  -1   5  -1 2678.78 137.990   1
   1  -5   1 2601.19 136.460   1
   1  -5   1 2861.91 157.130   1
   1   5   1 2660.72 126.990   1
  -1  -5  -1 2841.94 140.230   1
  -4  -3   1 37.6700 44.5400   1
  -4  -3   1 111.880 34.4300   1
  -4  -3   1 36.0300 46.9500   1
  -4   3   1 41.5200 44.1700   1
   4  -3  -1 57.3600 41.5800   1
  -4   3   1 49.7600 39.8100   1
  -4  -3   1 41.0100 39.0200   1
  -3  -3  -2 12511.9 290.740   1
  -3   3  -2 13110.4 287.750   1
  -3   3  -2 12749.6 314.100   1
  -3  -3  -2 12223.0 355.420   1
   3   3   2 12655.2 326.310   1
  -3  -3  -2 11917.5 317.220   1
   3  -3   2 12060.5 298.110   1
  -3  -3  -2 10675.8 362.910   1
  -3  -3  -2 12162.5 347.320   1
   3   3   2 11733.5 346.970   1
  -3   3  -2 12785.9 372.810   1
  -3  -3  -2 12109.5 286.800   1
   3   3   2 11636.9 304.910   1
  -4   0  -2 142449. 1366.82   1
   4   0   2 142527. 1322.14   1
   2  -4   2 5572.50 248.200   1
   2  -4   2 5570.41 190.490   1
   2   4   2 5835.33 191.830   1
   2   4   2 5571.74 244.290   1
  -2   4  -2 5385.27 177.600   1
  -2  -4  -2 5727.67 234.820   1
   2   4   2 5632.83 201.010   1
   2   4   2 6050.65 226.000   1
  -2  -4  -2 5343.89 189.760   1
  -2   4  -2 5632.22 207.320   1
  -2   0   4 148056. 1579.39   1
  -2   0   4 145585. 1396.37   1
   2   0  -4 148163. 1418.64   1
  -2   0   4 153368. 1513.39   1
  -2   0   4 145424. 1498.61   1
   3   4   1 39569.9 594.100   1
  -3  -4  -1 38326.1 659.500   1
   3   4   1 40616.1 764.190   1
   3  -4   1 37732.9 703.080   1
  -3   4  -1 39475.1 653.110   1
   3   4   1 39701.4 566.180   1
  -3  -4  -1 39115.2 640.570   1
  -3  -4  -1 38278.7 533.320   1
   3   4   1 38311.4 583.600   1
   4   1   2 65193.8 735.550   1
  -4  -1  -2 66343.2 831.210   1
   4  -1   2 64864.2 745.380   1
   4   1   2 70403.8 904.360   1
   4   1   2 64007.3 813.440   1
  -4   1  -2 67023.8 785.710   1
   1   0   4 110752. 1070.17   1
  -1   0  -4 114006. 1161.59   1
   1   0   4 108525. 1090.15   1
   1   0   4 108763. 1189.74   1
  -1   0  -4 108885. 1195.88   1
  -1   0  -4 117313. 1390.84   1
   1   0   4 111670. 1190.18   1
   2   5   0 45787.1 577.920   1
   2   5   0 43286.5 631.250   1
  -2  -5   0 40611.8 597.870   1
  -2   5   0 42233.4 614.470   1
   2   5   0 44476.5 647.710   1
   2  -5   0 45247.1 722.970   1
  -2  -5   0 43791.9 557.740   1
  -2  -5   0 44399.9 592.950   1
   5   0  -1 28.5100 39.9800   1
   5   0   0 27943.1 509.060   1
  -5   0   0 26226.3 480.660   1
   5   0   0 24664.8 462.970   1
  -3   1  -3 5864.03 215.410   1
   3  -1   3 5667.85 185.930   1
  -3  -1  -3 5721.89 209.670   1
   3   1   3 5995.48 195.240   1
  -3  -1  -3 5487.86 283.840   1
   3   1   3 5868.56 225.750   1
  -3   1  -3 5637.04 189.400   1
   2  -1  -4 23167.4 480.400   1
  -2  -1   4 24135.5 487.190   1
  -2  -1   4 23669.6 428.610   1
  -2   1   4 22426.5 475.870   1
  -2   1   4 22730.7 509.230   1
  -2  -1   4 22954.1 434.070   1
  -2  -1   4 22560.9 426.900   1
  -2   1   4 22796.5 465.630   1
  -2   1   4 22377.2 560.700   1
   2  -1  -4 23481.0 539.430   1
  -2  -1   4 23574.2 506.780   1
  -2   1   4 22371.6 511.170   1
   4   0  -3 9.85000 37.7100   1
  -1   1  -4 1185.02 113.510   1
   1   1   4 948.850 95.6400   1
  -1  -1  -4 1083.03 110.070   1
   1  -1   4 1228.10 107.780   1
  -1   1  -4 1099.28 92.6400   1
   1   1   4 1051.79 104.780   1
  -1  -1  -4 1029.44 87.5100   1
   1  -1   4 1200.68 89.3700   1
  -1   1  -4 1202.35 90.2300   1
   1   1   4 948.360 90.1000   1
   1  -1   4 1160.71 88.2900   1
   1   1   4 1082.86 88.3000   1
   1   1   4 1019.94 99.8200   1
  -1  -1  -4 878.650 105.890   1
   1   1   4 1021.90 80.4500   1
  -2   5   1 58778.7 736.780   1
   2  -5  -1 57409.0 713.600   1
  -2   5   1 61057.5 839.510   1
   2  -5  -1 60687.7 889.100   1
   2   5  -1 60181.6 787.420   1
  -2  -5   1 58342.2 674.890   1
   2  -5  -1 59398.1 699.780   1
  -2  -5   1 59075.2 733.310   1
   2   5  -1 60519.6 790.010   1
  -2  -5   1 57999.4 705.020   1
  -5   1   1 122.320 45.7700   1
   5  -1  -1 97.4000 45.2900   1
  -5  -1   1 119.890 42.7000   1
   5   1  -1 67.2800 44.2200   1
  -5  -1   1 111.960 47.3700   1
   5   1  -1 87.0200 40.2000   1
   5   1  -1 131.580 39.3800   1
  -5   1   0 734.600 78.7200   1
   5   1   0 595.570 69.6300   1
  -5  -1   0 677.760 75.5900   1
   5  -1   0 555.410 66.4800   1
   5   1   0 631.090 79.1800   1
   5   1   0 649.410 78.8600   1
  -1   2   4 11059.0 313.220   1
   1  -2  -4 11331.8 387.530   1
   1   2  -4 12007.5 349.000   1
  -1   2   4 10609.0 344.990   1
   1  -2  -4 11575.1 315.810   1
  -1  -2   4 11741.8 327.050   1
   1   2  -4 10361.3 314.990   1
  -1  -2   4 11039.5 258.000   1
   1  -2  -4 10734.5 339.990   1
  -1   2   4 11043.1 308.130   1
  -1   2   4 11460.3 373.770   1
   1   2  -4 11428.3 293.800   1
   1  -2  -4 10945.1 304.420   1
  -1  -2   4 11092.8 276.860   1
   2  -3   3 10920.7 284.130   1
  -2  -3  -3 11252.8 286.760   1
  -2  -3  -3 10546.8 281.210   1
  -2   3  -3 10945.4 299.210   1
   2   3   3 9603.42 287.810   1
  -2  -3  -3 10195.3 317.730   1
   2  -3   3 10835.4 259.380   1
   2   3   3 10986.2 285.350   1
  -2   3  -3 10990.8 278.200   1
  -2  -3  -3 9740.04 345.730   1
   2   3   3 10950.7 354.130   1
   0   2   4 1652.21 145.440   1
   0  -2  -4 1698.51 132.390   1
   0   2   4 1570.06 118.890   1
   0  -2  -4 1682.62 113.810   1
   0   2  -4 1739.29 118.560   1
   0  -2  -4 1738.10 141.230   1
   0  -2   4 1673.78 133.570   1
   0  -2   4 1726.21 108.140   1
   0   2   4 1815.28 135.850   1
   0  -2  -4 1572.94 103.560   1
   0   2  -4 1983.72 146.590   1
   0  -2  -4 1582.27 118.330   1
   0   2  -4 1805.81 115.870   1
   0  -2   4 1792.53 103.960   1
  -4  -3  -1 2075.80 121.000   1
  -4  -3  -1 2303.10 146.430   1
  -4   3  -1 2200.77 152.820   1
   4   3   1 2073.67 118.520   1
  -4  -3  -1 2129.99 137.700   1
  -4  -3  -1 2216.24 115.040   1
  -4  -3  -1 2099.41 138.930   1
   4  -3   1 2038.41 125.620   1
  -4   3  -1 2165.94 176.230   1
   4  -1  -3 11221.2 356.270   1
  -4   1   3 11009.5 395.160   1
   4  -1  -3 11305.3 361.470   1
   4   1  -3 11038.6 279.380   1
  -4  -1   3 10859.7 270.690   1
  -4  -1   3 10512.1 312.260   1
   4   1  -3 10888.9 319.470   1
  -4  -1   3 11242.9 336.500   1
  -4   1   3 11061.2 290.240   1
  -4   1   3 11399.9 287.860   1
   4  -1  -3 11046.6 292.060   1
   0  -4  -3 3253.39 183.600   1
   0   4  -3 3850.23 164.790   1
   0   4  -3 3526.65 157.380   1
   0  -4   3 3465.64 134.280   1
   0   4   3 3472.61 154.300   1
   0   4   3 3483.18 159.440   1
   0  -4  -3 3519.33 154.880   1
   0  -4   3 3486.44 153.460   1
   1   4  -3 93485.8 959.380   1
   1  -4  -3 89753.4 1026.49   1
  -1  -4   3 91035.4 948.770   1
  -1   4   3 91191.2 1082.15   1
   1  -4  -3 90550.3 1112.68   1
   1  -4  -3 96379.6 1011.93   1
  -1   4   3 91833.9 960.100   1
   1   4  -3 93959.4 975.770   1
   3  -4  -2 64794.8 773.270   1
  -3  -4   2 62722.6 721.730   1
   3   4  -2 64341.0 774.230   1
  -3   4   2 64979.4 882.800   1
  -3   4   2 67400.3 741.750   1
   3  -4  -2 64393.9 762.460   1
  -3  -4   2 65702.3 768.060   1
  -3   4   2 64778.5 785.470   1
   3   4  -2 66540.1 833.990   1
   0  -5   2 3927.50 151.060   1
   0  -5   2 4083.11 174.530   1
   0   5  -2 4035.00 152.320   1
   0   5  -2 4072.31 166.110   1
   0  -5  -2 3833.27 166.320   1
   0  -5  -2 3910.90 188.450   1
   0   5   2 3113.75 148.010   1
   0   5   2 3933.89 169.080   1
   0  -5  -2 3719.42 170.860   1
  -3   3   3 80693.3 1101.37   1
  -3   3   3 82311.1 905.820   1
   3  -3  -3 80553.5 1098.85   1
  -3   3   3 82082.7 868.000   1
   3  -3  -3 80336.4 864.250   1
  -3  -3   3 79278.2 884.830   1
   3  -3  -3 81879.5 916.140   1
  -3  -3   3 80032.5 1040.56   1
  -3  -3   3 79394.8 845.750   1
   3   3  -3 79382.2 901.930   1
  -4  -3   2 50252.9 672.980   1
   4  -3  -2 50532.2 635.730   1
  -4   3   2 49914.8 662.140   1
   4  -3  -2 46738.2 763.310   1
  -4   3   2 51477.5 838.560   1
  -4  -3   2 49595.9 640.590   1
  -4  -3   2 49805.6 658.830   1
   4  -3  -2 51943.7 686.090   1
  -4  -3   2 49328.1 678.440   1
  -4  -3   2 50599.1 761.610   1
   2  -5   1 26429.0 478.460   1
   2  -5   1 27492.0 531.790   1
   2   5   1 28234.4 654.870   1
  -2  -5  -1 27868.5 435.010   1
  -2  -5  -1 27420.2 474.180   1
  -2   5  -1 27192.0 492.030   1
  -2  -5  -1 26226.2 474.210   1
   2   5   1 26315.1 481.620   1
   2   5   1 26788.5 427.960   1
   2   5   1 26611.4 435.170   1
  -2   5  -1 27137.7 438.310   1
   1   5  -2 7053.27 245.720   1
  -1   5   2 6958.29 220.060   1
  -1  -5   2 7467.29 229.280   1
   1  -5  -2 7168.58 270.080   1
  -1  -5   2 7118.41 217.060   1
   1   5  -2 7477.66 231.500   1
   1  -5  -2 7199.95 222.740   1
   1  -5  -2 7397.59 228.220   1
  -1   5   2 7243.76 205.440   1
  -4   2  -2 145281. 1378.30   1
   4  -2   2 140307. 1255.42   1
  -4  -2  -2 141208. 1355.31   1
   4   2   2 139203. 1258.18   1
  -4  -2  -2 151803. 1534.90   1
   4   2   2 134572. 1357.04   1
  -4  -2  -2 144569. 1270.76   1
   4   2   2 152931. 1433.88   1
  -3  -2  -3 31206.8 510.180   1
  -3   2  -3 30196.8 520.700   1
  -3   2  -3 29900.1 444.830   1
   3   2   3 27241.2 498.430   1
   3   2   3 30866.5 467.330   1
  -3  -2  -3 29399.1 591.640   1
   3  -2   3 29824.6 452.790   1
  -2   2   4 2027.08 152.590   1
  -2   2   4 2150.78 127.000   1
   2   2  -4 2121.29 135.420   1
  -2  -2   4 2108.56 142.190   1
  -2  -2   4 2171.51 130.200   1
  -2   2   4 1967.53 118.060   1
   2  -2  -4 1927.55 145.730   1
  -2  -2   4 2136.54 120.000   1
  -2  -2   4 2251.64 146.220   1
   2  -2  -4 2222.59 134.180   1
   2  -2  -4 2005.14 152.340   1
   2  -2  -4 1961.32 123.410   1
   5   0  -2 22.5400 37.7200   1
  -5   0  -1 23.1300 42.8100   1
   5   0   1 29.0300 43.9500   1
  -1  -4  -3 38468.5 636.850   1
   1  -4   3 36163.7 502.720   1
  -1   4  -3 36041.9 530.020   1
  -1  -4  -3 36045.0 591.140   1
   1   4   3 37611.1 717.680   1
   1  -4   3 35609.7 515.150   1
   1   4   3 37177.6 590.040   1
  -1   4  -3 35989.5 564.120   1
  -1  -4  -3 37094.2 537.950   1
   1   4   3 35240.8 533.100   1
  -1   5  -2 1502.92 93.6000   1
  -1   5  -2 1620.02 116.460   1
  -1  -5  -2 1484.08 102.750   1
   1   5   2 1656.34 106.970   1
   1   5   2 1563.51 107.840   1
  -1  -5  -2 1500.32 106.800   1
   1  -5   2 1584.58 103.500   1
   1  -5   2 1328.36 93.3700   1
   1   5   2 1466.85 91.4900   1
  -1   2  -4 349.380 49.6500   1
   1  -2   4 487.080 56.8400   1
   1   2   4 249.410 56.4100   1
  -1  -2  -4 293.630 52.7100   1
  -1   2  -4 445.730 58.6800   1
   1  -2   4 492.730 59.8200   1
  -1  -2  -4 285.210 43.1000   1
   1   2   4 328.260 74.1600   1
  -1  -2  -4 212.250 62.3700   1
  -1  -2  -4 314.110 73.6400   1
   1  -2   4 377.440 67.1200   1
  -1  -2  -4 330.400 59.9500   1
   3   0  -4 -27.500 53.5400   1
  -5  -2   1 64.6400 42.2400   1
   5   2  -1 34.0500 53.2000   1
   5   2  -1 -1.5100 27.9300   1
  -5  -2   1 19.9300 37.7900   1
  -5   2   0 33261.7 550.610   1
   5   2   0 30722.5 476.030   1
  -5  -2   0 31346.5 489.080   1
   5  -2   0 31326.1 533.130   1
   5   2   0 31456.4 550.770   1
  -5  -2   0 32981.1 544.020   1
   5   2   0 32002.1 550.250   1
  -5  -2   0 30113.9 522.390   1
  -2   4   3 17085.4 432.370   1
   2   4  -3 18263.4 443.870   1
   2   4  -3 17537.7 399.740   1
  -2   4   3 17864.9 335.380   1
   2   4  -3 17255.1 376.660   1
  -2   4   3 17050.4 354.410   1
  -2  -4   3 16799.7 336.720   1
   2  -4  -3 17633.0 380.520   1
  -2  -4   3 17522.1 347.840   1
   2  -4  -3 18193.7 363.880   1
   5   1  -2 6199.39 204.430   1
  -5  -1   2 6066.54 200.500   1
  -5  -1   2 5472.23 215.880   1
   5  -1  -2 6633.54 232.490   1
   5   1  -2 6334.56 245.500   1
   5  -1  -2 6163.10 212.030   1
  -5   1   2 6118.35 201.680   1
   5  -1  -2 6397.72 200.720   1
   4   2  -3 33205.5 574.860   1
  -4  -2   3 32031.9 542.570   1
  -4   2   3 32933.3 503.330   1
  -4  -2   3 32816.9 485.900   1
   4  -2  -3 32214.1 501.670   1
  -4   2   3 33240.5 540.640   1
  -4  -2   3 33933.8 533.180   1
   4  -2  -3 32342.0 552.120   1
   4  -2  -3 32865.8 550.280   1
  -4   2   3 31893.0 636.270   1
   5   1   1 2254.21 118.490   1
  -5   1  -1 2069.26 135.070   1
   5  -1   1 2054.65 114.420   1
   5   1   1 2166.04 132.500   1
   5   1   1 2345.52 147.440   1
  -5  -1  -1 2145.09 129.830   1
  -2   0  -4 12877.0 386.170   1
  -2   0  -4 12884.0 401.480   1
   2   0   4 12579.1 293.020   1
  -2   0  -4 12513.4 300.130   1
   2   0   4 12353.1 278.270   1
  -3  -1   4 20123.2 417.190   1
   3  -1  -4 17682.2 393.610   1
  -3  -1   4 19917.7 438.290   1
   3   1  -4 19239.3 439.130   1
  -3  -1   4 20154.0 450.640   1
   3  -1  -4 19717.0 473.640   1
  -3   1   4 19408.8 406.570   1
  -3  -1   4 18876.4 376.440   1
  -3   1   4 19636.2 417.620   1
  -3   1   4 18904.8 476.660   1
  -3  -1   4 19888.0 505.300   1
  -3   1   4 19562.4 439.010   1
   3  -1  -4 18695.0 378.490   1
  -4   4   0 30052.2 587.660   1
   4  -4   0 32185.8 617.550   1
   4  -4   0 29168.2 490.260   1
  -4   4   0 30216.1 504.970   1
  -4  -4   0 30584.3 616.770   1
  -4  -4   0 30642.3 570.420   1
   4   4   0 31146.6 467.320   1
  -4  -4   0 30127.6 498.140   1
  -4  -4   0 31190.2 570.730   1
  -4  -4   0 30427.8 482.560   1
   4   4   0 32172.2 557.690   1
  -4  -4   0 29145.7 477.870   1
   2  -5  -2 12164.0 325.980   1
  -2  -5   2 11963.9 300.770   1
   2   5  -2 12481.7 317.960   1
  -2  -5   2 12016.7 303.310   1
  -2   5   2 12155.5 332.960   1
   2  -5  -2 12342.9 354.770   1
  -2   5   2 12177.4 304.940   1
   2  -5  -2 12760.9 304.260   1
   2   5  -2 12212.1 312.280   1
  -2   5   2 11756.0 262.850   1
   4  -4  -1 4402.32 178.270   1
   4  -4  -1 4765.61 170.320   1
  -4   4   1 4579.50 181.950   1
   4  -4  -1 4672.81 226.520   1
  -4   4   1 4742.48 232.570   1
  -4  -4   1 4649.09 212.040   1
   4   4  -1 4729.43 186.520   1
  -4  -4   1 4506.65 169.800   1
  -4  -4   1 4567.92 172.850   1
  -4  -4   1 4832.18 190.880   1
  -4  -4   1 4786.96 195.910   1
  -4  -4   1 4626.24 288.170   1
  -3  -4  -2 8955.31 235.170   1
  -3   4  -2 9313.20 248.810   1
  -3  -4  -2 9207.64 328.170   1
   3   4   2 9122.32 267.140   1
  -3  -4  -2 8571.14 245.260   1
   3   4   2 8769.43 233.180   1
  -3  -4  -2 9467.11 332.910   1
   3   4   2 8981.45 319.150   1
   3  -4   2 8749.90 236.620   1
  -3  -4  -2 8263.57 249.210   1
  -3   4  -2 8740.67 272.730   1
   3  -4   2 8976.38 319.120   1
   2   1   4 808.650 70.2400   1
   2  -1   4 868.360 77.1700   1
   2   1   4 734.410 81.2700   1
  -2   1  -4 997.240 85.4400   1
  -2  -1  -4 827.430 88.2700   1
   2  -1   4 823.260 70.1000   1
  -2   1  -4 904.080 95.5100   1
  -2  -1  -4 805.340 104.400   1
   2   1   4 804.530 92.0400   1
  -2   1  -4 802.590 84.6300   1
  -2  -1  -4 881.720 76.9100   1
  -2   1  -4 948.220 111.610   1
  -3  -5   0 140.020 43.1900   1
  -3  -5   0 232.750 42.1200   1
  -3   5   0 238.520 63.3500   1
   3   5   0 184.200 49.3800   1
   3   5   0 198.690 58.9400   1
  -3   5   0 237.430 47.4500   1
  -3  -5   0 232.790 53.9500   1
   3  -5   0 206.560 55.7800   1
   3  -5   0 216.560 45.2000   1
   3   5   0 188.700 43.3100   1
   0  -6   0 138064. 1222.46   1
   0   6   0 138232. 1349.24   1
  -1  -3   4 4708.12 173.860   1
   1  -3  -4 4528.09 174.610   1
   1   3  -4 4692.67 186.100   1
  -1   3   4 4617.75 176.350   1
  -1   3   4 4655.95 202.530   1
  -1  -3   4 4738.38 165.230   1
   1   3  -4 4690.67 186.690   1
   1  -3  -4 4674.77 205.370   1
   1   3  -4 5293.96 239.350   1
   1  -3  -4 4591.37 221.640   1
  -1   3   4 4813.47 210.650   1
   1  -3  -4 4467.85 197.030   1
   0  -3  -4 4841.51 219.290   1
   0   3   4 5187.48 215.430   1
   0  -3  -4 5373.78 193.550   1
   0  -3  -4 5225.86 228.460   1
   0  -3   4 5387.13 193.750   1
   0   3  -4 4931.80 188.590   1
   0  -3   4 5357.49 179.640   1
   0  -3  -4 4976.19 216.390   1
   0   3   4 5065.69 195.020   1
   0   3   4 5109.44 200.700   1
   0   3  -4 5683.41 216.910   1
   0   3   4 5150.33 276.900   1
   3   5  -1 98221.9 1072.29   1
   3  -5  -1 94520.3 1010.50   1
   3  -5  -1 93605.4 945.510   1
  -3  -5   1 97375.0 984.780   1
  -3  -5   1 93315.3 921.240   1
   3   5  -1 96922.6 1055.34   1
  -3   5   1 95829.5 1010.55   1
   3  -5  -1 96636.1 1137.84   1
  -3   5   1 97230.8 1189.40   1
   3   5  -1 96693.2 1300.50   1
  -3  -5   1 92927.3 1024.54   1
   1   6   0 40173.3 579.980   1
   1  -6   0 44921.2 707.640   1
   1   6   0 43817.0 579.710   1
  -1   6   0 42616.6 566.370   1
  -1   6   0 42508.9 645.710   1
  -1  -6   0 42739.8 580.110   1
  -1  -6   0 44644.4 616.130   1
   1  -6   0 42578.1 630.150   1
  -1  -6   0 42964.7 582.480   1
   1  -6   0 42513.5 643.200   1
  -5  -2   2 33011.6 538.630   1
   5  -2  -2 35750.0 537.460   1
  -5   2   2 35203.6 532.440   1
   5  -2  -2 35822.3 543.650   1
  -5  -2   2 34173.3 512.010   1
  -5   2   2 33918.3 695.440   1
   5   2  -2 33715.1 484.970   1
   5  -2  -2 36500.2 563.660   1
  -5  -2   2 34386.9 612.090   1
   5   2  -2 35637.4 604.670   1
  -5  -2  -1 23857.4 425.970   1
  -5  -2  -1 23563.6 437.440   1
   5   2   1 24505.7 502.450   1
   5   2   1 24077.7 430.180   1
   5  -2   1 23622.9 411.520   1
  -5   2  -1 23554.8 418.960   1
   5   2   1 24889.2 504.440   1
   0   6  -1 251.900 48.1500   1
   0  -6   1 216.440 44.3600   1
   0  -6  -1 277.740 56.5500   1
   0   6   1 240.550 52.3100   1
   0  -6  -1 274.640 47.3700   1
   0   6  -1 203.000 51.7900   1
   0   6   1 244.000 46.2400   1
   0  -6   1 184.460 39.5600   1
   0   6   1 201.970 47.6600   1
  -4  -3  -2 111975. 1069.75   1
  -4  -3  -2 115896. 1267.31   1
   4   3   2 114980. 1135.18   1
  -4  -3  -2 110844. 1137.93   1
  -4  -3  -2 113522. 1222.97   1
  -4   3  -2 114763. 1326.48   1
  -4  -3  -2 118235. 1381.29   1
  -4  -3  -2 111204. 1125.37   1
   4  -3   2 114327. 1114.30   1
  -4   3  -2 111538. 1097.21   1
  -3   2   4 15272.6 344.170   1
   3  -2  -4 13573.1 372.890   1
  -3  -2   4 15105.0 344.410   1
  -3  -2   4 14663.2 378.370   1
   3  -2  -4 15259.4 395.480   1
  -3  -2   4 14448.7 386.260   1
  -3  -2   4 14203.3 329.330   1
  -3  -2   4 14758.8 331.490   1
  -3   2   4 14947.8 327.470   1
   3  -2  -4 14378.6 336.590   1
   3  -2  -4 15487.2 466.720   1
  -3   2   4 14404.1 442.480   1
   2  -5   2 27349.6 520.510   1
   2   5   2 29412.8 486.610   1
   2  -5   2 29346.9 471.860   1
  -2   5  -2 28600.0 481.300   1
  -2  -5  -2 28068.7 459.150   1
   2   5   2 29206.5 523.450   1
   2   5   2 29064.9 506.180   1
  -2  -5  -2 29281.7 522.050   1
  -2   5  -2 27791.6 446.360   1
   2   5   2 28767.3 632.430   1
   2   4   3 3618.61 169.730   1
  -2   4  -3 3428.66 169.230   1
   2  -4   3 3197.24 179.260   1
   2  -4   3 3545.30 153.900   1
   2   4   3 3843.59 156.150   1
   2  -4   3 3739.37 151.950   1
   2   4   3 4009.83 217.060   1
  -2  -4  -3 3650.50 160.490   1
  -2   4  -3 3589.72 150.150   1
  -2  -4  -3 3769.39 212.310   1
  -3  -3  -3 8823.07 322.760   1
  -3   3  -3 8748.31 266.850   1
   3   3   3 8401.02 279.190   1
   3   3   3 8627.11 274.530   1
  -3   3  -3 9032.92 232.510   1
  -3  -3  -3 8793.13 279.700   1
   3   3   3 8928.26 271.310   1
  -3  -3  -3 9030.13 274.470   1
  -3  -3  -3 8409.25 249.430   1
   3  -3   3 7397.76 225.270   1
   2  -3  -4 18075.8 501.480   1
  -2   3   4 17379.2 454.540   1
  -2   3   4 17388.5 374.070   1
   2   3  -4 17236.2 358.750   1
  -2  -3   4 17212.4 352.420   1
   2  -3  -4 17120.5 369.530   1
  -2  -3   4 16891.8 345.520   1
  -2   3   4 16575.3 373.140   1
   2  -3  -4 17591.8 452.930   1
   2   3  -4 17185.5 379.790   1
  -2  -3   4 17957.9 444.820   1
   2  -3  -4 18356.3 413.770   1
   2   3  -4 17314.1 470.730   1
  -4   4  -1 20681.5 493.440   1
  -4   4  -1 21559.3 431.590   1
   4  -4   1 21949.9 434.440   1
  -4  -4  -1 23355.4 527.510   1
  -4  -4  -1 23238.7 495.150   1
   4   4   1 23386.5 430.340   1
  -4  -4  -1 22327.0 409.440   1
   4   4   1 22680.7 415.990   1
  -4  -4  -1 21248.4 419.750   1
  -4  -4  -1 22937.9 521.230   1
  -3  -5  -1 120356. 1252.96   1
   3   5   1 126423. 1227.97   1
   3   5   1 129986. 1190.06   1
  -3  -5  -1 123778. 1273.20   1
  -3  -5  -1 130030. 1161.20   1
   3   5   1 125502. 1176.83   1
   3   5   1 125579. 1423.72   1
   3  -5   1 126651. 1377.82   1
  -3   5  -1 129596. 1354.76   1
   3  -5   1 124870. 1155.21   1
  -3   5  -1 125342. 1291.71   1
   1  -6  -1 11359.7 276.040   1
   1   6  -1 11761.7 315.900   1
   1  -6  -1 11499.5 291.160   1
  -1  -6   1 11615.5 294.560   1
  -1   6   1 11479.7 282.200   1
   1   6  -1 11549.5 300.700   1
  -1  -6   1 13159.2 310.030   1
  -1   6   1 11984.4 291.330   1
  -1  -6   1 11988.3 286.750   1
   1  -6  -1 12076.9 349.740   1
  -4   0  -3 36.9500 38.5600   1
  -2  -2  -4 21891.0 474.230   1
   2  -2   4 21715.7 382.770   1
  -2  -2  -4 21518.2 404.670   1
  -2   2  -4 22145.7 409.390   1
  -2  -2  -4 21377.1 422.580   1
   2   2   4 21165.0 480.510   1
   2  -2   4 21751.5 392.100   1
  -2   2  -4 20254.6 386.920   1
  -2  -2  -4 21191.5 483.270   1
   2   2   4 20567.5 496.140   1
   1  -3   4 50125.1 662.380   1
  -1  -3  -4 49680.0 632.540   1
   1   3   4 50968.0 717.790   1
  -1  -3  -4 51774.2 686.270   1
  -1  -3  -4 52492.2 780.940   1
   1  -3   4 50762.1 854.280   1
   1   3   4 49205.3 792.000   1
  -1  -3  -4 50365.0 718.740   1
  -1   3  -4 49282.8 698.730   1
   1  -3   4 50868.0 623.020   1
  -1  -3  -4 49135.2 819.480   1
  -1   3  -4 50507.8 684.800   1
  -5  -3   1 2546.66 127.130   1
   5  -3  -1 2700.37 135.270   1
  -5  -3   1 2809.93 162.850   1
  -5   3   1 2805.17 178.500   1
   5   3  -1 2823.46 153.210   1
  -5  -3   1 2798.58 134.460   1
  -5   3   1 2681.22 143.790   1
  -5  -3   1 2842.62 146.500   1
   5   3  -1 2694.16 123.240   1
  -5  -3   1 2578.84 165.220   1
  -5  -3   0 10833.0 349.880   1
  -5  -3   0 10793.1 335.540   1
  -5  -3   0 10297.2 288.570   1
   5  -3   0 10660.9 285.110   1
  -5  -3   0 10936.0 273.400   1
  -5  -3   0 10510.2 309.320   1
   5   3   0 10357.1 274.560   1
  -5   3   0 11047.9 281.040   1
  -5  -3   0 10669.2 282.640   1
  -5   3   0 10889.2 371.970   1
  -3   4   3 3122.35 152.820   1
  -3  -4   3 3030.56 168.590   1
   3   4  -3 3281.94 161.880   1
  -3  -4   3 3238.44 143.190   1
   3   4  -3 2840.80 140.440   1
   3  -4  -3 3036.16 142.570   1
   3  -4  -3 3107.11 200.080   1
  -3   4   3 3155.93 200.890   1
  -3   4   3 3149.46 140.550   1
   3  -4  -3 2987.29 150.170   1
  -3  -4   3 3177.71 141.250   1
  -4   4   2 3693.49 169.040   1
   4  -4  -2 3969.28 154.570   1
   4  -4  -2 4069.19 238.230   1
   4  -4  -2 3902.38 165.350   1
  -4   4   2 3912.91 221.450   1
   4   4  -2 3546.41 161.910   1
  -4  -4   2 3815.46 154.750   1
  -4  -4   2 3455.45 154.960   1
   4   4  -2 3816.04 168.670   1
  -4  -4   2 3837.93 204.010   1
  -4  -4   2 3461.34 157.940   1
   1  -6   1 9525.53 263.340   1
  -1   6  -1 9200.84 273.490   1
  -1  -6  -1 9208.50 283.180   1
   1   6   1 9183.30 235.580   1
  -1  -6  -1 9166.67 274.300   1
  -1   6  -1 8561.03 231.290   1
   1  -6   1 9629.00 274.540   1
   1   6   1 9177.55 254.820   1
   1   6   1 8802.45 248.590   1
   4  -3  -3 8304.92 322.480   1
   4  -3  -3 7870.31 239.890   1
  -4  -3   3 7589.92 223.330   1
   4  -3  -3 7637.94 231.210   1
  -4  -3   3 8229.70 228.460   1
  -4   3   3 7610.21 212.380   1
  -4  -3   3 7776.00 249.690   1
  -4  -3   3 7690.46 291.700   1
  -4  -3   3 6407.76 329.450   1
  -4   3   3 7898.27 239.370   1
  -4  -1  -3 109923. 1249.24   1
   4   1   3 117285. 1233.82   1
  -4   1  -3 117581. 1177.66   1
  -4  -1  -3 114272. 1109.85   1
   4  -1   3 118247. 1157.23   1
   4   1   3 114792. 1076.80   1
  -5   0   3 52.8400 35.7100   1
   5   0  -3 5.86000 39.5800   1
  -5   0   3 -1.2100 29.8800   1
   5   0   2 173251. 1107.50   1
  -5   0  -2 172012. 1489.46   1
   0   5  -3 7574.07 233.200   1
   0  -5   3 8053.99 212.670   1
   0  -5   3 8109.96 221.750   1
   0   5  -3 7938.79 232.400   1
   0  -5  -3 8012.23 237.160   1
   0  -5  -3 7565.31 263.340   1
   0   5   3 8034.78 244.240   1
   0   5   3 8176.17 226.860   1
   0  -5  -3 7815.35 285.330   1
  -1  -5   3 9607.59 259.020   1
   1   5  -3 9550.44 274.780   1
  -1  -5   3 9186.18 230.190   1
   1   5  -3 9211.94 250.460   1
   1  -5  -3 10022.6 257.690   1
  -1   5   3 9387.23 273.950   1
  -1   5   3 9678.88 252.540   1
   1  -5  -3 9063.84 295.390   1
   1  -5  -3 9548.33 334.050   1
  -1   5   3 9178.33 278.200   1
  -3   5   2 752.770 84.9600   1
   3  -5  -2 666.400 73.2100   1
  -3  -5   2 769.720 80.2400   1
   3  -5  -2 549.750 65.6800   1
   3   5  -2 952.370 108.900   1
   3   5  -2 794.210 76.0900   1
  -3   5   2 752.130 94.3700   1
   3  -5  -2 656.300 100.910   1
  -3  -5   2 781.810 76.5500   1
  -3  -5   2 858.580 78.6600   1
   3   5  -2 768.370 75.6300   1
   4   0  -4 65877.9 927.580   1
   4   0  -4 64752.6 762.610   1
  -4   0   4 67543.0 999.650   1
  -4   0   4 68382.7 881.140   1
  -4   0   4 65713.2 771.450   1
  -4   0   4 65281.2 799.050   1
   2  -6   0 331.240 59.4900   1
  -2  -6   0 359.100 52.9900   1
   2   6   0 339.370 52.6900   1
   2   6   0 398.280 62.0200   1
  -2   6   0 311.120 56.6300   1
  -2  -6   0 414.930 61.2200   1
  -2   6   0 361.840 48.8400   1
  -2  -6   0 386.870 49.1300   1
   2  -6   0 312.430 68.1600   1
   5   1  -3 303.470 45.9300   1
  -5  -1   3 324.930 55.4700   1
   5  -1  -3 428.980 72.8200   1
  -5   1   3 389.630 77.7100   1
   5  -1  -3 344.700 69.5200   1
   5   1  -3 320.630 72.6500   1
  -5  -1   3 400.450 59.4100   1
  -5   1   3 460.660 54.5000   1
   5  -1  -3 415.890 56.0500   1
  -5   1   3 437.860 54.9200   1
   5   1   2 4470.32 197.830   1
   5   1   2 4424.94 199.340   1
   5   1   2 4320.64 164.700   1
   5  -1   2 4743.78 183.870   1
  -5   1  -2 4635.18 196.470   1
  -5  -1  -2 4489.47 173.930   1
  -4   1   4 61.3400 29.4600   1
  -4  -1   4 34.5600 29.5700   1
  -4   1   4 45.7100 33.6400   1
   4  -1  -4 53.9900 30.2900   1
  -4  -1   4 44.9600 30.3400   1
   4  -1  -4 69.4400 32.0200   1
   4  -1  -4 59.9100 40.8100   1
  -4  -1   4 56.8500 46.8400   1
  -4   1   4 77.7100 35.8300   1
  -4   1   4 59.1100 66.3300   1
   4   1  -4 21.6000 56.4800   1
   2  -6  -1 160.210 50.1000   1
  -2   6   1 180.430 51.0100   1
   2   6  -1 183.800 42.8900   1
  -2  -6   1 193.980 48.0800   1
   2  -6  -1 164.010 63.4000   1
  -2  -6   1 149.740 35.3000   1
   2  -6  -1 184.460 40.5100   1
   2   6  -1 161.000 44.4000   1
  -2  -6   1 211.660 43.9300   1
  -1   0   5 153.220 61.6900   1
  -1   0   5 39.6400 54.2800   1
  -3   0  -4 12088.7 297.940   1
  -3   0  -4 12378.7 362.330   1
  -3   0  -4 11784.0 349.840   1
   3   0   4 12424.2 293.570   1
   5  -3  -2 1069.78 83.8500   1
  -5  -3   2 1106.78 97.5600   1
  -5  -3   2 1021.79 84.5900   1
  -5  -3   2 1118.38 100.040   1
  -5   3   2 995.100 116.430   1
  -5  -3   2 1041.68 110.620   1
   5   3  -2 965.130 91.0300   1
   5  -3  -2 1018.68 86.8300   1
  -5   3   2 1097.69 85.7800   1
  -5  -3   2 1037.25 89.0100   1
   5  -3   1 22314.6 417.900   1
  -5   3  -1 22162.5 531.060   1
  -5  -3  -1 21129.7 400.160   1
  -5  -3  -1 21660.3 494.510   1
   5   3   1 20312.1 412.210   1
  -5  -3  -1 21337.8 409.100   1
  -5  -3  -1 19358.5 440.420   1
   0   0   5 34.1800 57.7100   1
   0   0   5 60.8100 37.2500   1
   0   0  -5 38.6100 64.5100   1
   0   0   5 -2.0300 51.6900   1
   0   0   5 14.3000 28.8100   1
  -1   5  -3 468.080 58.3300   1
   1  -5   3 378.530 59.8100   1
  -1   5  -3 507.770 60.4400   1
   1  -5   3 446.890 59.2500   1
  -1  -5  -3 425.200 70.0700   1
   1   5   3 382.710 85.5600   1
  -1  -5  -3 382.940 52.8000   1
   1   5   3 495.400 68.8600   1
   1   5   3 419.790 61.9300   1
  -1  -5  -3 398.320 60.0100   1
   1   5   3 400.780 54.1700   1
  -4  -2  -3 11313.8 303.870   1
  -4   2  -3 11917.2 304.830   1
   4  -2   3 11515.7 274.930   1
   4   2   3 11492.2 291.120   1
   4   2   3 10434.4 298.350   1
  -4  -2  -3 11002.2 339.970   1
  -4   2  -3 12187.1 304.160   1
   6   0  -1 3.05000 40.6400   1
  -3   3   4 5197.92 248.530   1
   3  -3  -4 5220.19 241.810   1
   3  -3  -4 5803.54 222.830   1
   3  -3  -4 5397.51 195.600   1
  -3  -3   4 5819.66 188.900   1
   3  -3  -4 5639.36 230.650   1
  -3   3   4 5790.19 192.720   1
   3   3  -4 5797.59 215.830   1
  -3  -3   4 5686.46 197.880   1
  -3   3   4 5780.31 209.300   1
  -3  -3   4 5846.73 246.820   1
   0  -6  -2 3933.75 185.000   1
   0   6  -2 3546.10 144.640   1
   0  -6   2 3975.87 154.070   1
   0   6   2 3933.50 150.740   1
   0  -6  -2 3567.50 158.790   1
   0   6   2 3853.75 154.090   1
   0   6   2 3840.91 175.300   1
   0   6  -2 3745.80 170.830   1
   0  -6  -2 3810.49 159.280   1
   0  -6   2 3910.17 159.180   1
  -1   1   5 153206. 1545.70   1
  -1  -1   5 145623. 1538.56   1
   1  -1  -5 151515. 1555.41   1
  -1  -1   5 140677. 1542.18   1
  -1   1   5 146036. 1540.88   1
  -1  -1   5 149176. 1352.57   1
   1   1  -5 153561. 1481.06   1
  -1   1   5 142876. 1356.32   1
  -1  -1   5 143640. 1300.71   1
   1  -1  -5 157818. 1500.05   1
  -1  -1   5 145757. 1451.65   1
  -1   1   5 151822. 1517.76   1
   1   1  -5 148223. 1626.40   1
   2  -5  -3 61406.0 817.920   1
   2  -5  -3 62869.4 731.760   1
  -2  -5   3 64998.6 733.640   1
  -2   5   3 65004.2 763.780   1
   2   5  -3 66364.8 809.930   1
  -2   5   3 65052.0 763.930   1
  -2   5   3 63685.1 845.120   1
   2  -5  -3 66408.0 942.240   1
  -2  -5   3 65984.4 753.030   1
   1  -4  -4 1276.91 92.7100   1
   1   4  -4 1279.21 95.3100   1
  -1   4   4 1382.90 97.9900   1
  -1   4   4 1393.02 99.4300   1
   1  -4  -4 1330.92 111.320   1
  -1  -4   4 1301.11 90.6000   1
  -1  -4   4 1257.12 94.8900   1
   1   4  -4 1290.55 99.7100   1
  -1   4   4 1348.61 120.040   1
   1  -4  -4 1370.45 125.220   1
   6   0   0 12046.7 322.960   1
   6   0   0 11495.9 318.010   1
  -6   0   0 11143.1 312.080   1
   3  -1   4 2826.62 132.810   1
   3   1   4 2870.50 137.300   1
  -3  -1  -4 2982.26 195.340   1
  -3  -1  -4 2751.20 136.100   1
   3   1   4 2531.82 164.890   1
  -3   1  -4 2722.22 151.140   1
  -3  -1  -4 2857.49 162.590   1
  -3   1  -4 2715.45 178.350   1
   3   1   4 2853.16 163.080   1
  -3   1  -4 2855.20 145.280   1
   2  -6   1 8960.50 242.100   1
   2   6   1 7963.98 238.710   1
   2  -6   1 9307.03 324.800   1
   2   6   1 8695.58 225.090   1
   2   6   1 8674.04 326.250   1
  -2   6  -1 8762.15 254.810   1
  -2  -6  -1 8632.57 223.180   1
  -2  -6  -1 7983.01 255.770   1
   2   6   1 8296.01 219.490   1
  -2  -6  -1 8650.91 248.440   1
  -2   6  -1 8390.56 276.090   1
   0   4   4 646.010 97.4800   1
   0  -4   4 665.360 64.7000   1
   0   4  -4 677.590 78.5300   1
   0  -4  -4 574.430 80.1200   1
   0  -4  -4 783.840 100.070   1
   0   4   4 660.040 76.1100   1
   0  -4  -4 696.750 77.0700   1
   0   4  -4 633.380 70.1100   1
   0  -4   4 668.560 65.9200   1
   0   4   4 615.680 67.4200   1
   1  -6  -2 3596.66 184.480   1
   1   6  -2 3539.36 183.170   1
  -1  -6   2 3273.83 148.810   1
   1  -6  -2 3364.09 169.090   1
  -1   6   2 3231.69 148.680   1
   1   6  -2 3587.39 157.020   1
  -1   6   2 3198.44 147.420   1
  -1  -6   2 3553.21 151.530   1
   1  -6  -2 3657.47 165.030   1
   0   1   5 3864.27 181.330   1
   0  -1   5 3604.50 184.350   1
   0  -1   5 3288.98 147.300   1
   0  -1  -5 3645.53 170.150   1
   0   1  -5 3326.92 164.140   1
   0  -1  -5 3651.06 169.660   1
   0   1   5 3584.03 183.800   1
   0  -1   5 3439.74 150.950   1
   0   1   5 3955.06 197.840   1
   0  -1   5 3721.46 214.340   1
   0  -1  -5 3783.33 221.000   1
   0   1   5 3898.94 225.820   1
   0   1  -5 3499.54 189.800   1
   0  -1  -5 3875.65 215.920   1
   6   1  -1 189.550 44.5900   1
   6   1  -1 193.270 64.6400   1
   6  -1  -1 280.900 52.5700   1
   6   1  -1 197.680 42.5900   1
   6  -1  -1 207.710 43.5300   1
  -6  -1   1 256.080 52.7400   1
  -6   1   1 237.030 51.8600   1
  -2  -3  -4 14290.5 379.420   1
   2  -3   4 15140.9 299.320   1
  -2  -3  -4 14944.2 414.230   1
  -2  -3  -4 14968.4 338.570   1
   2   3   4 14506.8 399.340   1
   2   3   4 15174.4 365.190   1
  -2  -3  -4 14699.5 336.620   1
  -2   3  -4 15121.9 347.550   1
  -2   3  -4 15251.4 335.000   1
  -2  -3  -4 15492.6 424.000   1
   2  -3   4 14899.0 327.930   1
  -2   0   5 -4.5500 29.2300   1
   5  -2  -3 32565.4 549.790   1
  -5  -2   3 32520.7 730.390   1
  -5  -2   3 31915.5 513.690   1
   5  -2  -3 33227.5 568.850   1
   5  -2  -3 33095.6 539.580   1
  -5  -2   3 32905.0 517.020   1
  -5   2   3 32948.0 541.430   1
  -5   2   3 31908.8 666.130   1
  -5  -2   3 31278.5 540.590   1
   5   2  -3 32265.2 538.880   1
  -5  -2   3 32591.6 530.990   1
   6  -1   0 996.380 88.1400   1
  -6  -1   0 932.640 95.0400   1
  -6   1   0 1104.97 98.3300   1
   6   1   0 957.390 93.1800   1
   6   1   0 1064.45 102.350   1
   6   1   0 1011.08 93.0400   1
  -4  -5   0 2995.88 141.730   1
   4   5   0 2748.11 142.400   1
  -4  -5   0 2709.55 150.460   1
  -4   5   0 2642.70 164.070   1
   4   5   0 2951.08 130.530   1
   4   5   0 2829.51 168.230   1
  -4  -5   0 2971.22 140.710   1
  -4   5   0 2614.87 134.160   1
   4  -5   0 2846.47 181.220   1
  -4  -5   0 2919.90 162.630   1
   4  -5   0 2748.08 141.270   1
   5   2   2 8431.92 271.820   1
   5   2   2 8524.22 225.330   1
  -5  -2  -2 8216.82 241.510   1
   5  -2   2 8721.28 224.450   1
  -5   2  -2 9183.63 283.690   1
  -5  -2  -2 8565.19 230.080   1
   5   2   2 8216.09 284.370   1
  -4  -5   1 -2.2300 35.4100   1
   4  -5  -1 37.5800 26.7700   1
   4   5  -1 7.99000 39.1500   1
  -4   5   1 2.06000 28.2700   1
   4  -5  -1 -1.4300 30.4800   1
  -4   5   1 -18.620 55.4800   1
  -3  -5  -2 6911.89 209.170   1
  -3  -5  -2 6688.07 285.200   1
   3   5   2 6704.08 208.950   1
   3   5   2 6976.99 249.870   1
  -3  -5  -2 6884.39 224.680   1
  -3   5  -2 6966.62 231.750   1
   3  -5   2 7482.28 221.370   1
   3   5   2 7121.74 230.400   1
   3  -5   2 7018.06 294.510   1
   3   5   2 7079.59 307.240   1
  -3   5  -2 6839.87 197.220   1
   1   6   2 5384.07 191.560   1
  -1  -6  -2 5883.39 204.550   1
  -1   6  -2 5792.27 196.200   1
   1   6   2 5607.70 190.780   1
   1  -6   2 5418.29 176.140   1
  -1  -6  -2 5190.81 200.530   1
   1  -6   2 5864.74 190.770   1
  -1   6  -2 5474.67 198.810   1
   1   6   2 5565.95 201.130   1
  -4  -4  -2 1404.11 90.8300   1
   4   4   2 1507.77 112.550   1
  -4  -4  -2 1459.37 132.410   1
   4  -4   2 1265.95 90.5400   1
  -4  -4  -2 1404.25 128.460   1
  -4   4  -2 1290.34 99.8300   1
  -4  -4  -2 1378.60 107.610   1
   4   4   2 1268.46 93.8300   1
  -4  -4  -2 1372.15 126.520   1
  -4   4  -2 1351.62 127.150   1
  -4  -4  -2 1559.33 108.460   1
  -4  -2   4 397.950 54.2400   1
  -4  -2   4 404.160 56.5000   1
   4   2  -4 357.590 71.8000   1
  -4  -2   4 415.170 70.2000   1
   4  -2  -4 411.170 63.3500   1
  -4  -2   4 441.310 80.9800   1
  -4   2   4 413.640 74.6700   1
  -4   2   4 399.860 61.0700   1
  -4  -2   4 418.790 53.2800   1
   4  -2  -4 328.320 67.5000   1
  -4   2   4 373.870 53.9800   1
   4  -2  -4 376.290 56.7200   1
   2  -1  -5 4540.10 205.080   1
  -2  -1   5 4552.16 183.130   1
  -2   1   5 4571.12 205.530   1
  -2  -1   5 4477.81 239.780   1
  -2  -1   5 4704.03 237.290   1
  -2   1   5 4190.23 216.000   1
  -2  -1   5 4513.72 211.840   1
  -2   1   5 4163.36 228.420   1
  -2   1   5 4610.51 209.540   1
  -3  -4  -3 18306.7 367.830   1
   3   4   3 19358.1 418.130   1
  -3  -4  -3 19406.7 467.750   1
   3   4   3 18486.2 488.960   1
  -3  -4  -3 20009.3 395.180   1
  -3  -4  -3 17992.3 423.910   1
  -3   4  -3 19335.5 366.520   1
   3   4   3 19395.3 425.860   1
   3  -4   3 20008.4 395.790   1
  -3   4  -3 19488.9 406.450   1
  -2   4   4 844.870 90.8200   1
   2  -4  -4 894.680 112.400   1
   2   4  -4 1108.89 121.490   1
   2   4  -4 1037.58 87.0500   1
  -2  -4   4 998.820 76.1300   1
   2  -4  -4 989.410 96.9300   1
  -2   4   4 979.860 78.9300   1
  -2   4   4 891.160 80.9200   1
   2   4  -4 1040.67 89.5800   1
  -2  -4   4 1115.40 93.3800   1
   2  -4  -4 871.410 78.7000   1
  -1   0  -5 19.8600 44.3000   1
   6   0  -2 47.5700 38.6500   1
   6   0  -2 88.6300 42.6400   1
   1   4   4 26164.4 501.760   1
  -1  -4  -4 26357.1 518.940   1
   1  -4   4 26955.1 457.990   1
  -1   4  -4 25128.9 475.790   1
   1   4   4 27049.0 615.330   1
  -1  -4  -4 26870.8 565.810   1
  -1  -4  -4 26575.0 457.290   1
   1  -4   4 27320.9 461.700   1
  -1   4  -4 26996.8 465.540   1
   1   4   4 26935.3 534.630   1
  -5   4   1 1921.47 116.080   1
  -5  -4   1 2058.92 117.150   1
  -5  -4   1 2254.36 142.460   1
  -5  -4   1 1952.64 114.340   1
   5  -4  -1 2085.65 118.080   1
  -5  -4   1 1977.55 114.740   1
  -5  -4   1 2007.72 129.620   1
  -5  -4   1 2120.75 174.950   1
  -5   4   1 2023.74 165.330   1
  -5  -4   0 21259.1 484.230   1
  -5   4   0 23445.2 552.270   1
  -5  -4   0 22490.0 400.190   1
  -5  -4   0 21580.3 418.850   1
   5  -4   0 22239.2 416.740   1
  -5   4   0 23067.9 459.630   1
  -5  -4   0 23007.4 468.110   1
   5   4   0 22842.3 432.710   1
  -5  -4   0 23208.0 516.990   1
  -5  -4   0 22719.1 470.180   1
   1  -2  -5 347.940 86.3600   1
   1   2  -5 428.940 57.5600   1
   1  -2  -5 419.800 59.9000   1
   1  -2  -5 470.940 59.2000   1
  -1  -2   5 465.740 74.9100   1
   1   2  -5 403.450 69.7200   1
  -1   2   5 545.070 96.4900   1
  -1  -2   5 411.170 55.0200   1
   1  -2  -5 509.110 72.5000   1
  -1  -2   5 421.380 73.2400   1
  -1   2   5 375.870 64.5200   1
  -1  -2   5 409.320 56.2800   1
  -1   2   5 488.100 74.1300   1
   3   2   4 2452.47 124.730   1
  -3  -2  -4 2404.52 133.640   1
   3  -2   4 2344.45 121.460   1
   3   2   4 2312.34 144.540   1
  -3   2  -4 2131.66 123.500   1
  -3  -2  -4 2270.80 138.560   1
  -3  -2  -4 2436.89 166.860   1
  -3   2  -4 2120.17 121.370   1
  -2   6   2 9029.31 280.890   1
  -2  -6   2 8807.01 258.880   1
   2   6  -2 8532.29 269.760   1
  -2   6   2 9630.81 264.660   1
  -2   6   2 9139.95 302.870   1
   2  -6  -2 8494.41 268.170   1
   2   6  -2 8183.08 249.520   1
   2  -6  -2 8942.65 270.460   1
   2  -6  -2 9357.37 315.250   1
  -2  -6   2 8700.51 243.190   1
   4  -4  -3 247336. 5452.38   1
  -4  -4   3 229147. 2188.98   1
  -4  -4   3 235371. 5145.54   1
  -4   4   3 234387. 5106.72   1
   4  -4  -3 229563. 2108.01   1
  -4   4   3 229118. 2315.68   1
  -4  -4   3 231097. 2111.68   1
   4   4  -3 236064. 5119.35   1
  -4   4   3 239076. 5156.64   1
   4  -4  -3 222910. 2204.85   1
  -1  -1  -5 25709.4 548.010   1
  -1   1  -5 26352.6 554.320   1
   1   1   5 25506.5 528.090   1
  -1  -1  -5 26672.8 620.060   1
   1  -1   5 24439.1 545.190   1
   1   1   5 25372.5 565.450   1
   1  -1   5 25097.7 505.460   1
   1   1   5 25412.0 457.450   1
   1  -1   5 24501.3 439.570   1
   1   1   5 26352.3 542.150   1
  -1   1  -5 25048.9 475.660   1
  -1  -1  -5 24855.4 466.510   1
   1   1   5 24857.9 512.530   1
   1  -1   5 24250.7 432.430   1
   0  -2   5 2891.44 147.950   1
   0   2  -5 3033.93 155.160   1
   0  -2  -5 2710.80 152.970   1
   0   2   5 2708.29 151.530   1
   0   2  -5 2685.30 157.110   1
   0  -2  -5 2676.05 153.880   1
   0   2   5 2576.24 165.170   1
   0   2  -5 3015.01 182.450   1
   0  -2   5 3031.91 193.220   1
   0  -2  -5 2548.98 174.150   1
   0   2   5 2816.10 168.000   1
   0  -2  -5 2669.34 147.990   1
   0  -2   5 3044.59 130.950   1
   6   2  -1 5137.35 212.330   1
   6   2  -1 5006.49 177.450   1
  -6  -2   1 4542.00 185.670   1
   6  -2  -1 4932.58 185.130   1
  -6   2   1 4847.93 192.410   1
   6   2  -1 4903.41 190.430   1
  -6   2   1 4908.09 264.850   1
  -6  -2   1 4901.44 208.880   1
   6   1  -2 417.710 75.4800   1
  -6  -1   2 397.940 53.5000   1
  -6  -1   2 301.170 53.3400   1
   6   1  -2 387.530 57.2800   1
   6  -1  -2 321.020 57.3800   1
  -6   1   2 306.590 47.8700   1
   6  -1  -2 329.600 52.2300   1
   3  -6   0 17653.6 454.950   1
   3   6   0 16659.1 484.800   1
   3  -6   0 16351.0 366.950   1
   3   6   0 16027.9 352.030   1
  -3  -6   0 16347.0 320.650   1
  -3  -6   0 16114.3 375.940   1
   3   6   0 17554.3 349.700   1
   3   6   0 15823.9 362.920   1
  -3   6   0 17925.5 414.120   1
  -3  -6   0 17043.6 360.900   1
  -3   6   0 16887.5 397.800   1
   6   0   1 -6.5400 29.7800   1
  -6   0  -1 27.3500 32.8900   1
   6   0   1 -1.7200 45.6600   1
   6  -2   0 2676.85 139.050   1
  -6  -2   0 2560.70 137.350   1
  -6   2   0 2426.83 128.760   1
   6   2   0 2742.06 146.830   1
   6   2   0 2605.39 151.490   1
  -6  -2   0 2913.73 157.710   1
   6   2   0 2649.84 134.800   1
   2  -5   3 9090.84 327.130   1
  -2  -5  -3 8073.48 285.340   1
   2   5   3 8236.44 246.300   1
   2   5   3 8641.50 333.350   1
  -2   5  -3 8951.74 259.090   1
   2  -5   3 8925.91 241.210   1
  -2  -5  -3 8575.39 257.820   1
   2   5   3 8610.18 249.710   1
   2   5   3 8458.74 260.570   1
  -2   5  -3 8984.58 254.170   1
  -4  -5  -1 167.580 43.4000   1
  -4  -5  -1 226.230 56.8500   1
  -4  -5  -1 203.190 42.7600   1
   4   5   1 211.260 46.2200   1
  -4   5  -1 144.200 40.3900   1
   4  -5   1 158.190 50.5900   1
   4   5   1 182.670 38.9600   1
   4  -5   1 179.180 53.1400   1
   4   5   1 237.250 64.2100   1
  -4  -5  -1 262.520 61.0200   1
   3   6  -1 46241.0 659.060   1
   3   6  -1 47755.5 910.820   1
   3  -6  -1 46378.3 778.370   1
  -3   6   1 47248.1 754.830   1
  -3  -6   1 48391.1 678.480   1
   3  -6  -1 47178.7 693.260   1
  -3   6   1 46138.7 690.190   1
   3   6  -1 47309.1 716.510   1
   3  -6  -1 42867.9 669.840   1
  -3  -6   1 46015.9 659.290   1
  -3  -6   1 46264.0 614.490   1
  -4  -3  -3 3419.65 159.620   1
   4  -3   3 3292.47 141.530   1
  -4   3  -3 3305.19 158.570   1
  -4   3  -3 3519.10 151.930   1
  -4  -3  -3 3974.37 182.670   1
  -4  -3  -3 4135.02 204.490   1
   4   3   3 3872.12 183.660   1
   2   2  -5 20295.7 463.010   1
  -2  -2   5 20851.6 424.750   1
  -2  -2   5 19989.4 379.170   1
   2  -2  -5 21215.9 548.760   1
   2  -2  -5 20317.0 442.770   1
   2  -2  -5 19421.4 451.550   1
  -2   2   5 20901.8 447.350   1
  -2   2   5 20798.6 440.960   1
  -2   2   5 19640.9 481.850   1
  -2   2   5 19995.2 491.280   1
   2  -2  -5 21355.6 441.890   1
  -2  -2   5 21702.6 491.070   1
   6   1   1 55156.9 809.990   1
  -6   1  -1 55779.8 818.530   1
  -6  -1  -1 55007.2 744.060   1
   6   1   1 59767.1 844.810   1
   6  -1   1 58650.0 790.030   1
   6   1   1 57905.2 855.610   1
  -3   5   3 123177. 1504.53   1
   3  -5  -3 133281. 1419.40   1
   3  -5  -3 126052. 1430.31   1
   3   5  -3 120666. 1364.31   1
  -3   5   3 127151. 1305.71   1
  -3  -5   3 127721. 1345.35   1
   3   5  -3 132024. 1420.23   1
  -3   5   3 131513. 1376.77   1
   3  -5  -3 134371. 1633.24   1
   3   0  -5 5.57000 56.7300   1
  -3   0   5 11.1100 47.0400   1
  -3   0   5 -3.7800 41.0900   1
   4  -5  -2 33995.3 551.370   1
  -4   5   2 33948.9 593.260   1
  -4   5   2 32620.1 646.160   1
   4  -5  -2 35065.7 739.260   1
  -4  -5   2 32754.9 616.930   1
   4   5  -2 33820.6 595.440   1
  -4  -5   2 33377.1 509.250   1
   4  -5  -2 32446.0 523.780   1
  -4  -5   2 34102.9 521.260   1
   4   5  -2 33825.9 559.470   1
  -4  -5   2 34789.6 575.270   1
   2   6   2 3926.06 161.610   1
  -2  -6  -2 3508.77 184.490   1
  -2   6  -2 3485.63 142.450   1
   2   6   2 3907.01 206.950   1
   2   6   2 3900.22 165.130   1
   2  -6   2 3827.04 153.630   1
   2   6   2 3910.39 183.330   1
  -2  -6  -2 3968.64 178.960   1
   2  -6   2 3784.95 195.600   1
  -2   6  -2 3699.03 176.140   1
   5  -3  -3 213425. 2135.95   1
  -5  -3   3 198549. 1963.18   1
  -5   3   3 214505. 2029.03   1
  -5  -3   3 216511. 2052.27   1
   5  -3  -3 208693. 2014.33   1
  -5  -3   3 203495. 1926.54   1
  -5  -3   3 212310. 2020.83   1
  -5  -3   3 214122. 2024.02   1
  -5   3   3 200712. 2101.27   1
   0  -7   0 80.7100 49.4500   1
   0   7   0 24.4400 29.3400   1
  -3  -1   5 30588.5 596.960   1
   3  -1  -5 31892.8 608.560   1
  -3   1   5 31074.1 655.710   1
  -3   1   5 30964.3 547.750   1
  -3   1   5 28452.8 642.780   1
  -3  -1   5 30278.0 639.640   1
  -3   1   5 29844.9 540.090   1
  -3  -1   5 30155.1 548.300   1
  -3  -1   5 31929.1 535.010   1
  -3   1   5 31689.1 588.800   1
  -3  -1   5 31754.5 623.250   1
  -3  -1   5 30326.6 498.910   1
   3   1  -5 31607.5 582.120   1
  -3  -1   5 30797.3 642.230   1
  -5  -3  -2 2335.28 124.510   1
   5   3   2 2490.20 131.460   1
   5  -3   2 2182.78 122.200   1
  -5   3  -2 2153.02 128.820   1
   5   3   2 2317.66 139.990   1
  -5  -3  -2 2351.18 120.520   1
  -5  -3  -2 1496.24 126.610   1
  -5  -3  -2 2646.47 163.190   1
  -5   3  -2 1883.74 162.670   1
  -5  -4   2 76751.9 915.130   1
  -5  -4   2 73296.2 918.330   1
  -5   4   2 77241.3 977.000   1
   5  -4  -2 76280.9 893.100   1
   5  -4  -2 75010.7 906.230   1
  -5  -4   2 72167.4 972.630   1
  -5  -4   2 77681.6 928.970   1
  -5  -4   2 74389.6 898.860   1
  -5   4   2 70206.6 1030.93   1
   5  -4   1 15892.3 350.160   1
  -5  -4  -1 16450.1 393.100   1
   5   4   1 15403.6 339.640   1
  -5  -4  -1 15089.9 389.330   1
  -5  -4  -1 16223.8 335.120   1
  -5   4  -1 17310.3 493.690   1
  -5  -4  -1 16558.1 407.860   1
  -5  -4  -1 16761.1 434.930   1
  -1   2  -5 5303.16 195.290   1
   1  -2   5 5261.83 180.260   1
   1   2   5 4708.11 249.360   1
  -1   2  -5 5496.74 240.290   1
  -1  -2  -5 5461.95 246.470   1
   1  -2   5 4932.29 241.080   1
  -1  -2  -5 4745.63 221.780   1
   1  -2   5 5257.90 178.600   1
  -1  -2  -5 5142.50 199.940   1
   1   2   5 5385.21 208.890   1
  -1  -2  -5 4990.68 196.880   1
  -1   2  -5 4994.26 216.320   1
  -3  -6  -1 62317.7 772.600   1
  -3   6  -1 66335.8 860.210   1
  -3  -6  -1 64475.7 857.610   1
   3   6   1 69630.4 822.300   1
   3   6   1 65355.0 942.510   1
   3  -6   1 70719.2 890.930   1
  -3  -6  -1 67117.6 869.330   1
   3   6   1 65803.3 811.670   1
   3   6   1 71227.0 1057.09   1
   3  -6   1 70284.1 1028.37   1
   6   2  -2 24091.4 506.570   1
  -6  -2   2 22641.2 485.460   1
  -6   2   2 21962.8 576.620   1
   6  -2  -2 23056.6 436.280   1
   6   2  -2 21991.8 399.680   1
  -6  -2   2 21300.7 438.370   1
   6  -2  -2 22480.0 407.970   1
  -6   2   2 22425.4 422.220   1
   6  -2  -2 22917.6 444.640   1
  -4   3   4 15610.1 343.940   1
  -4  -3   4 16103.4 362.340   1
  -4   3   4 15979.4 349.900   1
  -4  -3   4 15541.3 363.770   1
   4  -3  -4 15878.8 475.090   1
  -4  -3   4 13501.1 467.100   1
   4  -3  -4 15517.4 355.080   1
  -4  -3   4 15506.4 322.410   1
   4  -3  -4 14908.1 410.410   1
   4  -3  -4 14921.3 347.840   1
   3  -4  -4 27013.9 497.380   1
  -3   4   4 27845.7 519.420   1
  -3  -4   4 27761.8 465.070   1
   3   4  -4 27704.5 484.000   1
  -3   4   4 27964.8 501.820   1
   3  -4  -4 25842.8 514.910   1
  -3  -4   4 28499.8 488.030   1
   3  -4  -4 28476.0 633.950   1
   3   4  -4 27028.7 489.100   1
   5   0  -4 3335.27 180.070   1
  -5   0   4 2861.35 138.380   1
   5   0  -4 2871.04 137.510   1
  -5   0   4 3017.08 159.420   1
   1  -7   0 29096.8 542.420   1
  -1  -7   0 27212.8 470.250   1
  -1  -7   0 27184.6 494.980   1
  -1  -7   0 29678.0 461.190   1
   1   7   0 27459.2 504.120   1
   1  -7   0 29172.9 522.060   1
   5   0   3 25.0800 30.8900   1
  -5   0  -3 -0.8800 26.8600   1
   0  -7   1 34808.2 531.230   1
   0  -7  -1 37307.2 595.890   1
   0   7   1 32584.1 546.210   1
   0  -7   1 32947.7 527.930   1
   0  -7   1 35441.5 549.400   1
   0   7   1 33522.2 515.510   1
   0  -7  -1 36212.0 600.740   1
  -2   0  -5 40.6800 27.1400   1
   2   0   5 20.0400 32.2300   1
  -2   0  -5 -16.240 59.1800   1
  -2  -4  -4 44055.0 664.710   1
   2  -4   4 45948.2 648.670   1
   2   4   4 48573.3 706.030   1
  -2   4  -4 45661.8 676.810   1
   2   4   4 43282.4 828.180   1
  -2   4  -4 42888.1 652.810   1
   2   4   4 48191.7 674.560   1
  -2  -4  -4 47800.4 714.150   1
  -2  -4  -4 45694.7 714.540   1
   2  -4   4 46465.0 636.990   1
   6   2   1 107065. 1192.91   1
   6  -2   1 103968. 1226.88   1
   6   2   1 99292.6 1174.27   1
  -6  -2  -1 97114.8 1092.15   1
   6   2   1 94561.1 1124.38   1
   1   3  -5 95.4300 55.3700   1
  -1  -3   5 92.4000 31.4900   1
   1  -3  -5 117.670 72.4500   1
  -1   3   5 139.620 50.4400   1
   1   3  -5 87.8500 42.0700   1
  -1  -3   5 108.400 36.1300   1
  -1   3   5 139.310 58.3400   1
  -1   3   5 155.240 73.4400   1
   1  -3  -5 158.970 49.3900   1
   1  -3  -5 123.970 50.7300   1
  -1   3   5 149.210 42.7100   1
   1   3  -5 80.8400 33.9000   1
   1  -3  -5 112.530 35.3700   1
   3  -3   4 20269.7 408.420   1
  -3   3  -4 19814.3 422.400   1
  -3  -3  -4 19915.0 416.620   1
  -3   3  -4 20783.0 397.480   1
   3   3   4 20452.4 437.930   1
   3   3   4 22736.4 450.050   1
  -3  -3  -4 18899.9 372.840   1
  -3  -3  -4 19782.1 468.690   1
   5   1  -4 167.050 53.4600   1
   5  -1  -4 189.060 54.0100   1
  -5  -1   4 164.090 44.9600   1
  -5   1   4 205.830 41.4200   1
   5  -1  -4 116.530 48.1400   1
   5  -1  -4 187.380 42.7400   1
  -5  -1   4 132.770 49.2700   1
  -5   1   4 253.520 48.5500   1
   0  -6  -3 972.600 107.610   1
   0  -6   3 891.920 78.7600   1
   0   6  -3 877.230 77.1600   1
   0  -6  -3 1006.12 90.3000   1
   0   6  -3 1062.86 85.5100   1
   0   6   3 1013.49 90.6500   1
   0   6   3 955.430 86.5400   1
   0  -6   3 1141.72 78.4100   1
   5   1   3 4462.64 170.780   1
  -5  -1  -3 4209.29 170.520   1
  -5   1  -3 4622.41 190.550   1
   5   1   3 4426.38 199.840   1
   5   1   3 4306.80 211.970   1
   5  -1   3 5156.99 195.700   1
  -1  -6   3 21874.8 409.550   1
  -1  -6   3 20918.2 399.220   1
   1  -6  -3 20209.4 473.520   1
  -1   6   3 20560.1 454.350   1
  -1   6   3 21563.1 397.460   1
   1   6  -3 20939.5 437.540   1
   1  -6  -3 20564.1 396.900   1
   3   6  -2 78036.2 1249.50   1
   3  -6  -2 86391.5 1147.29   1
  -3   6   2 83613.8 1143.08   1
   3  -6  -2 84847.1 997.940   1
  -3   6   2 85216.1 1072.92   1
  -3  -6   2 84233.4 954.470   1
   3  -6  -2 79088.8 942.950   1
  -3  -6   2 83798.8 1007.88   1
   3   6  -2 85028.5 1054.31   1
  -3  -6   2 83755.6 1009.94   1
   0  -3  -5 1842.90 148.210   1
   0   3  -5 1870.28 127.130   1
   0  -3   5 1834.74 111.530   1
   0  -3  -5 1755.78 117.690   1
   0  -3  -5 1738.48 121.170   1
   0  -3   5 1788.52 102.460   1
   0   3  -5 1617.96 119.350   1
   0  -3  -5 1680.17 119.790   1
   0   3  -5 1845.19 140.080   1
   0  -3   5 1789.99 148.980   1
   0   3   5 1780.15 134.750   1
   0   3   5 1690.33 122.800   1
  -1  -7   1 1167.05 94.9400   1
   1  -7  -1 1153.45 95.5700   1
  -1  -7   1 1310.49 87.9600   1
   1  -7  -1 1208.84 104.180   1
  -1   7   1 1131.15 88.8500   1
  -1  -7   1 1213.69 91.8300   1
  -6  -3   1 1313.02 111.490   1
  -6   3   1 1334.98 141.710   1
  -6  -3   1 1280.90 97.0400   1
   6   3  -1 1326.08 99.3800   1
  -6   3   1 1280.72 102.900   1
  -6  -3   1 1357.24 102.540   1
  -6  -3   1 1219.56 99.0700   1
   6  -3  -1 1403.97 103.690   1
   6   3  -1 1325.32 110.090   1
   2   1   5 63.0400 44.6800   1
  -2  -1  -5 116.160 53.9100   1
   2   1   5 40.0900 23.5700   1
  -2   1  -5 32.5100 30.7700   1
   2   1   5 44.5400 32.5700   1
  -2   1  -5 21.0900 62.6000   1
   2   1   5 69.8300 28.5700   1
  -2  -1  -5 62.7700 35.8100   1
   2  -1   5 33.2900 26.8900   1
  -2  -1  -5 61.9500 56.4800   1
  -2   1  -5 18.3600 24.5100   1
  -4   0  -4 98135.0 1140.77   1
   4   0   4 104114. 1121.75   1
   1  -5  -4 26029.5 468.780   1
  -1  -5   4 24414.4 454.740   1
   1   5  -4 24580.1 469.020   1
   1   5  -4 23309.7 452.010   1
  -1  -5   4 25475.3 431.570   1
  -1   5   4 25732.5 453.450   1
  -1   5   4 23673.7 465.260   1
   1  -5  -4 24580.7 542.710   1
  -6   3   0 1260.98 125.040   1
  -6  -3   0 1281.25 105.370   1
   6   3   0 1396.91 99.8300   1
   6  -3   0 1360.96 99.3400   1
   6   3   0 1210.09 98.5000   1
  -6  -3   0 1246.36 90.3100   1
   6   3   0 1340.51 117.330   1
   3  -2  -5 304.650 53.0100   1
  -3   2   5 366.410 82.3100   1
   3  -2  -5 475.440 102.060   1
  -3  -2   5 483.040 79.0500   1
   3  -2  -5 413.340 70.9600   1
  -3  -2   5 457.820 57.6300   1
  -3  -2   5 383.420 63.1300   1
  -3  -2   5 406.550 54.3300   1
   3  -2  -5 292.230 62.7200   1
  -3   2   5 368.710 54.0400   1
  -3   2   5 333.710 54.1500   1
  -3  -2   5 422.070 55.8400   1
   0   5   4 6767.75 238.850   1
   0   5  -4 6655.52 208.510   1
   0  -5  -4 6921.06 262.430   1
   0   5   4 7440.80 276.410   1
   0  -5  -4 7190.83 269.200   1
   0   5  -4 7348.07 280.270   1
   0  -5   4 6672.61 214.280   1
   0  -5   4 7552.63 260.610   1
   1   7   1 3103.47 134.870   1
  -1  -7  -1 2801.18 148.870   1
  -1  -7  -1 2926.01 133.970   1
   1   7   1 2831.14 132.680   1
   1  -7   1 2706.85 129.430   1
   1  -7   1 3026.90 153.910   1
  -2   3   5 6537.56 258.310   1
  -2  -3   5 6834.54 228.310   1
  -2   3   5 6547.34 216.910   1
   2   3  -5 6561.54 230.370   1
  -2  -3   5 6961.65 216.510   1
  -2  -3   5 6808.41 252.480   1
   2  -3  -5 6925.67 243.950   1
  -2   3   5 6949.28 228.830   1
   2  -3  -5 6004.29 263.000   1
   2   3  -5 6780.26 298.150   1
   2  -3  -5 6839.96 297.260   1
   2  -3  -5 6663.94 256.040   1
  -4  -1  -4 137.770 72.6100   1
  -4   1  -4 28.6200 24.9900   1
  -4   1  -4 30.0100 28.9700   1
   4   1   4 38.6400 44.4700   1
  -4  -1  -4 31.1400 35.7400   1
   4  -1   4 48.0600 43.5500   1
   4   1   4 48.3400 31.7500   1
   6   1  -3 6296.98 220.430   1
   6  -1  -3 5825.20 228.460   1
  -6   1   3 5994.02 216.440   1
  -6  -1   3 6158.73 227.190   1
   6  -1  -3 6228.74 195.930   1
   6   1  -3 5825.95 198.700   1
   6  -1  -3 6183.98 208.080   1
  -1  -6  -3 7453.28 280.370   1
  -1   6  -3 7661.41 306.230   1
   1  -6   3 8029.56 281.860   1
  -1  -6  -3 7832.75 312.390   1
   1   6   3 7598.50 348.240   1
   1   6   3 7665.53 270.650   1
   1  -6   3 7706.07 272.140   1
   1   6   3 7803.62 274.620   1
   1   6   3 7394.53 296.710   1
  -1   6  -3 7176.33 275.870   1
  -4   5  -2 15450.5 399.600   1
  -4  -5  -2 15026.0 351.350   1
   4  -5   2 15222.2 345.450   1
   4   5   2 13508.0 316.710   1
  -4  -5  -2 13732.4 406.950   1
  -4   5  -2 14095.6 349.510   1
  -4  -5  -2 14062.6 320.620   1
   4   5   2 14403.0 377.820   1
  -4  -5  -2 14233.2 402.110   1
  -4  -5  -2 14854.1 438.570   1
   4   5   2 14225.2 398.770   1
   4  -5   2 13749.0 427.820   1
   2   7   0 2366.58 129.940   1
   2  -7   0 2419.96 148.980   1
   2  -7   0 2520.70 136.250   1
  -2  -7   0 2317.07 122.280   1
  -2  -7   0 2366.10 128.820   1
  -2  -7   0 2336.50 120.640   1
  -2   6   3 21934.9 459.790   1
  -2  -6   3 24092.1 439.120   1
   2   6  -3 22517.4 475.840   1
  -2   6   3 22659.6 390.900   1
   2  -6  -3 22770.8 416.890   1
   2  -6  -3 24529.5 536.620   1
  -2  -6   3 22147.1 390.230   1
   6   0   2 10988.9 267.820   1
   6   0   2 10484.7 307.710   1
  -5   2   4 36075.7 534.150   1
   5  -2  -4 34669.8 629.390   1
  -5  -2   4 34633.1 623.010   1
  -5  -2   4 35405.6 554.430   1
  -5  -2   4 37256.9 611.090   1
   5   2  -4 36655.5 689.560   1
   5  -2  -4 38039.6 613.660   1
  -5  -2   4 37458.6 620.270   1
  -5   2   4 35765.8 581.670   1
   5  -2  -4 36213.2 583.700   1
  -3  -5  -3 4309.05 181.040   1
   3  -5   3 3970.99 222.630   1
   3   5   3 4885.15 269.500   1
   3   5   3 4714.34 190.900   1
  -3   5  -3 4186.50 170.600   1
  -3   5  -3 4145.25 162.660   1
   3  -5   3 4269.63 180.000   1
  -3  -5  -3 4566.41 225.450   1
   3   5   3 4593.48 182.350   1
  -3  -5  -3 4531.45 192.870   1
   2   5  -4 233.020 51.5900   1
  -2   5   4 190.210 45.6400   1
  -2   5   4 166.040 39.8100   1
   2  -5  -4 112.300 54.5700   1
   2   5  -4 261.320 62.7100   1
   2  -5  -4 142.660 78.1400   1
  -2  -5   4 212.960 50.8100   1
   2  -5  -4 242.750 51.1700   1
  -2  -5   4 267.080 49.9700   1
  -5   2  -3 67228.1 827.850   1
  -5  -2  -3 70272.2 853.320   1
  -5  -2  -3 66107.5 1029.91   1
   5   2   3 66407.5 852.950   1
  -5  -2  -3 62768.9 822.590   1
  -5   2  -3 61569.8 861.660   1
   5  -2   3 67013.5 849.800   1
   5   2   3 63771.0 887.650   1
   1  -3   5 8554.45 251.680   1
  -1  -3  -5 8562.45 311.330   1
  -1  -3  -5 8405.32 262.610   1
  -1   3  -5 9079.26 286.140   1
  -1   3  -5 8613.78 276.930   1
  -1  -3  -5 8610.39 283.030   1
  -1   3  -5 8019.44 326.850   1
  -1  -3  -5 8266.43 283.420   1
   1  -3   5 8597.17 229.700   1
   1   3   5 8236.91 293.310   1
  -4  -4  -3 7075.35 281.330   1
   4   4   3 6977.91 243.000   1
  -4  -4  -3 6109.58 247.810   1
  -4   4  -3 6356.52 204.270   1
   4  -4   3 6679.47 216.130   1
   4   4   3 6513.76 250.490   1
  -4  -4  -3 7047.75 280.020   1
  -4   4  -3 6288.32 226.070   1
  -4  -4  -3 6368.45 218.840   1
  -6  -3   2 13.1900 30.5400   1
  -6   3   2 32.2700 29.2100   1
  -6  -3   2 14.4600 36.5800   1
  -6  -3   2 -21.870 42.6000   1
  -4   0   5 -3.3200 36.1800   1
   4   0  -5 59.5600 43.6300   1
  -4   0   5 11.7900 47.6500   1
   2  -2   5 100649. 1072.87   1
  -2  -2  -5 103117. 1266.12   1
  -2  -2  -5 100946. 1294.78   1
  -2  -2  -5 99988.9 1159.87   1
  -2  -2  -5 104407. 1244.10   1
   2  -2   5 102998. 1168.55   1
   2   2   5 100238. 1187.83   1
  -2   2  -5 99934.0 1155.21   1
  -2   2  -5 101200. 1233.11   1
  -1  -5  -4 4649.97 198.220   1
  -1   5  -4 4330.72 190.680   1
   1  -5   4 4951.75 170.290   1
   1   5   4 4561.16 200.450   1
  -1  -5  -4 4866.97 204.980   1
  -1   5  -4 4658.14 187.000   1
   1  -5   4 4543.58 170.400   1
   1   5   4 4908.41 180.360   1
  -2  -7   1 9190.24 238.160   1
   2  -7  -1 9339.96 309.520   1
  -2  -7   1 8913.94 252.630   1
  -2  -7   1 8623.66 244.570   1
   2  -7  -1 9386.78 265.310   1
  -5  -5   1 467.060 77.3100   1
   5  -5  -1 601.760 96.1700   1
  -5   5   1 543.140 88.7500   1
   5   5  -1 554.190 72.6600   1
   5  -5  -1 403.550 54.9600   1
  -5  -5   1 488.960 67.2600   1
   5  -5  -1 447.380 57.5000   1
  -5  -5   1 516.690 69.5300   1
  -5  -5   1 521.850 55.8100   1
   5   5   0 223.590 41.8200   1
  -5  -5   0 233.430 54.0500   1
  -5  -5   0 269.110 48.5800   1
  -5   5   0 249.480 70.9600   1
   5   5   0 263.980 54.7500   1
   5  -5   0 275.450 60.5600   1
  -5  -5   0 286.160 57.9300   1
  -5  -5   0 239.340 60.5200   1
   5  -5   0 268.060 73.4200   1
  -5  -5   0 235.710 65.7100   1
   6   1   2 13556.1 361.760   1
   6   1   2 14007.3 308.560   1
   6  -1   2 14634.5 317.910   1
   6   1   2 13412.6 352.290   1
  -4  -6   0 5688.02 195.420   1
   4  -6   0 5602.21 238.590   1
   4   6   0 4732.27 216.700   1
   4   6   0 5619.12 233.010   1
   4  -6   0 5503.51 191.070   1
  -4  -6   0 5625.67 179.690   1
  -4  -6   0 5596.12 223.160   1
   4   6   0 5666.29 180.550   1
  -4   6   0 6056.25 250.940   1
   4   5  -3 111062. 1247.91   1
  -4  -5   3 110659. 1181.23   1
  -4   5   3 109339. 1194.91   1
   4  -5  -3 109505. 1192.61   1
   4  -5  -3 112743. 1398.61   1
  -4  -5   3 108796. 1131.35   1
   4  -5  -3 105093. 1229.66   1
  -4   5   3 115572. 1249.68   1
  -4   6   1 16600.9 450.970   1
   4   6  -1 15453.9 389.700   1
   4  -6  -1 16680.4 351.640   1
  -4  -6   1 16761.7 351.680   1
   4  -6  -1 16190.8 335.400   1
  -4  -6   1 16490.0 391.170   1
  -4  -6   1 17073.5 348.440   1
   4   6  -1 16213.6 479.980   1
   4  -6  -1 17880.3 460.910   1
  -3  -6  -2 53722.2 735.660   1
  -3  -6  -2 50434.2 808.610   1
  -3   6  -2 50344.8 710.420   1
   3   6   2 53154.7 731.680   1
   3  -6   2 54173.1 844.270   1
   3   6   2 55454.2 748.920   1
   3   6   2 55584.2 978.070   1
   3  -6   2 55402.8 762.590   1
  -4   1   5 73395.7 912.700   1
   4  -1  -5 70665.9 956.610   1
  -4   1   5 68680.1 1002.10   1
  -4  -1   5 73427.7 1080.28   1
  -4  -1   5 70389.0 916.250   1
  -4  -1   5 69789.4 926.900   1
   4   1  -5 70966.1 939.090   1
  -4  -1   5 69879.7 906.170   1
   4  -1  -5 72109.2 899.920   1
  -4   1   5 69898.9 895.180   1
   0  -7  -2 6031.31 209.530   1
   0   7   2 5822.01 189.040   1
   0  -7   2 6254.29 209.480   1
   0  -7   2 6193.17 209.660   1
   0   7   2 5684.36 174.080   1
   0  -7  -2 5909.01 215.710   1
   6   3   1 36626.2 631.530   1
  -6  -3  -1 37017.2 637.630   1
  -6  -3  -1 34315.0 616.780   1
   6   3   1 36908.1 570.670   1
  -6   3  -1 38793.9 767.100   1
   6  -3   1 36596.6 561.530   1
   6   3   1 37153.7 615.310   1
  -6  -3  -1 37249.4 569.240   1
   4   2   4 23718.6 436.470   1
  -4  -2  -4 22875.0 436.880   1
  -4   2  -4 22369.8 434.200   1
  -4  -2  -4 23687.6 544.630   1
   4   2   4 22988.9 485.040   1
  -4   2  -4 23124.4 457.920   1
   4  -2   4 24464.5 445.230   1
   5  -4  -3 5299.94 211.420   1
   5  -4  -3 6013.60 269.910   1
  -5  -4   3 6320.64 202.500   1
  -5  -4   3 5352.03 184.390   1
  -5  -4   3 6076.19 221.880   1
  -5   4   3 5588.85 202.020   1
   5  -4  -3 5722.73 198.670   1
  -5  -4   3 5568.62 211.620   1
   6  -2  -3 5139.58 178.880   1
  -6  -2   3 4924.46 195.110   1
  -6   2   3 5105.80 202.280   1
   6  -2  -3 5466.15 228.320   1
   6   2  -3 5622.42 223.460   1
   6  -2  -3 5157.09 225.280   1
  -5   4  -2 12597.9 397.120   1
  -5  -4  -2 13477.8 412.690   1
  -5  -4  -2 11133.0 377.940   1
  -5  -4  -2 12930.7 312.840   1
  -5  -4  -2 12097.4 363.950   1
   5   4   2 12003.7 305.210   1
  -5  -4  -2 13268.2 341.020   1
   5  -4   2 12448.7 293.720   1
   2   7   1 22420.7 416.070   1
   2   7   1 23417.0 427.150   1
   2  -7   1 23521.5 474.580   1
  -2  -7  -1 21202.3 429.360   1
  -2  -7  -1 22969.0 439.190   1
   2  -7   1 21396.0 493.730   1
   1  -7  -2 6952.44 237.530   1
  -1  -7   2 7275.72 264.110   1
  -1   7   2 6279.55 207.760   1
  -1  -7   2 6932.34 199.080   1
  -1   7   2 7054.25 199.820   1
   1  -7  -2 7158.95 290.190   1
   4  -4  -4 73357.8 980.350   1
  -4   4   4 75725.4 915.320   1
   4  -4  -4 71430.2 864.750   1
   4   4  -4 74304.7 972.900   1
  -4  -4   4 76827.2 913.200   1
  -4   4   4 75861.9 1008.63   1
  -4  -4   4 78271.6 920.660   1
   4  -4  -4 75458.1 1178.17   1
   3  -3  -5 8519.37 253.910   1
  -3  -3   5 8885.70 258.670   1
  -3   3   5 8230.21 269.670   1
   3   3  -5 8811.20 281.950   1
  -3   3   5 8646.27 264.650   1
   3  -3  -5 7691.37 331.310   1
  -3  -3   5 8735.98 250.240   1
   3  -3  -5 9517.10 364.080   1
   3  -3  -5 9020.16 287.820   1
  -1  -7  -2 15242.1 395.640   1
   1   7   2 14138.3 309.860   1
   1  -7   2 16022.0 340.150   1
  -1  -7  -2 14550.4 325.300   1
   1   7   2 14464.6 304.790   1
   7   0  -1 8.42000 30.2700   1
   1   4  -5 221.630 46.0700   1
   1   4  -5 176.720 60.4400   1
   1  -4  -5 252.810 56.2400   1
   1   4  -5 138.560 48.1400   1
  -1  -4   5 214.580 48.7500   1
  -1   4   5 237.850 48.2000   1
  -1   4   5 227.230 49.8200   1
   1  -4  -5 207.990 46.5900   1
  -1  -4   5 172.080 42.1100   1
   1  -4  -5 205.210 62.3800   1
   6   2   2 48815.8 714.070   1
  -6  -2  -2 51783.0 711.350   1
   6   2   2 49783.2 794.070   1
   6   2   2 51676.1 677.770   1
   6  -2   2 51075.7 663.760   1
  -3   4  -4 12751.5 289.070   1
   3   4   4 13155.1 342.310   1
  -3  -4  -4 14089.5 419.210   1
  -3  -4  -4 12897.1 325.770   1
   3  -4   4 13782.9 319.800   1
  -3   4  -4 12771.5 317.940   1
  -3  -4  -4 12654.7 299.870   1
   3   4   4 13428.0 355.970   1
   2   6   3 11283.0 338.980   1
   2   6   3 11442.7 420.820   1
   2   6   3 11179.0 286.560   1
   2   6   3 11634.6 288.840   1
   2  -6   3 11400.0 368.940   1
  -2  -6  -3 11450.3 299.910   1
   2  -6   3 11610.9 294.060   1
  -4  -6  -1 8238.66 233.790   1
  -4  -6  -1 7691.40 322.740   1
   4   6   1 7966.32 279.400   1
   4   6   1 8127.87 329.450   1
   4   6   1 7844.43 300.430   1
   4  -6   1 8123.23 313.840   1
  -4   6  -1 8527.16 298.070   1
   4  -6   1 7837.01 284.700   1
  -4  -6  -1 8007.25 295.330   1
  -5  -5   2 9819.25 285.720   1
   5  -5  -2 9692.44 259.280   1
  -5   5   2 9612.58 271.790   1
   5  -5  -2 9980.91 278.020   1
  -5  -5   2 9923.21 274.090   1
  -5  -5   2 9875.58 248.760   1
   5  -5  -2 10624.8 361.770   1
  -5  -5   2 10033.3 273.750   1
  -5   5  -1 22056.6 512.310   1
   5  -5   1 26865.1 507.760   1
  -5  -5  -1 24864.6 406.680   1
   5   5   1 24154.4 499.880   1
  -5  -5  -1 23466.5 494.870   1
  -5  -5  -1 24025.6 535.210   1
   5   5   1 25686.3 475.510   1
  -5  -5  -1 26793.7 578.240   1
  -5  -5  -1 24801.0 467.540   1
   3   0   5 14.8100 35.1300   1
  -3   0  -5 22.7800 33.0800   1
   0  -4   5 106259. 1005.51   1
   0   4  -5 105987. 1021.14   1
   0  -4  -5 103362. 995.320   1
   0   4   5 105294. 1086.33   1
   0   4   5 106883. 1003.60   1
   0  -4   5 108146. 928.360   1
   0  -4  -5 107799. 1145.26   1
   0   4  -5 99998.8 1032.68   1
   0  -4  -5 106995. 1158.06   1
   7   0   0 180091. 1239.33   1
   7   0   0 169479. 1014.15   1
  -6  -4   1 5470.22 258.940   1
  -6  -4   1 5727.44 235.560   1
  -6  -4   1 5382.17 279.790   1
   6   4  -1 6126.98 207.320   1
  -6  -4   1 5834.86 215.850   1
  -6  -4   1 5463.31 274.600   1
  -6   4   1 5467.40 300.550   1
   6  -4  -1 5688.64 236.690   1
  -4   2   5 19559.5 387.060   1
   4  -2  -5 17216.8 453.490   1
  -4  -2   5 19503.5 378.230   1
   4  -2  -5 19691.1 468.780   1
  -4  -2   5 18176.9 465.150   1
   4  -2  -5 18711.8 392.270   1
  -4   2   5 19735.7 429.620   1
  -4  -2   5 19237.0 382.230   1
  -4  -2   5 18574.6 386.440   1
   3   5  -4 59885.7 738.530   1
  -3  -5   4 56125.7 658.330   1
  -3   5   4 57185.5 687.220   1
  -3  -5   4 60046.6 626.920   1
   3  -5  -4 53814.9 751.960   1
  -3   5   4 59604.2 682.420   1
   7  -1  -1 386.160 68.2000   1
   7   1  -1 456.000 73.1700   1
   7   1  -1 465.520 70.3100   1
   7   1  -1 388.880 53.2700   1
   7  -1  -1 440.120 56.3000   1
  -3   6   3 41822.5 561.310   1
   3   6  -3 41315.5 586.270   1
  -3  -6   3 41391.7 585.140   1
   3  -6  -3 40769.5 554.630   1
  -3   6   3 38927.4 570.590   1
   3  -6  -3 40947.8 665.390   1
  -3  -6   3 42739.4 606.860   1
  -6  -4   0 12.0800 33.4900   1
  -6  -4   0 76.4900 36.6100   1
  -6  -4   0 -14.090 24.7600   1
  -6  -4   0 60.0300 48.8800   1
   6  -4   0 9.34000 33.3900   1
   5  -3  -4 34.1900 48.1700   1
  -5  -3   4 -4.0700 31.8500   1
  -4  -6   2 42810.4 546.700   1
  -4  -6   2 45528.1 581.210   1
   4  -6  -2 48422.3 646.300   1
  -4  -6   2 44997.4 555.110   1
   4  -6  -2 43296.4 576.760   1
   4  -6  -2 48083.5 776.080   1
  -4   6   2 45625.7 647.210   1
  -2  -7   2 1509.32 104.980   1
  -2  -7   2 1568.37 107.770   1
   2  -7  -2 1463.48 109.140   1
  -2  -7   2 1672.24 110.380   1
   2  -7  -2 1391.59 128.700   1
  -5  -3  -3 42155.2 736.900   1
   5   3   3 42209.5 596.950   1
   5  -3   3 41704.7 568.100   1
   5   3   3 45496.7 711.010   1
  -5   3  -3 42787.3 605.970   1
  -5  -3  -3 42426.8 548.330   1
  -5   3  -3 36655.0 778.550   1
  -3   1  -5 570.260 89.1100   1
  -3  -1  -5 414.380 86.0300   1
   3   1   5 457.770 72.0800   1
  -3   1  -5 489.870 70.7800   1
   3   1   5 669.780 79.0300   1
  -3   1  -5 475.450 69.3500   1
  -3  -1  -5 560.370 73.2000   1
  -3  -1  -5 497.800 60.5800   1
   3  -1   5 452.150 60.4300   1
   3   1   5 510.230 63.8800   1
   7   1   0 2077.70 138.550   1
   7  -1   0 2217.41 133.570   1
   7   1   0 2170.87 124.390   1
   7  -1   0 2249.41 128.610   1
   7   1   0 2233.87 148.280   1
  -2   3  -5 772.440 84.9800   1
  -2  -3  -5 722.560 69.1400   1
   2  -3   5 786.170 76.5300   1
  -2  -3  -5 614.390 78.0200   1
   2   3   5 722.190 92.8600   1
   2  -3   5 806.560 75.7200   1
  -2  -3  -5 742.740 107.610   1
  -2  -3  -5 765.600 85.4700   1
  -2   3  -5 797.590 79.8300   1
   2   5   4 11414.4 290.250   1
  -2  -5  -4 11411.9 321.480   1
   2  -5   4 10185.5 378.330   1
  -2  -5  -4 10372.8 293.660   1
  -2   5  -4 10281.5 304.170   1
   2  -5   4 11221.8 289.530   1
  -2   5  -4 10919.9 283.210   1
  -2  -5  -4 10717.5 278.650   1
   2   5   4 11111.8 262.030   1
   2  -5   4 11315.0 267.750   1
  -3  -7   0 1362.35 98.6300   1
  -3  -7   0 1255.17 87.9000   1
  -3  -7   0 1206.75 105.100   1
   3  -7   0 1263.76 97.3900   1
   3  -7   0 1335.84 119.070   1
   3   7   0 1183.91 137.010   1
   3   7   0 1181.26 92.0200   1
   2  -4  -5 9910.66 276.960   1
  -2  -4   5 9800.41 269.450   1
  -2   4   5 9891.98 283.470   1
   2   4  -5 9500.76 264.660   1
  -2   4   5 9800.14 275.280   1
  -2  -4   5 9422.15 264.310   1
   2  -4  -5 10218.3 297.950   1
   2   4  -5 9908.89 337.910   1
   2  -4  -5 10140.6 329.990   1
  -1   0   6 124009. 1357.97   1
  -1   0   6 118842. 1266.52   1
  -1   0   6 123543. 1062.17   1
  -1   0   6 124627. 1034.48   1
  -1   0   6 124434. 1081.75   1
  -3  -7   1 10569.2 261.150   1
   3   7  -1 11360.3 386.330   1
   3  -7  -1 11360.7 362.140   1
   3  -7  -1 10677.1 289.290   1
  -3  -7   1 10772.2 279.750   1
  -3  -7   1 10657.3 295.650   1
  -3   7   1 10040.6 336.400   1
   7   0  -2 14681.7 377.840   1
   7   0  -2 13553.4 311.490   1
  -7   0   2 12862.6 326.680   1
   7   0  -2 14305.0 366.460   1
  -4  -3  -4 12807.1 404.250   1
  -4   3  -4 11583.1 273.660   1
   4   3   4 12616.7 354.060   1
  -4  -3  -4 11957.7 296.690   1
  -4   3  -4 11140.4 318.700   1
   4  -3   4 11867.2 274.460   1
  -4  -3  -4 11532.3 287.280   1
  -6   3   3 37.6200 28.7700   1
  -6  -3   3 61.1400 45.1900   1
   6  -3  -3 86.9900 37.7200   1
  -6  -3   3 68.7700 46.9300   1
   6   3  -3 93.0300 60.1400   1
   6  -3  -3 61.4000 53.5300   1
  -6  -3   3 8.95000 28.2900   1
   6  -3  -3 72.0600 32.6800   1
   0   0  -6 57.2200 79.0700   1
   0   0   6 15.2900 24.8900   1
   0   0   6 2.09000 54.7800   1
  -1   1   6 47640.2 818.410   1
  -1   1   6 46746.9 655.700   1
  -1  -1   6 52774.2 753.400   1
   1  -1  -6 53183.0 728.490   1
  -1  -1   6 47116.3 789.460   1
  -1  -1   6 50158.4 725.470   1
  -1   1   6 46926.6 660.800   1
  -1  -1   6 48806.3 588.490   1
   1  -1  -6 50500.3 815.760   1
   1   1  -6 51574.1 866.800   1
   1   4   5 24780.0 461.850   1
   1  -4   5 25388.3 412.120   1
  -1  -4  -5 26259.0 450.130   1
  -1   4  -5 24587.1 446.530   1
   1  -4   5 26078.9 435.600   1
  -1   4  -5 23942.6 419.930   1
  -1  -4  -5 26580.8 525.930   1
  -1  -4  -5 24235.0 416.090   1
   1  -4   5 23497.9 584.960   1
  -1  -4  -5 25351.7 541.930   1
   7  -1  -2 6263.24 205.800   1
   7  -1  -2 6737.54 243.730   1
   7   1  -2 6528.16 247.560   1
   7  -1  -2 6453.82 212.280   1
  -7  -1   2 5603.89 230.430   1
   7   1  -2 6192.16 220.440   1
  -7   1   2 5785.60 199.950   1
  -6  -4   2 30593.2 478.680   1
  -6   4   2 29050.6 475.020   1
   6  -4  -2 30761.6 507.960   1
  -6  -4   2 30306.5 559.570   1
   6  -4  -2 29948.0 454.370   1
  -6  -4   2 31545.0 491.950   1
  -2   0   6 4339.55 188.930   1
   2   0  -6 4288.75 211.210   1
  -2   0   6 4063.20 207.490   1
  -2   0   6 4231.43 220.150   1
  -2   0   6 4271.37 228.950   1
  -2   0   6 4180.62 236.530   1
   7   2  -1 506.820 59.8500   1
   7  -2  -1 515.340 67.4000   1
   7   2  -1 535.780 63.4900   1
   7   2  -1 618.930 83.8600   1
   7  -2  -1 732.510 82.7000   1
  -7  -2   1 512.860 66.5000   1
  -6   0   4 81769.9 835.920   1
  -6   0   4 78097.6 883.460   1
   2   7   2 54492.1 918.180   1
   2  -7   2 51690.3 610.450   1
   2  -7   2 53858.9 746.490   1
   2   7   2 51793.5 656.880   1
   2   7   2 54149.9 606.880   1
  -2  -7  -2 56681.8 686.830   1
   0   1   6 21.0000 38.7500   1
   0  -1  -6 64.2000 53.6800   1
   0   1  -6 30.4700 65.0400   1
   0  -1  -6 22.3800 65.6000   1
  -3  -2  -5 56194.4 677.390   1
   3  -2   5 58673.9 697.400   1
  -3   2  -5 54706.3 698.720   1
   3   2   5 58516.0 763.240   1
  -3  -2  -5 57851.3 826.030   1
  -3  -2  -5 60954.4 792.500   1
   3   2   5 59153.9 680.380   1
   3  -7   1 7194.14 265.070   1
   3  -7   1 8181.19 242.810   1
  -3  -7  -1 8660.90 261.960   1
   3   7   1 8635.41 232.960   1
  -3  -7  -1 7746.00 261.990   1
  -3  -7  -1 8319.87 224.900   1
   3   7   1 8187.61 240.190   1
   3   7   1 8400.17 311.390   1
   7   2   0 54.1800 38.0200   1
   7  -2   0 77.2300 49.6200   1
   7   2   0 56.4600 47.2400   1
   7   0   1 53.4400 35.1700   1
  -2  -1   6 2522.08 137.220   1
  -2   1   6 2193.22 156.980   1
  -2   1   6 2245.48 146.360   1
  -2  -1   6 2548.92 167.820   1
  -2  -1   6 2058.16 142.570   1
   2  -1  -6 2521.88 162.170   1
  -2   1   6 2017.33 160.690   1
  -2  -1   6 2311.01 173.510   1
  -2  -1   6 2314.06 169.670   1
  -2   1   6 2069.99 152.820   1
  -6  -4  -1 1251.11 110.440   1
  -6   4  -1 1170.76 128.680   1
  -6  -4  -1 1507.21 131.180   1
   6   4   1 1425.32 104.670   1
  -6  -4  -1 1427.96 126.430   1
  -6  -4  -1 1198.30 101.510   1
   6  -4   1 933.320 85.8600   1
  -6  -4  -1 1322.60 99.6300   1
  -6   1   4 14480.6 351.360   1
   6   1  -4 15243.0 311.670   1
  -6   1   4 14621.4 330.710   1
   6   1  -4 16867.3 411.270   1
   6  -1  -4 14870.0 381.410   1
   6  -1  -4 13927.5 363.140   1
  -6  -1   4 16171.3 364.270   1
   6  -1  -4 15267.4 333.290   1
  -6  -1   4 15004.2 338.050   1
  -1  -6   4 11638.3 286.480   1
  -1  -6   4 12035.5 280.500   1
   1  -6  -4 11564.0 364.580   1
  -1   6   4 12221.3 287.070   1
  -1   6   4 11263.5 327.920   1
   1   6  -4 11252.9 309.100   1
   1  -6  -4 12324.0 312.080   1
   6  -3   2 1990.37 123.100   1
  -6  -3  -2 1982.83 119.810   1
  -6   3  -2 1936.16 170.860   1
   6   3   2 1831.71 121.140   1
  -6  -3  -2 2056.21 146.000   1
   6   3   2 2024.20 145.010   1
   0  -6  -4 2242.57 161.710   1
   0  -6   4 2172.09 122.360   1
   0   6   4 2228.38 137.440   1
   0   6   4 2036.61 128.800   1
   0  -6   4 2228.03 126.370   1
   0  -6  -4 2116.19 129.470   1
   0   6  -4 1833.65 129.000   1
  -4  -5  -3 6354.61 266.660   1
  -4  -5  -3 5183.01 270.360   1
   4  -5   3 5593.21 225.680   1
   4   5   3 5793.28 225.400   1
  -4   5  -3 5526.33 215.250   1
   4   5   3 5706.98 234.170   1
  -4  -5  -3 6148.41 206.450   1
  -4  -3   5 1225.39 99.6400   1
  -4  -3   5 1238.44 129.320   1
   4  -3  -5 1284.87 106.920   1
   4  -3  -5 1164.72 93.0500   1
  -4  -3   5 1311.11 104.240   1
  -4  -3   5 1362.92 105.520   1
   4  -3  -5 1104.08 107.210   1
  -4   3   5 1168.30 101.750   1
   4  -3  -5 1447.50 143.680   1
  -4   3   5 1183.44 105.980   1
   5   0  -5 -27.700 41.7200   1
   7   1   1 12557.5 359.140   1
   7  -1   1 11754.5 284.250   1
   7   1   1 10381.4 260.860   1
   7   1   1 12141.3 323.520   1
   0  -8   0 31075.7 484.100   1
  -5   0  -4 114929. 1134.48   1
   5   0   4 122458. 1041.20   1
  -3   4   5 36234.8 518.310   1
  -3  -4   5 34468.5 505.000   1
   3  -4  -5 31635.9 496.090   1
  -3  -4   5 36017.1 514.820   1
  -3   4   5 35264.1 580.170   1
   3  -4  -5 34830.0 652.940   1
   3  -4  -5 35246.1 531.680   1
   3  -4  -5 32032.1 627.540   1
   3   4  -5 34503.3 539.460   1
   0   7   3 14391.1 321.600   1
   0  -7  -3 15255.2 408.490   1
   0  -7   3 16217.1 333.230   1
   0   7   3 14592.3 304.790   1
   0  -7  -3 15136.2 322.370   1
   0  -7   3 15399.8 337.170   1
  -1   2   6 8697.47 290.070   1
  -1   2   6 8032.77 283.050   1
  -1  -2   6 9131.57 329.270   1
   1  -2  -6 8873.96 322.820   1
   1   2  -6 10444.7 372.500   1
   1  -2  -6 9264.59 282.860   1
  -1  -2   6 9243.04 313.180   1
   1  -2  -6 8305.04 257.510   1
  -1  -2   6 9421.55 287.670   1
  -1  -2   6 9618.92 260.310   1
   1   2  -6 9427.18 278.000   1
   1  -2  -6 8309.39 295.510   1
   1  -7  -3 7773.02 257.710   1
  -1   7   3 8357.47 235.010   1
  -1  -7   3 7889.64 228.080   1
   1  -7  -3 8208.43 253.400   1
  -1   7   3 7578.03 237.500   1
  -1  -7   3 8679.76 235.490   1
   1   0   6 1083.19 96.6500   1
  -1   0  -6 1373.53 147.740   1
  -1   0  -6 1362.43 144.620   1
   1   0   6 1220.50 104.680   1
   1   0   6 1191.08 89.5500   1
   1   0   6 1213.80 95.2600   1
  -1   0  -6 1296.65 105.510   1
   1   0   6 1229.70 114.480   1
   3  -7  -2 2119.19 162.880   1
  -3  -7   2 1800.09 105.930   1
  -3  -7   2 1725.13 109.740   1
  -3  -7   2 1676.58 116.220   1
   3  -7  -2 1984.90 131.040   1
   7   2  -2 19015.9 420.510   1
   7   2  -2 17580.6 342.680   1
   7  -2  -2 18255.7 358.980   1
   7  -2  -2 18528.8 379.670   1
   7  -2  -2 18693.5 373.630   1
   6   0   3 -31.680 43.0400   1
   4   6   2 3899.25 175.900   1
  -4  -6  -2 3596.95 227.560   1
   4  -6   2 3846.24 223.170   1
  -4  -6  -2 4254.46 177.930   1
   4   6   2 4034.41 216.300   1
   4   6   2 4209.90 269.640   1
   4  -6   2 4334.97 194.900   1
  -4  -6  -2 3945.70 179.680   1
  -5  -1   5 32740.4 528.280   1
  -5   1   5 33487.1 547.150   1
  -5  -1   5 33621.5 520.320   1
   5  -1  -5 31183.3 482.700   1
  -5   1   5 31661.1 499.120   1
   5  -1  -5 32979.0 588.530   1
   5   1  -5 33035.6 561.500   1
  -5  -1   5 31596.3 549.000   1
  -5   5   3 7054.27 238.290   1
  -5  -5   3 7323.90 253.250   1
  -5  -5   3 7833.42 231.710   1
  -5  -5   3 7273.15 221.560   1
   5  -5  -3 6961.31 229.410   1
   5  -5  -3 7419.49 228.270   1
  -5  -5   3 7640.58 213.580   1
   5  -5  -3 7785.56 287.840   1
  -5  -1  -4 3058.81 192.360   1
   5   1   4 2794.11 156.740   1
  -5   1  -4 2710.80 145.680   1
   5   1   4 2721.90 163.080   1
   5  -1   4 2636.28 139.850   1
  -5  -5  -2 6121.47 248.550   1
  -5   5  -2 5708.88 273.200   1
  -5  -5  -2 5581.92 219.060   1
   5   5   2 5338.53 242.340   1
  -5  -5  -2 5601.69 244.410   1
   5  -5   2 5645.32 222.520   1
   5   5   2 5325.24 251.490   1
  -5  -5  -2 5280.85 284.900   1
  -5  -5  -2 5452.97 289.730   1
   3  -6   3 35104.8 500.140   1
  -3  -6  -3 34745.6 521.890   1
   3  -6   3 34624.9 654.400   1
   3   6   3 35221.2 568.300   1
   3   6   3 35304.1 492.290   1
   0  -2   6 15206.8 378.570   1
   0   2  -6 16714.9 451.020   1
   0   2  -6 14647.5 335.550   1
   0  -2   6 15234.2 316.980   1
   0  -2  -6 15176.6 350.240   1
   0  -2   6 15801.6 358.680   1
   0   2   6 15979.4 380.830   1
   0  -2  -6 14540.8 340.290   1
   0  -2  -6 16501.7 405.020   1
   0   2   6 13707.6 361.970   1
   0  -2   6 15458.2 429.330   1
   0  -2  -6 15308.7 449.030   1
   1  -8   0 68981.1 785.610   1
  -1  -8   0 69317.8 771.210   1
   1  -8   0 67894.3 863.260   1
  -2  -6   4 21717.5 404.720   1
   2  -6  -4 22450.7 418.530   1
  -2   6   4 21107.8 435.570   1
   2   6  -4 20632.4 407.760   1
  -2   6   4 21587.2 378.390   1
  -2  -6   4 22496.4 396.080   1
   2  -6  -4 21588.4 535.960   1
   1  -1   6 123.620 50.4400   1
  -1  -1  -6 169.450 72.7200   1
  -1   1  -6 122.390 70.2200   1
  -1  -1  -6 207.940 64.6500   1
   1   1   6 153.380 43.5800   1
   1  -1   6 164.270 35.2300   1
  -1  -1  -6 140.450 39.0900   1
   1   1   6 145.090 43.6200   1
  -1   1  -6 160.020 41.3400   1
  -1  -1  -6 128.730 37.8700   1
   1   1   6 120.460 63.8700   1
   1  -1   6 161.470 39.3800   1
   1  -1   6 120.440 49.0800   1
   1   1   6 173.400 40.2600   1
   6   1   3 30103.2 608.120   1
   6   1   3 32858.8 574.020   1
   6  -1   3 31408.4 461.700   1
   6   1   3 31492.8 457.950   1
   0  -8   1 17139.3 349.490   1
   0  -8  -1 17305.4 388.840   1
   0  -8  -1 17418.0 378.180   1
  -3   0   6 2646.36 193.660   1
  -3   0   6 3311.10 196.040   1
   3   0  -6 3411.14 189.170   1
  -3   0   6 2883.84 202.520   1
   4  -5  -4 82579.9 860.940   1
  -4   5   4 75508.9 813.300   1
  -4  -5   4 79538.1 799.450   1
   4   5  -4 76650.5 949.410   1
  -4   5   4 79095.1 766.190   1
  -4  -5   4 80974.2 803.180   1
   4  -5  -4 80779.7 1085.08   1
   1   6   4 229.330 55.3500   1
  -1  -6  -4 233.920 67.9600   1
   1  -6   4 183.270 45.6800   1
   1   6   4 211.590 38.5500   1
   1  -6   4 186.640 51.9300   1
  -1   6  -4 202.980 43.8900   1
  -1  -6  -4 185.280 45.5800   1
   1   6   4 196.860 44.2400   1
  -2  -2   6 7626.09 248.730   1
   2   2  -6 7771.78 260.810   1
  -2   2   6 8041.73 274.150   1
  -2  -2   6 7881.70 235.480   1
   2  -2  -6 8562.72 297.200   1
  -2  -2   6 7638.77 309.440   1
   2  -2  -6 8367.48 312.140   1
   5  -6  -1 2791.72 148.060   1
  -5  -6   1 2768.20 149.570   1
  -5  -6   1 2585.52 149.830   1
  -5  -6   1 2665.22 137.840   1
  -5  -6   1 2537.79 181.550   1
   5  -6  -1 2672.80 179.830   1
  -5   6   1 2300.39 160.110   1
  -5  -6   0 1066.92 113.540   1
  -5   6   0 1169.43 110.330   1
   5  -6   0 1185.42 122.120   1
  -5  -6   0 1044.43 102.390   1
   5   6   0 1035.14 93.6900   1
  -5  -6   0 1273.12 90.6100   1
   5  -6   0 1129.12 92.9900   1
  -5  -6   0 1110.38 92.0200   1
   5   6   0 1214.41 92.8400   1
  -6   2   4 4053.17 184.890   1
  -6  -2   4 3766.50 185.820   1
   6  -2  -4 4335.28 193.250   1
  -6   2   4 3925.74 190.320   1
   6  -2  -4 3989.18 239.240   1
  -6  -2   4 3958.89 196.810   1
   6   2  -4 4002.77 202.540   1
   6  -2  -4 4208.17 217.510   1
  -6  -2   4 3998.99 193.310   1
   5  -4  -4 441.860 96.1700   1
  -5  -4   4 330.470 51.6800   1
  -5   4   4 283.540 53.2700   1
  -5  -4   4 363.310 56.0400   1
  -5   4   4 348.430 52.4100   1
   5  -4  -4 412.620 60.5300   1
   5  -4  -4 340.850 58.8700   1
  -5  -4   4 395.510 57.7400   1
   5  -4  -4 339.740 55.8400   1
  -4  -6   3 50815.9 595.800   1
   4   6  -3 47357.8 738.380   1
  -4  -6   3 52872.0 645.890   1
  -4   6   3 49637.7 699.780   1
   4  -6  -3 50663.6 616.790   1
   4  -6  -3 52391.2 825.800   1
  -5  -4  -3 824.570 78.7600   1
  -5   4  -3 847.020 84.5000   1
   5  -4   3 909.930 78.7300   1
  -5  -4  -3 830.430 82.6300   1
  -5   4  -3 859.600 110.550   1
   5   4   3 779.590 78.9700   1
  -5  -4  -3 745.460 91.0100   1
  -1  -7  -3 2695.34 163.240   1
   1   7   3 2870.37 158.220   1
   1  -7   3 3059.04 146.850   1
   1   7   3 2992.16 158.530   1
  -1  -7  -3 2767.74 163.680   1
   1  -7   3 3153.15 161.780   1
   1  -8  -1 439.830 66.2800   1
  -1  -8   1 334.150 64.5600   1
  -1  -8   1 422.860 56.1900   1
   1  -8  -1 320.360 62.9700   1
  -7   0   3 -19.020 34.4600   1
   7   0  -3 33.0000 59.2600   1
  -3   1   6 9808.70 330.850   1
  -3  -1   6 9702.62 373.450   1
  -3   1   6 9472.14 354.480   1
   3  -1  -6 11170.0 313.470   1
  -3  -1   6 11195.8 274.920   1
  -3  -1   6 10648.3 354.280   1
  -3  -1   6 11379.2 322.510   1
  -3   1   6 10548.9 299.650   1
   7   2   1 14369.2 377.540   1
   7  -2   1 14780.7 354.910   1
   7   2   1 14151.9 359.380   1
  -7  -2  -1 13634.1 313.070   1
  -2  -4  -5 8107.37 253.760   1
   2  -4   5 8467.83 244.960   1
  -2   4  -5 8085.08 254.690   1
  -2  -4  -5 8278.81 236.840   1
   2   4   5 8930.23 280.970   1
   2  -4   5 8495.17 234.370   1
  -2   4  -5 8244.62 275.930   1
  -2  -4  -5 7799.30 315.580   1
  -2  -4  -5 8645.48 314.040   1
   7  -3  -1 12493.3 289.900   1
  -7  -3   1 10621.0 317.340   1
   7   3  -1 12587.5 350.040   1
  -7  -3   1 13113.9 318.030   1
  -7   3   1 11825.4 418.130   1
   7   3  -1 12574.1 306.080   1
   7   3  -1 12711.4 287.880   1
   1   5  -5 19.4700 31.8400   1
  -1  -5   5 24.2000 28.3600   1
   1  -5  -5 8.94000 40.5400   1
   1  -5  -5 95.5400 72.5800   1
  -1   5   5 33.6200 33.5100   1
  -2  -7   3 4709.09 207.080   1
  -2   7   3 4385.12 180.640   1
  -2  -7   3 4462.26 189.560   1
   2  -7  -3 4627.65 234.680   1
   2  -7  -3 4595.93 208.650   1
  -3  -5  -4 13558.6 378.180   1
   3   5   4 15056.9 374.450   1
  -3   5  -4 13559.0 311.980   1
   3   5   4 14495.7 324.110   1
  -3  -5  -4 14442.5 342.020   1
   3  -5   4 14763.4 317.810   1
   1  -8   1 33637.9 584.930   1
  -1  -8  -1 32842.4 488.180   1
   1  -8   1 32977.7 471.440   1
  -3   3  -5 6242.51 216.490   1
   3   3   5 6927.40 250.730   1
  -3  -3  -5 6885.92 225.890   1
  -3   3  -5 6864.62 221.900   1
   3  -3   5 7084.63 212.050   1
  -3  -3  -5 6408.98 230.490   1
  -3  -3  -5 7124.30 246.910   1
  -3  -3  -5 6850.39 269.000   1
   0  -5  -5 1365.29 101.140   1
   0   5   5 1305.68 110.510   1
   0   5  -5 1360.04 112.390   1
   0  -5   5 1334.23 95.6800   1
   0  -5   5 1241.62 90.8400   1
   0   5   5 1483.69 115.370   1
   0  -5  -5 1162.58 123.500   1
   0  -5  -5 1564.96 124.610   1
  -7  -3   0 9768.99 264.760   1
   7   3   0 9894.28 301.720   1
  -7  -3   0 9641.35 340.380   1
  -7   3   0 9138.85 343.300   1
   7  -3   0 9671.78 258.300   1
   7   3   0 10325.5 263.510   1
   7   3   0 9626.57 270.520   1
  -7  -1   3 5448.39 233.150   1
   7  -1  -3 6201.45 215.990   1
   7   1  -3 6183.31 199.790   1
   7  -1  -3 6302.14 223.560   1
   7   1  -3 6473.13 246.990   1
   7  -1  -3 5617.21 257.290   1
  -7   1   3 5187.07 224.880   1
  -6  -5   1 4124.20 185.090   1
  -6  -5   1 4415.93 235.210   1
  -6  -5   1 4531.79 190.560   1
  -6  -5   1 4042.37 233.310   1
  -6  -5   1 4236.92 272.920   1
   6  -5  -1 4345.93 186.680   1
  -6   5   1 4066.69 232.150   1
   5  -2  -5 15436.1 342.960   1
  -5   2   5 14631.5 342.580   1
  -5  -2   5 15342.2 345.630   1
  -5   2   5 16211.2 350.240   1
  -5  -2   5 15035.6 339.990   1
  -5  -2   5 14635.5 377.540   1
  -5  -2   5 16340.1 327.580   1
   5   2  -5 15601.4 391.910   1
   5  -2  -5 15187.3 358.740   1
   5  -2  -5 13561.9 415.040   1
  -5  -2   5 14478.2 412.870   1
  -4   4  -4 10828.3 266.360   1
   4   4   4 10730.0 293.870   1
  -4  -4  -4 10681.5 281.850   1
   4  -4   4 11650.6 290.900   1
  -4  -4  -4 10844.4 360.380   1
   5   2   4 5643.74 234.170   1
  -5  -2  -4 6038.10 265.030   1
  -5   2  -4 5103.04 224.290   1
   5   2   4 5489.96 242.770   1
   5  -2   4 4945.85 219.980   1
   6  -5   0 6445.56 203.110   1
  -6   5   0 6078.34 263.050   1
  -6  -5   0 6898.62 301.870   1
  -6  -5   0 6791.62 290.580   1
  -6  -5   0 7138.92 218.660   1
  -6  -5   0 6702.42 279.010   1
   6   5   0 6730.98 206.650   1
  -6  -5   0 7062.17 221.170   1
   6  -4  -3 2303.81 139.440   1
   6  -4  -3 2401.19 142.320   1
  -6  -4   3 2210.09 142.020   1
  -6  -4   3 2125.11 126.430   1
  -6  -4   3 2431.09 134.280   1
  -6  -4   3 2424.95 136.820   1
  -6   4   3 2043.20 126.310   1
  -4  -7   0 4116.23 179.340   1
  -4  -7   0 4429.72 190.230   1
   4   7   0 4581.41 189.310   1
   4  -7   0 4531.47 205.000   1
   4   7   0 4352.82 272.420   1
  -4  -7   0 3838.13 203.010   1
   4  -7   0 4374.17 231.600   1
  -4   7   0 4372.69 215.990   1
  -4  -7   1 11820.7 296.590   1
   4   7  -1 12475.2 443.700   1
   4  -7  -1 13125.7 408.850   1
  -4  -7   1 12632.5 295.630   1
  -4  -7   1 12355.3 287.600   1
   4  -7  -1 12494.2 308.800   1
  -1  -2  -6 1241.93 120.090   1
  -1   2  -6 1279.77 132.200   1
  -1  -2  -6 1075.64 120.580   1
   1   2   6 1007.96 116.780   1
   1  -2   6 1166.62 115.970   1
  -1  -2  -6 1122.50 95.1900   1
   1  -2   6 1102.31 89.2400   1
  -1  -2  -6 1245.52 103.430   1
   1  -2   6 1169.79 94.1500   1
  -1   2  -6 1112.52 93.2900   1
   1   2   6 1387.54 113.740   1
   4   0   5 -2.6700 34.8100   1
  -4   0  -5 -30.110 71.8900   1
  -4   0  -5 19.5500 31.7900   1
   6   2   3 14668.6 372.830   1
  -6  -2  -3 14676.6 323.200   1
   6   2   3 12469.5 397.120   1
  -6  -2  -3 14142.4 383.390   1
   6   2   3 14707.7 329.960   1
   6  -2   3 14847.7 314.260   1
   3   7   2 58.1700 40.6200   1
   3   7   2 61.9900 61.5400   1
   3  -7   2 59.0500 47.7300   1
  -3  -7  -2 84.3900 36.8600   1
   3   7   2 55.4700 39.4900   1
   2  -8   0 35651.7 531.340   1
  -2  -8   0 37090.9 544.110   1
  -2  -8   0 36466.0 488.350   1
   2  -8   0 37277.7 617.570   1
   2   5  -5 3075.98 200.980   1
   2  -5  -5 3197.91 196.350   1
   2   5  -5 2850.82 161.750   1
  -2  -5   5 3066.17 166.000   1
   2  -5  -5 2938.11 152.460   1
  -2   5   5 3272.88 170.390   1
  -2  -5   5 2784.13 145.780   1
  -2   5   5 3172.96 179.890   1
   2  -5  -5 3204.38 168.390   1
   5  -6  -2 35864.1 517.040   1
   5  -6  -2 34908.8 644.880   1
  -5  -6   2 35236.1 510.850   1
  -5  -6   2 34740.3 560.110   1
  -5  -6   2 35528.5 507.140   1
   1  -3  -6 41651.0 640.900   1
   1  -3  -6 41804.9 775.170   1
   1  -3  -6 38055.7 606.280   1
  -1  -3   6 41362.4 631.740   1
   1   3  -6 43841.8 703.430   1
  -1  -3   6 39942.8 709.790   1
   1  -3  -6 42695.3 626.470   1
   1   3  -6 40562.6 606.590   1
  -1   3   6 43177.4 650.380   1
  -1  -3   6 42089.3 579.220   1
  -5  -6  -1 283.150 56.7500   1
   5  -6   1 273.260 76.2000   1
   5   6   1 376.150 55.2200   1
  -5  -6  -1 381.170 48.6500   1
  -5  -6  -1 301.120 69.2200   1
   5   6   1 378.230 57.3700   1
   5  -6   1 312.200 64.5600   1
  -5  -6  -1 271.620 54.0500   1
  -5   6  -1 329.820 71.5400   1
   7  -3  -2 3901.89 185.870   1
  -7  -3   2 3972.93 195.940   1
   7   3  -2 3849.14 199.690   1
   7  -3  -2 3695.52 171.980   1
  -7  -3   2 3667.16 179.360   1
   4   1   5 11221.7 289.920   1
  -4  -1  -5 10959.9 341.590   1
  -4   1  -5 10182.6 386.580   1
  -4  -1  -5 11573.8 391.730   1
  -4   1  -5 8424.44 326.010   1
   4   1   5 11280.4 326.120   1
  -4   1  -5 10230.9 272.580   1
   4   1   5 9851.25 360.330   1
  -4  -1  -5 10626.6 281.670   1
   4  -1   5 11146.8 278.580   1
  -3  -2   6 17194.5 492.390   1
   3  -2  -6 19209.2 406.170   1
  -3  -2   6 17749.0 421.730   1
  -3  -2   6 16573.1 442.510   1
  -3  -2   6 17914.8 400.150   1
  -3   2   6 18456.4 409.740   1
  -3  -2   6 18184.8 355.390   1
   2  -8  -1 9137.49 293.880   1
   2  -8  -1 9131.25 258.070   1
  -2  -8   1 9711.98 254.750   1
  -2  -8   1 10161.0 255.250   1
  -3  -6   4 4506.43 184.400   1
  -3   6   4 4117.48 177.840   1
   3   6  -4 3921.26 207.330   1
  -3   6   4 3794.78 180.730   1
  -3  -6   4 4018.26 183.710   1
   3   6  -4 3517.79 242.200   1
   3  -6  -4 3983.11 182.680   1
   3  -6  -4 4071.44 237.950   1
  -6  -4  -2 72431.0 833.450   1
  -6  -4  -2 71378.3 744.470   1
   6  -4   2 70772.1 731.850   1
   6   4   2 72730.9 820.680   1
  -6  -4  -2 70853.2 958.270   1
  -6   4  -2 65418.3 1000.95   1
  -2   0  -6 1350.09 135.700   1
   2   0   6 1088.18 85.7700   1
   2   0   6 1103.12 94.2000   1
  -2   0  -6 1306.52 132.100   1
  -2   0  -6 1055.45 99.5600   1
   0   3   6 10250.8 288.920   1
   0  -3  -6 10403.3 281.090   1
   0  -3  -6 11090.0 372.550   1
   0   3  -6 10240.8 309.720   1
   0  -3   6 10490.8 282.630   1
   0  -3   6 10964.9 261.400   1
   0   3  -6 9245.93 299.900   1
   0  -3  -6 8966.00 286.230   1
   0  -3  -6 9826.72 326.950   1
   0   3   6 9305.53 286.740   1
   0   3  -6 11737.9 388.010   1
   0  -3   6 10344.7 366.420   1
   7   0   2 391.260 60.2300   1
   7   0   2 382.130 70.7900   1
  -1  -5  -5 1730.99 119.370   1
  -1   5  -5 1701.94 116.870   1
   1  -5   5 1708.51 105.640   1
  -1  -5  -5 1531.28 123.950   1
  -1  -5  -5 1773.71 134.980   1
   1   5   5 1491.94 113.890   1
   1  -5   5 1871.11 115.970   1
   7  -2  -3 10789.7 288.130   1
   7   2  -3 10896.2 342.580   1
   7  -2  -3 9515.52 289.880   1
  -7   2   3 9342.63 271.190   1
   7  -2  -3 10275.4 273.710   1
  -7  -2   3 9258.07 264.290   1
   7   2  -3 10270.0 265.130   1
   6  -5  -2 8698.64 250.190   1
  -6  -5   2 8464.76 283.780   1
  -6  -5   2 8819.66 253.760   1
   6  -5  -2 9111.19 248.880   1
  -6  -5   2 9453.27 284.820   1
   4  -4  -5 14339.6 319.630   1
  -4   4   5 14525.4 348.850   1
  -4  -4   5 14559.1 323.920   1
   4  -4  -5 15090.3 413.790   1
   4  -4  -5 14955.8 347.870   1
  -4  -4   5 14926.0 321.770   1
   4  -4  -5 12644.0 416.700   1
  -4   4   5 14886.5 343.930   1
  -2  -6  -4 55.7700 33.7800   1
  -2  -6  -4 56.5900 55.4400   1
   2   6   4 24.5500 22.3800   1
   2  -6   4 75.3800 32.4400   1
   2   6   4 86.8400 50.0100   1
   2  -6   4 163.040 49.0700   1
   0  -8   2 136.480 39.3300   1
   0  -8  -2 186.560 51.7000   1
   0  -8   2 198.600 50.0900   1
   0  -8  -2 162.200 42.3000   1
   0   8   2 249.430 56.8100   1
   2  -3  -6 27.0700 24.8400   1
   2  -3  -6 52.2800 70.6800   1
   2  -3  -6 61.3400 39.2000   1
  -2  -3   6 47.3000 44.0200   1
  -2   3   6 12.8900 45.4600   1
   6   3  -4 20159.2 408.460   1
  -6  -3   4 21356.8 432.710   1
   6  -3  -4 18264.2 448.940   1
  -6  -3   4 20364.5 403.410   1
  -6   3   4 19687.8 425.430   1
   6  -3  -4 21053.0 421.430   1
   6  -3  -4 19919.4 393.230   1
  -6  -3   4 18580.6 464.380   1
  -6  -3   4 18644.8 398.030   1
  -2  -1  -6 8056.08 261.620   1
   2   1   6 8827.04 300.120   1
  -2   1  -6 8663.98 279.820   1
   2  -1   6 8899.78 241.910   1
   2   1   6 8006.80 217.250   1
  -2  -1  -6 8702.79 338.630   1
   2  -1   6 8666.76 227.930   1
   2   1   6 8287.43 253.770   1
   2  -1   6 8391.03 319.650   1
  -2  -1  -6 8447.81 313.930   1
  -2   1  -6 8670.34 331.640   1
   2   1   6 7628.03 293.810   1
   2  -7   3 4761.73 212.220   1
  -2  -7  -3 4917.75 223.590   1
   2   7   3 4709.41 213.650   1
   2  -7   3 4686.33 252.870   1
  -2  -7  -3 5354.83 255.100   1
   2   7   3 4679.65 207.090   1
   2  -8   1 1591.32 118.290   1
   2   8   1 1456.95 104.020   1
  -2  -8  -1 1367.13 106.080   1
   2  -8   1 1417.57 117.790   1
   4   7   1 33296.4 451.200   1
  -4  -7  -1 33399.1 526.700   1
   4  -7   1 33899.7 510.650   1
   4  -7   1 31694.6 606.590   1
   4   7   1 31470.2 634.460   1
   4   7   1 31674.8 560.590   1
  -4  -7  -1 34899.1 468.980   1
   7  -1   2 1961.15 116.990   1
   7   1   2 2035.63 121.370   1
   7   1   2 1571.58 134.550   1
   7   1   2 2020.21 146.890   1
  -1  -8   2 314.200 58.5700   1
  -1  -8   2 229.360 54.4000   1
   1  -8  -2 205.890 67.3200   1
   1  -8  -2 186.160 55.3600   1
  -7   3  -1 2095.76 176.870   1
   7  -3   1 2052.46 124.060   1
   7   3   1 1950.21 119.200   1
   7   3   1 2110.02 131.850   1
  -7  -3  -1 2382.59 139.170   1
   7   3   1 2210.52 161.750   1
  -6  -5  -1 13215.7 315.460   1
  -6   5  -1 16065.9 444.240   1
  -6  -5  -1 16162.2 429.210   1
  -6  -5  -1 15367.3 414.740   1
  -6  -5  -1 16114.8 329.550   1
  -6  -5  -1 14942.8 411.010   1
   6   5   1 16521.2 334.520   1
  -3  -7   3 10339.9 259.040   1
  -3   7   3 11193.7 278.550   1
  -3  -7   3 10580.2 249.500   1
   3  -7  -3 11170.3 374.320   1
   3  -7  -3 11464.4 305.260   1
  -4   0   6 15776.1 376.370   1
   4   0  -6 14671.4 386.840   1
  -4   0   6 14554.9 453.830   1
  -4  -7   2 38580.2 543.950   1
   4  -7  -2 43240.0 737.000   1
  -4  -7   2 42404.0 549.700   1
   4   7  -2 39498.7 858.810   1
   4  -7  -2 43623.8 591.730   1
  -4  -7   2 43362.7 603.580   1
   4   2   5 186.760 61.7900   1
  -4   2  -5 83.2400 43.8900   1
  -4  -2  -5 74.7400 42.2000   1
   4  -2   5 133.210 45.3200   1
  -4  -2  -5 12.0100 74.7800   1
   4   2   5 85.8700 40.2400   1
  -4  -2  -5 43.4800 34.1800   1
  -4   2  -5 93.9500 33.7700   1
  -1  -8  -2 4251.86 204.370   1
   1   8   2 4185.80 187.310   1
  -1  -8  -2 4383.03 206.510   1
   1  -8   2 4774.51 204.070   1
   1  -8   2 4707.99 222.760   1
  -5  -3   5 43.3800 37.0500   1
   5  -3  -5 67.7000 41.5600   1
  -5  -3   5 105.310 41.8800   1
   5  -3  -5 57.5700 45.9000   1
  -5   3   5 92.4500 42.0900   1
  -5   3   5 75.5600 34.9900   1
   5  -3  -5 91.0900 36.8400   1
  -5  -3   5 90.2800 36.6200   1
  -5  -3   5 90.6600 37.5600   1
  -4  -1   6 4370.86 211.160   1
  -4  -1   6 3945.81 228.340   1
  -4   1   6 3779.33 240.190   1
   4  -1  -6 3832.82 200.860   1
   4   1  -6 4314.97 212.390   1
  -4  -1   6 4286.42 189.380   1
  -4  -1   6 3781.93 199.210   1
  -4   1   6 4430.04 218.960   1
  -4  -1   6 4047.22 211.580   1
  -5  -3  -4 3910.41 216.990   1
   5  -3   4 4314.54 199.800   1
   5   3   4 4433.45 223.320   1
  -5   3  -4 4127.91 191.680   1
   3  -5  -5 15876.8 418.360   1
  -3  -5   5 15455.3 346.080   1
   3  -5  -5 16182.6 366.600   1
   3   5  -5 15130.8 356.490   1
  -3   5   5 15329.4 363.330   1
   3  -5  -5 16410.2 347.650   1
  -3  -5   5 15653.1 326.500   1
  -3   5   5 16321.4 348.560   1
  -1  -3  -6 1875.12 140.210   1
   1  -3   6 1730.87 146.360   1
   1  -3   6 1853.75 106.110   1
  -1   3  -6 1528.37 135.760   1
  -1   3  -6 2001.69 144.090   1
   1   3   6 2103.82 141.920   1
  -1  -3  -6 1818.46 116.090   1
  -1   3  -6 1788.33 122.570   1
   1  -3   6 1929.00 114.610   1
  -1  -3  -6 1636.26 114.410   1
   6   3   3 39.0700 42.6500   1
  -6  -3  -3 54.1200 57.4700   1
   6   3   3 45.0300 45.4400   1
   6  -3   3 19.3900 44.2700   1
  -7  -4   1 3910.41 152.750   1
   7  -4  -1 3865.35 152.300   1
  -7  -4   1 4129.44 175.530   1
   7   4  -1 4336.57 173.740   1
  -7  -4   1 3955.65 204.410   1
  -2   2  -6 327.160 55.2100   1
   2   2   6 286.590 49.0500   1
  -2   2  -6 275.070 53.7200   1
  -2  -2  -6 431.420 83.9800   1
  -2   2  -6 388.180 81.5400   1
  -2  -2  -6 425.390 72.1700   1
   2  -2   6 463.770 58.1200   1
  -2  -2  -6 385.100 54.6300   1
   2   2   6 390.690 67.2900   1
   2  -2   6 416.640 51.8400   1
  -2  -2  -6 373.540 60.6200   1
  -2  -8   2 2830.46 159.990   1
   2  -8  -2 2728.24 163.950   1
  -2  -8   2 3006.29 139.200   1
   2  -8  -2 2921.99 184.230   1
   7   2   2 121541. 3493.66   1
   7  -2   2 121825. 3451.15   1
   7   2   2 116514. 1177.34   1
  -7  -2  -2 120089. 1095.41   1
   7   2   2 125758. 3561.37   1
  -3  -4  -5 1109.58 92.7600   1
   3   4   5 1289.71 104.900   1
  -3  -4  -5 1262.57 99.6500   1
   3   4   5 1191.85 103.210   1
  -3   4  -5 1272.70 99.8900   1
   3  -4   5 1311.54 92.1900   1
  -3  -4  -5 1053.92 124.720   1
  -3   4  -5 1168.72 99.9200   1
  -3  -4  -5 1190.16 104.940   1
   7   4   0 271.350 45.9700   1
  -7  -4   0 314.990 47.1300   1
  -7  -4   0 267.750 57.4400   1
  -7  -4   0 216.910 51.2800   1
  -7   4   0 117.180 69.7500   1
  -7  -4   0 313.810 69.5500   1
   7  -4   0 275.900 55.8800   1
   4   6   3 60.8800 32.2400   1
   4  -6   3 60.6300 44.6400   1
   4   6   3 35.6100 33.0600   1
   4  -6   3 59.4500 33.6600   1
  -4  -6  -3 37.2300 42.3700   1
  -3   3   6 167.750 41.3600   1
  -3   3   6 174.130 52.5600   1
  -3  -3   6 164.420 52.1700   1
  -3  -3   6 192.780 46.1900   1
   3  -3  -6 220.710 60.3000   1
   3  -3  -6 193.700 47.2800   1
   3   3  -6 219.920 46.8300   1
   3  -3  -6 185.910 63.8800   1
  -3  -8   0 10837.7 295.400   1
  -3  -8   0 10099.0 241.390   1
   3  -8   0 10525.9 284.670   1
   3   8   0 8852.94 348.680   1
   3  -8   0 10332.8 342.450   1
   6   0  -5 -57.810 61.3900   1
  -5  -5   4 5695.32 224.640   1
  -5  -5   4 5788.40 201.820   1
   5  -5  -4 5959.69 266.810   1
  -5  -5   4 5101.16 200.720   1
   5  -5  -4 5478.35 187.360   1
  -5   5   4 5028.00 196.040   1
  -5   5   4 5846.27 197.610   1
   5  -5  -4 5221.44 224.000   1
   5  -5   3 4119.63 164.910   1
  -5  -5  -3 4462.02 240.690   1
  -5  -5  -3 3664.09 234.250   1
  -5   5  -3 3968.98 171.880   1
   5   5   3 3758.89 203.300   1
   5   5   3 4127.57 185.540   1
  -5  -5  -3 4296.84 168.070   1
  -5  -5  -3 4209.56 171.000   1
   3  -8  -1 2833.73 187.700   1
  -3  -8   1 2908.42 134.800   1
  -3  -8   1 2670.45 157.660   1
   3  -8  -1 2453.32 138.080   1
   8   0  -1 44.7800 47.7500   1
   8   0  -1 47.1400 55.1500   1
   7  -3  -3 12718.2 320.930   1
   7   3  -3 12574.1 360.130   1
  -7  -3   3 10844.8 273.460   1
   7  -3  -3 10858.6 317.980   1
  -7  -3   3 11441.0 285.650   1
   7  -3  -3 11365.2 276.130   1
   2   5   5 42735.3 584.600   1
   2  -5   5 43552.9 537.090   1
   2   5   5 43326.2 590.130   1
   2  -5   5 43455.4 603.560   1
  -2  -5  -5 39052.3 557.520   1
  -2  -5  -5 41974.3 683.240   1
  -2   5  -5 39293.7 607.300   1
  -2  -5  -5 42965.1 580.030   1
  -5  -6   3 104.950 35.2900   1
  -5  -6   3 175.840 51.1000   1
   5  -6  -3 62.8500 67.5000   1
  -5  -6   3 126.760 47.8300   1
   5  -6  -3 103.090 47.6600   1
  -4  -2   6 6103.90 249.080   1
  -4  -2   6 6420.91 217.790   1
  -4  -2   6 5935.07 265.540   1
   4  -2  -6 6491.38 228.540   1
   4  -2  -6 6287.13 220.580   1
  -4  -2   6 6708.30 247.650   1
  -4  -2   6 6577.90 225.090   1
  -4   2   6 6164.76 225.510   1
  -4   2   6 6578.32 230.820   1
  -1  -7   4 4794.40 166.860   1
  -1  -7   4 4836.47 191.090   1
   1  -7  -4 5124.08 194.120   1
  -1   7   4 4154.23 183.990   1
  -1   7   4 5095.33 187.510   1
   1  -7  -4 4905.07 219.730   1
  -7   0   4 106098. 1031.00   1
   7   0  -4 113841. 1125.93   1
   7   0  -4 110822. 1009.92   1
   6  -1  -5 9173.07 299.840   1
   6  -1  -5 8736.72 235.100   1
  -6   1   5 9050.94 247.590   1
  -6  -1   5 9540.71 310.760   1
  -6  -1   5 8660.57 281.470   1
  -6   1   5 9084.57 296.290   1
   6   1  -5 9907.06 327.180   1
  -6  -1   5 9199.19 280.030   1
   5   6   2 2175.47 141.780   1
   5  -6   2 2067.35 116.080   1
  -5  -6  -2 2331.93 130.260   1
   5   6   2 2119.49 122.410   1
  -5  -6  -2 2143.87 112.880   1
  -5  -6  -2 2504.65 168.290   1
  -5   6  -2 2216.64 148.690   1
   0  -7   4 248.710 51.0300   1
   0  -7   4 206.700 49.6100   1
   0  -7  -4 198.680 60.1800   1
   0  -7  -4 229.770 53.9000   1
   0   7   4 194.910 45.4000   1
   1  -4  -6 23481.7 524.680   1
   1   4  -6 22050.9 482.170   1
   1  -4  -6 21751.6 474.080   1
  -1  -4   6 22352.7 390.470   1
  -1   4   6 22929.1 423.860   1
   1   4  -6 21956.8 427.940   1
   1  -4  -6 23204.1 435.170   1
  -1   4   6 21853.3 440.640   1
  -1  -4   6 21703.6 387.350   1
   8  -1  -1 1263.89 88.7300   1
   8   1  -1 1411.72 117.410   1
   8   1  -1 1124.57 93.3600   1
   8  -1  -1 1373.91 110.190   1
   8   1  -1 1098.56 99.8100   1
   8   0   0 74.6300 34.9700   1
   8   0   0 64.3100 51.8500   1
  -7  -4   2 223.800 55.0700   1
   7  -4  -2 303.830 47.7000   1
   7  -4  -2 298.860 48.6900   1
  -7  -4   2 220.620 56.1000   1
  -4  -6   4 66612.5 759.820   1
   4  -6  -4 63621.4 730.580   1
  -4   6   4 62532.4 821.660   1
  -4  -6   4 65855.1 710.150   1
  -4   6   4 65039.6 694.040   1
   4   6  -4 62495.7 779.290   1
   4  -6  -4 65645.0 864.630   1
   4   5   4 2976.14 144.310   1
  -4  -5  -4 3394.81 196.900   1
   4   5   4 2402.46 173.030   1
  -4   5  -4 2725.78 169.420   1
  -4  -5  -4 3113.54 147.000   1
   4  -5   4 3172.03 143.830   1
   2  -8   2 2995.72 143.410   1
  -2  -8  -2 2967.84 142.780   1
   2  -8   2 2858.95 176.440   1
   2   8   2 3011.39 134.840   1
  -7   1   4 5910.14 215.470   1
   7   1  -4 6076.85 213.480   1
   7  -1  -4 5434.27 240.650   1
   7  -1  -4 6678.22 232.760   1
   7  -1  -4 6725.97 246.420   1
   7   1  -4 6802.87 248.210   1
  -7  -1   4 5557.00 200.970   1
  -6  -5   3 151.680 50.6100   1
   6  -5  -3 156.650 42.0400   1
   6  -5  -3 129.180 36.5600   1
  -6  -5   3 196.310 52.5700   1
  -6  -5   3 107.360 31.5600   1
   0  -4   6 869.240 72.4600   1
   0  -4  -6 911.770 101.750   1
   0   4  -6 907.090 113.770   1
   0  -4   6 800.910 103.380   1
   0   4  -6 783.710 76.1100   1
   0  -4  -6 956.710 85.5600   1
   0  -4   6 924.450 81.7100   1
   0  -4  -6 829.110 80.5100   1
   0  -4  -6 829.610 105.480   1
   0   4   6 1026.84 94.5700   1
   3  -8   1 2293.28 125.420   1
   3  -8   1 2375.18 164.950   1
   3   8   1 2059.45 158.610   1
  -3  -8  -1 2255.16 112.730   1
   3   8   1 2181.17 117.730   1
  -3  -8  -1 2078.18 125.660   1
   8  -1   0 16.8000 44.0500   1
   8   1   0 41.1000 47.4600   1
   8  -1   0 3.64000 43.7300   1
   8   1   0 31.9600 38.0800   1
   4   3   5 1098.34 104.400   1
  -4  -3  -5 938.060 104.330   1
  -4  -3  -5 998.420 114.940   1
  -4  -3  -5 981.110 87.8500   1
   4  -3   5 994.340 83.4800   1
  -4   3  -5 927.750 87.5800   1
  -4  -7  -2 23.1400 55.3300   1
   4   7   2 37.3400 41.4700   1
   4   7   2 49.9100 33.8800   1
  -4  -7  -2 16.5200 32.7600   1
   4   7   2 12.4800 28.7500   1
   4  -7   2 67.3700 58.1300   1
   4  -7   2 56.4600 51.2300   1
   8   0  -2 3105.02 160.670   1
   8   0  -2 2896.98 138.570   1
   8   0  -2 3155.20 169.110   1
   2  -4  -6 9074.95 324.960   1
   2  -4  -6 9071.17 267.360   1
  -2  -4   6 9377.91 258.550   1
   2  -4  -6 10312.6 316.720   1
   2   4  -6 9865.33 378.450   1
  -2   4   6 8753.16 279.310   1
  -2   4   6 8998.01 261.100   1
  -2  -4   6 9153.03 252.190   1
   2   4  -6 9213.01 267.940   1
  -6  -4   4 20389.1 402.520   1
  -6  -4   4 23744.4 426.080   1
  -6   4   4 21822.9 444.970   1
   6  -4  -4 22584.3 426.010   1
  -6  -4   4 21244.0 375.920   1
   6  -4  -4 21050.1 450.820   1
   6  -4  -4 23084.1 430.940   1
  -6  -4   4 22654.4 403.420   1
   1  -6  -5 1460.65 132.180   1
  -1  -6   5 1389.46 95.3500   1
   1   6  -5 1348.22 110.590   1
  -1   6   5 1448.59 101.230   1
  -1   6   5 1249.97 105.970   1
   1  -6  -5 1267.93 102.020   1
  -1  -6   5 1336.42 85.8300   1
  -3  -6  -4 23625.3 487.390   1
   3  -6   4 20977.6 529.490   1
   3   6   4 24075.0 439.610   1
  -3  -6  -4 24923.2 452.150   1
   3  -6   4 23491.0 407.910   1
   3   6   4 23593.8 445.640   1
   3  -7   3 3865.13 220.570   1
   3  -7   3 4067.13 170.150   1
  -3  -7  -3 4010.22 167.810   1
   3   7   3 4097.13 161.080   1
   3   7   3 3740.56 199.050   1
  -2   7   4 28420.0 446.880   1
  -2  -7   4 28573.1 448.380   1
   2  -7  -4 29270.0 569.750   1
   2  -7  -4 28105.5 450.380   1
  -2  -7   4 28920.5 476.780   1
  -3   0  -6 370.470 77.0100   1
  -3   0  -6 247.060 52.5700   1
   3   0   6 327.940 54.9800   1
  -3   0  -6 374.460 89.1400   1
   3   0   6 313.610 62.3500   1
   3   0   6 303.160 76.0400   1
   0  -6   5 2393.39 111.750   1
   0   6  -5 2603.55 162.780   1
   0  -6   5 2812.99 156.300   1
   0   6   5 2485.34 130.560   1
   0   6   5 2428.03 141.830   1
   0  -6  -5 2768.58 162.140   1
   0  -6  -5 2665.28 187.040   1
   6   0   4 2924.39 134.830   1
  -6   0  -4 3261.04 146.870   1
   6  -6  -1 288.840 56.2600   1
   6  -6  -1 330.640 86.5300   1
  -6  -6   1 276.570 54.6300   1
  -6  -6   1 388.810 59.8100   1
  -6  -6   1 234.610 49.3600   1
   7  -4   1 1237.86 91.9600   1
  -7  -4  -1 1616.78 142.320   1
  -7   4  -1 1170.94 129.740   1
  -7  -4  -1 1157.13 105.130   1
  -7  -4  -1 1393.97 93.7500   1
   7   4   1 1233.84 89.3600   1
  -7  -4  -1 1409.74 124.620   1
   8  -1  -2 5510.54 212.410   1
   8  -1  -2 5232.06 184.660   1
   8  -1  -2 5663.12 220.130   1
   8   1  -2 6003.14 200.470   1
   8   1  -2 5600.26 224.510   1
   1  -7   4 4863.66 169.250   1
   1  -7   4 4601.54 181.640   1
  -1  -7  -4 4718.85 176.630   1
  -1  -7  -4 4268.46 191.020   1
   1   7   4 4758.59 192.920   1
   1   7   4 4378.43 175.580   1
  -5  -7   1 1326.07 91.3900   1
   5  -7  -1 1322.32 128.630   1
   5  -7  -1 1275.60 99.9400   1
  -5  -7   1 1256.86 106.030   1
  -5  -7   1 1329.55 86.7200   1
  -5   7   0 13954.9 390.110   1
   5  -7   0 14259.8 331.890   1
   5  -7   0 14347.6 402.100   1
  -5  -7   0 12333.3 405.180   1
  -5  -7   0 13721.9 284.220   1
  -5  -7   0 13875.3 328.490   1
   5   7   0 14850.1 301.780   1
  -5  -7   0 12691.5 332.090   1
  -6  -5  -2 4466.77 180.190   1
   6  -5   2 4311.86 162.410   1
  -6  -5  -2 4184.54 210.550   1
  -6   5  -2 4011.73 222.020   1
  -6  -5  -2 4998.72 246.920   1
  -6  -5  -2 4291.50 224.680   1
  -6  -5  -2 4573.48 171.610   1
   6   5   2 4553.04 174.160   1
   6  -6   0 39.9400 37.0300   1
   6   6   0 61.0900 32.7100   1
   6   6   0 48.8900 44.8400   1
  -6  -6   0 46.0500 40.0600   1
  -6  -6   0 15.5300 34.6200   1
  -6  -6   0 65.4600 30.2500   1
  -6  -2   5 5151.91 217.360   1
  -6   2   5 5117.90 209.070   1
  -6  -2   5 5252.61 202.860   1
  -6   2   5 5405.49 202.710   1
   6  -2  -5 4439.62 230.330   1
  -6  -2   5 5567.51 201.430   1
   6   2  -5 5128.16 221.220   1
   6  -2  -5 5218.66 222.400   1
  -6  -2   5 5495.47 257.350   1
   6  -2  -5 5646.51 200.370   1
  -2  -3  -6 23086.5 524.020   1
  -2   3  -6 24178.2 491.160   1
  -2  -3  -6 23015.2 546.870   1
   2  -3   6 22339.7 379.280   1
   2   3   6 23638.1 512.760   1
  -2  -3  -6 20542.2 398.860   1
   2  -3   6 23115.1 404.510   1
  -2   3  -6 20806.5 400.080   1
  -2  -3  -6 20774.2 410.960   1
  -3  -1  -6 7651.95 284.500   1
  -3   1  -6 8784.69 312.130   1
  -3   1  -6 8026.84 364.200   1
  -3  -1  -6 8254.04 328.900   1
   3  -1   6 8039.27 248.980   1
   3   1   6 5718.37 291.070   1
   3   1   6 7379.63 257.100   1
  -3   1  -6 7195.26 241.370   1
  -3  -1  -6 7494.01 255.260   1
   3  -1   6 8298.76 242.220   1
   3   1   6 8315.46 235.700   1
  -7  -3  -2 1621.13 103.850   1
   7  -3   2 1891.02 117.690   1
   7   3   2 1945.24 115.370   1
   7   3   2 1711.93 120.800   1
  -7   3  -2 1768.16 190.660   1
  -7  -3  -2 1655.32 128.100   1
   7   3   2 1767.20 125.420   1
  -4  -7   3 2118.40 122.140   1
  -4  -7   3 1746.03 108.070   1
   4  -7  -3 1985.96 124.860   1
  -4  -7   3 1952.46 118.510   1
   4  -7  -3 2124.79 163.370   1
   0   8   3 7156.52 204.670   1
   0  -8   3 7605.69 240.440   1
   0  -8  -3 7890.45 236.200   1
   0  -8   3 7982.27 235.010   1
   0  -8  -3 8053.82 302.090   1
   8   2  -1 3304.88 151.050   1
   8   2  -1 3512.30 171.790   1
   8  -2  -1 3602.15 171.860   1
   8   2  -1 3282.98 153.910   1
   8  -2  -1 3250.51 154.850   1
  -1  -8   3 240.410 46.5000   1
   1  -8  -3 191.340 52.2300   1
  -1   8   3 180.020 49.2900   1
  -1  -8   3 216.120 48.7100   1
   1  -8  -3 196.320 82.4300   1
   3  -8  -2 378.530 72.6600   1
  -3  -8   2 434.880 57.1500   1
  -3  -8   2 429.240 60.6700   1
   3  -8  -2 394.760 61.2300   1
   6   1   4 4448.22 206.780   1
  -6  -1  -4 4311.11 214.490   1
  -6   1  -4 4592.82 185.710   1
   6  -1   4 4353.18 167.540   1
   6   1   4 4514.89 180.090   1
   6   1   4 3890.76 215.840   1
   4  -5  -5 17283.3 459.590   1
   4  -5  -5 16135.1 336.990   1
  -4  -5   5 17012.3 337.510   1
   4  -5  -5 17453.5 404.270   1
  -4   5   5 15488.4 346.260   1
  -4  -5   5 17729.4 351.750   1
  -4   5   5 17618.1 347.860   1
   4   5  -5 16009.1 388.600   1
  -5   4   5 3104.43 158.800   1
  -5  -4   5 3059.74 156.770   1
  -5   4   5 3307.73 158.800   1
   5  -4  -5 3470.40 158.540   1
   5  -4  -5 2765.55 199.540   1
  -5  -4   5 3467.14 146.640   1
   5  -4  -5 3522.72 177.680   1
  -5  -4   5 3347.41 149.480   1
  -2  -6   5 428.370 61.0500   1
   2   6  -5 361.760 52.9900   1
  -2  -6   5 394.820 60.2900   1
   2   6  -5 449.710 81.1300   1
  -2   6   5 312.520 55.4500   1
  -2   6   5 265.150 54.9200   1
   2  -6  -5 320.950 84.9500   1
   2  -6  -5 311.320 53.9900   1
  -5   4  -4 1724.20 117.270   1
   5   4   4 1767.97 115.180   1
  -5  -4  -4 1857.75 127.770   1
   5  -4   4 1852.33 111.610   1
  -5  -4  -4 1867.23 142.320   1
  -7  -2   4 5616.79 204.450   1
   7  -2  -4 6340.12 203.650   1
   7  -2  -4 6409.73 239.050   1
   7   2  -4 6444.70 234.920   1
   7  -2  -4 5386.00 234.300   1
  -7  -2   4 5609.27 197.080   1
  -7  -2   4 6447.41 210.790   1
  -7   2   4 5952.92 213.990   1
  -1  -4  -6 5533.98 250.220   1
   1  -4   6 5722.57 184.710   1
   1   4   6 5744.82 222.310   1
   1  -4   6 5472.08 272.700   1
  -1  -4  -6 5792.24 201.390   1
  -1   4  -6 6336.69 244.060   1
   1  -4   6 6179.00 218.290   1
  -1  -4  -6 5016.49 196.090   1
  -1  -4  -6 5926.21 244.990   1
  -1   4  -6 5261.58 202.960   1
  -1   4  -6 4379.47 220.630   1
   8   2   0 3948.59 181.600   1
   8   2   0 4283.50 191.860   1
   8  -2   0 4323.53 167.220   1
   8   2   0 4496.81 175.150   1
   6   4   3 1461.16 112.040   1
  -6  -4  -3 1520.47 134.600   1
  -6   4  -3 1054.39 164.400   1
  -6   4  -3 1455.06 100.240   1
   6  -4   3 1473.29 96.7500   1
  -6  -4  -3 1564.38 99.5600   1
  -6  -4  -3 1443.20 111.750   1
  -5   0   6 12336.8 358.920   1
   5   0  -6 12619.4 338.970   1
  -5   0   6 12741.7 328.310   1
  -5   0   6 12523.6 339.920   1
  -5   0   6 11469.6 383.050   1
  -4   3   6 1678.56 119.880   1
  -4  -3   6 1795.12 104.540   1
   4  -3  -6 1790.74 129.220   1
  -4   3   6 1931.49 125.670   1
  -4  -3   6 1656.87 108.600   1
   4  -3  -6 1584.75 110.370   1
  -4  -3   6 1829.43 123.840   1
   8   0   1 0.00000 35.1400   1
   8   0   1 21.3400 34.5400   1
   0  -9   0 -6.3400 45.0100   1
   0  -9   0 -2.4100 55.0900   1
  -5   0  -5 -16.970 50.1200   1
   5   0   5 115.370 52.2000   1
   7   0   3 1.54000 44.7600   1
   1  -6   5 214.680 49.0000   1
  -1  -6  -5 236.700 58.6600   1
   1   6   5 227.740 54.3100   1
   1  -6   5 242.720 42.4400   1
  -1  -6  -5 180.300 55.8100   1
   1   6   5 154.310 51.8400   1
  -1  -8  -3 7302.71 218.320   1
   1  -8   3 7454.48 214.700   1
   1  -8   3 7410.30 228.260   1
   1   8   3 7455.21 211.250   1
  -1  -8  -3 5722.48 233.270   1
   5  -1  -6 7377.40 238.800   1
  -5  -1   6 7218.81 255.030   1
  -5   1   6 6770.37 251.210   1
  -5  -1   6 6866.27 302.820   1
   5   1  -6 7168.18 240.200   1
  -5  -1   6 6756.77 203.980   1
  -5   1   6 7670.29 257.500   1
  -5  -1   6 7264.59 302.180   1
  -5  -1   6 7444.11 251.510   1
   5  -1  -6 7552.25 268.270   1
   6  -6  -2 905.820 76.8100   1
   6  -6  -2 719.510 92.0500   1
  -6  -6   2 766.600 71.7900   1
  -6  -6   2 778.540 79.4100   1
  -6  -6   2 695.580 77.3200   1
   3  -4  -6 1108.94 92.6900   1
  -3  -4   6 1228.56 97.0400   1
  -3  -4   6 1146.20 94.3500   1
  -3   4   6 1094.70 90.2400   1
   3   4  -6 1132.15 92.4800   1
   3  -4  -6 1017.81 92.1900   1
  -3   4   6 971.990 86.2500   1
   3  -4  -6 1116.89 125.910   1
   8  -2  -2 42.1200 35.0000   1
   8   2  -2 6.01000 55.5800   1
   8   2  -2 17.2700 31.8600   1
   8  -2  -2 38.3300 57.9400   1
   8   1   1 44.2000 45.4200   1
   8  -1   1 44.1000 38.4200   1
   8   1   1 31.9900 55.1400   1
   8   1   1 20.6400 41.0300   1
   8  -1   1 44.9100 53.4800   1
   2  -8  -3 5024.25 197.980   1
   2  -8  -3 5113.48 231.380   1
  -2  -8   3 3973.43 150.650   1
  -2   8   3 5370.91 191.390   1
  -2  -8   3 4597.81 169.570   1
  -1   0   7 30.9500 39.1000   1
  -1   0   7 30.6800 33.4700   1
  -1   0   7 14.7000 40.0600   1
   5   1   5 14656.1 385.940   1
   5   1   5 14696.7 318.520   1
  -5  -1  -5 13903.5 400.830   1
   5  -1   5 15234.7 320.190   1
  -5   1  -5 14347.2 449.820   1
   7   1   3 6980.13 218.800   1
   7   1   3 6380.23 240.280   1
   7  -1   3 7750.86 229.470   1
   7   1   3 7429.10 258.610   1
   1  -9   0 679.440 89.3600   1
  -1  -9   0 722.250 73.3600   1
   1  -9   0 701.810 81.3300   1
  -3   2  -6 5942.96 237.390   1
  -3  -2  -6 6117.44 264.580   1
   3  -2   6 5651.17 195.860   1
  -3  -2  -6 5277.68 200.860   1
   3  -2   6 5826.32 197.440   1
  -3   2  -6 5756.70 221.270   1
   3   2   6 5793.40 214.820   1
  -3  -2  -6 5951.10 225.680   1
  -3   2  -6 4360.45 238.240   1
  -3  -2  -6 6073.92 262.500   1
   5  -7  -2 5682.83 285.450   1
  -5  -7   2 5785.70 198.290   1
  -5  -7   2 5281.65 204.050   1
  -5  -7   2 5708.86 217.870   1
   5  -7  -2 5666.05 209.520   1
  -5  -7  -1 1957.09 104.860   1
  -5   7  -1 1862.14 137.690   1
   5  -7   1 2019.52 127.200   1
   5  -7   1 1867.93 142.680   1
   5   7   1 1532.73 130.450   1
  -5  -7  -1 2220.52 138.620   1
   5   7   1 2103.38 111.020   1
  -5  -7  -1 1811.26 134.640   1
   5   7   1 1830.28 125.400   1
  -6   2  -4 237.480 45.0800   1
   6   2   4 175.250 52.6200   1
   6  -2   4 261.780 57.0600   1
   6   2   4 166.810 51.3600   1
  -6  -2  -4 144.340 66.9300   1
   7  -4  -3 1497.37 95.4800   1
  -7  -4   3 1555.21 113.490   1
   7  -4  -3 1354.15 108.930   1
  -7  -4   3 1370.41 105.290   1
   0  -9   1 1543.80 103.760   1
   0  -9  -1 1429.90 105.830   1
   0  -9  -1 1489.67 107.580   1
  -3  -7   4 3651.87 156.770   1
  -3   7   4 3352.55 141.830   1
  -3  -7   4 3888.23 156.460   1
   3  -7  -4 3894.89 203.650   1
   3  -7  -4 3528.37 158.910   1
  -6   6  -1 13165.3 393.270   1
   6  -6   1 11193.2 277.440   1
  -6  -6  -1 13994.9 437.420   1
   6   6   1 13114.2 283.180   1
  -6  -6  -1 11817.1 363.890   1
  -6  -6  -1 13474.1 300.490   1
   6   6   1 11122.2 364.550   1
  -6  -6  -1 12584.5 386.460   1
   7  -5  -1 5682.21 199.740   1
  -7  -5   1 4843.80 263.950   1
  -7  -5   1 5528.31 188.460   1
  -7  -5   1 5184.88 187.280   1
  -7  -5   1 5013.58 253.970   1
  -1  -1   7 3320.14 226.750   1
  -1  -1   7 3757.55 160.410   1
  -1   1   7 4150.44 200.960   1
  -1   1   7 3649.32 204.970   1
  -1  -1   7 3690.42 193.600   1
  -1   1   7 4261.47 171.220   1
  -1  -1   7 3434.21 183.520   1
  -1   1   7 3540.19 208.370   1
   1   1  -7 3610.69 236.400   1
   4  -8   0 1142.48 93.4500   1
   4  -8   0 1149.61 123.200   1
  -4  -8   0 1075.67 84.6100   1
   4   8   0 1292.01 141.010   1
  -4  -8   0 1081.63 83.1000   1
  -2   0   7 27.4300 30.8800   1
  -2   0   7 37.6000 40.4100   1
   0   0   7 22.4200 53.0900   1
   0   0   7 30.6500 30.6700   1
   4  -8  -1 54.2500 48.9400   1
  -4  -8   1 -3.6900 45.2400   1
  -4  -8   1 -7.5100 48.8500   1
   3  -5   5 76.9000 34.9500   1
  -3  -5  -5 36.7200 32.3900   1
   3   5   5 89.8600 42.7900   1
  -3   5  -5 66.1800 31.9900   1
   3   5   5 49.5600 27.7200   1
  -3  -5  -5 105.530 46.3900   1
   8   0  -3 13.5300 38.7900   1
  -1  -9   1 1499.14 99.3900   1
   1  -9  -1 1528.92 103.310   1
   1  -9  -1 1368.95 115.540   1
  -1  -9   1 1325.97 85.5600   1
   7  -5   0 1919.88 125.090   1
  -7   5   0 1878.17 160.330   1
  -7  -5   0 1998.99 155.370   1
  -7  -5   0 2193.98 168.790   1
  -7  -5   0 2068.58 119.270   1
  -7  -5   0 2188.19 167.580   1
   7   5   0 2095.75 118.200   1
  -7  -5   0 2077.94 118.070   1
   3  -8   2 2117.03 122.580   1
  -3  -8  -2 1762.63 112.990   1
   3   8   2 1760.69 101.850   1
   3   8   2 1636.79 113.320   1
   3  -8   2 2032.61 139.480   1
   2  -7   4 210.150 51.9700   1
   2  -7   4 175.160 55.5000   1
   2   7   4 197.870 43.1500   1
   2   7   4 180.720 44.4300   1
  -2  -7  -4 104.310 47.0900   1
  -2  -7  -4 191.720 47.8400   1
   3   6  -5 3537.69 273.830   1
   3   6  -5 3515.53 177.070   1
  -3  -6   5 4190.86 165.600   1
  -3   6   5 3934.70 170.440   1
   3  -6  -5 3515.69 208.150   1
  -3   6   5 3644.54 166.080   1
  -3  -6   5 4312.73 170.120   1
   3  -6  -5 3852.37 161.830   1
   6  -3  -5 13117.4 308.730   1
  -6  -3   5 11946.2 320.930   1
  -6  -3   5 12845.7 302.690   1
  -6  -3   5 11376.0 386.710   1
   6  -3  -5 13052.1 339.810   1
  -6  -3   5 11878.5 356.040   1
   6  -3  -5 10636.2 362.900   1
  -6   3   5 13042.6 277.330   1
  -6  -3   5 13196.4 323.060   1
  -6   3   5 11641.3 316.230   1
  -2  -1   7 6126.09 229.720   1
  -2   1   7 5912.29 234.650   1
  -2  -1   7 5261.48 257.450   1
  -2  -1   7 6056.58 192.890   1
   2  -1  -7 5971.30 230.250   1
  -2   1   7 4879.74 227.290   1
   1  -9   1 2604.44 149.590   1
  -1  -9  -1 2461.66 124.890   1
   1  -9   1 2569.95 149.700   1
   0   1   7 7360.52 277.260   1
   0   1  -7 7331.95 291.630   1
   0  -1  -7 8849.54 348.730   1
   0  -1   7 8356.41 281.000   1
   0  -1  -7 7964.29 274.210   1
   0   1  -7 7656.16 278.640   1
   0  -1   7 7462.96 287.080   1
   0   1   7 7354.47 318.710   1
   0   1   7 8318.30 269.360   1
   0  -1   7 8232.18 228.560   1
   0  -1  -7 8232.78 250.290   1
   0   1   7 7172.24 216.750   1
   0  -1   7 7188.62 283.350   1
   8   3  -1 38954.4 615.830   1
   8   3  -1 39606.5 556.310   1
   8  -3  -1 39245.0 536.930   1
   8   3  -1 40396.9 548.910   1
  -8  -3   1 39563.4 547.960   1
   8   1  -3 2349.93 147.020   1
   8  -1  -3 2243.33 142.010   1
   8   1  -3 2137.35 126.860   1
   8  -1  -3 2170.33 120.350   1
   8  -1  -3 1973.85 131.660   1
  -4  -4  -5 4504.18 237.900   1
  -4  -4  -5 4151.15 190.950   1
   4  -4   5 4112.55 173.910   1
  -4  -4  -5 4252.19 175.250   1
   4   4   5 4516.13 193.850   1
  -4   4  -5 3415.73 155.640   1
   5  -2  -6 10793.0 318.560   1
  -5  -2   6 10533.5 303.160   1
  -5  -2   6 10946.6 273.710   1
   5  -2  -6 10949.0 296.640   1
  -5   2   6 10579.7 323.630   1
  -5  -2   6 10524.8 284.100   1
  -5  -2   6 10299.8 283.930   1
  -5   2   6 11725.2 315.150   1
   8   2   1 1199.88 93.9400   1
   8   2   1 1199.01 111.050   1
  -8  -2  -1 989.300 88.9100   1
   8  -2   1 1205.69 101.220   1
   8   2   1 1008.95 90.6700   1
   5   2   5 12396.2 303.300   1
   5  -2   5 12150.8 290.950   1
   5   2   5 12028.5 329.610   1
  -5   2  -5 11082.5 309.960   1
  -5  -2  -5 12439.8 409.470   1
  -7  -3   4 3325.50 159.860   1
   7  -3  -4 3615.37 161.330   1
  -7   3   4 3396.43 176.590   1
  -7  -3   4 3931.13 166.310   1
   7  -3  -4 3402.91 171.800   1
  -7  -3   4 3665.96 165.730   1
   7  -3  -4 4236.92 204.330   1
   7   3  -4 3780.57 182.120   1
   7   2   3 8023.64 325.970   1
  -7  -2  -3 8181.51 282.350   1
   7   2   3 8198.23 256.660   1
   7  -2   3 9090.51 241.770   1
   7   2   3 8885.81 238.730   1
  -7  -2  -3 8096.20 332.560   1
  -1  -5   6 3727.96 172.840   1
   1   5  -6 3376.64 172.910   1
   1  -5  -6 3834.79 170.840   1
   1   5  -6 3703.43 201.190   1
   1  -5  -6 3889.24 203.350   1
  -1  -5   6 3761.32 159.390   1
  -1   5   6 3836.84 163.340   1
   1  -5  -6 3772.74 203.140   1
  -1   5   6 3446.46 175.500   1
   8   3   0 32250.8 470.140   1
   8  -3   0 31509.2 504.280   1
   8   3   0 30654.3 492.800   1
   8   3   0 30460.9 527.850   1
  -7  -5   2 1033.89 84.0400   1
   7  -5  -2 1124.81 91.3800   1
  -7  -5   2 881.550 117.670   1
  -7  -5   2 999.850 81.2800   1
  -7  -5   2 1026.02 110.400   1
   7  -5  -2 940.910 84.7900   1
   2  -9   0 36948.4 656.150   1
  -2  -9   0 34640.0 469.430   1
   2  -9   0 36918.6 578.080   1
  -2  -9   0 35909.2 597.520   1
   1  -2  -7 5424.68 276.000   1
  -1  -2   7 4754.13 246.230   1
  -1  -2   7 5132.41 217.520   1
  -1  -2   7 5441.45 201.320   1
   1  -2  -7 5200.16 218.910   1
   1   2  -7 5636.54 279.720   1
   1   2  -7 4820.67 215.950   1
  -1   2   7 5518.75 220.710   1
  -2  -4  -6 10497.6 290.070   1
  -2  -4  -6 9186.01 298.110   1
   2  -4   6 11237.8 275.860   1
  -2   4  -6 8900.27 260.570   1
   2   4   6 10608.2 300.500   1
   2  -4   6 10824.0 281.310   1
  -2   4  -6 8625.99 278.470   1
  -2  -4  -6 11201.0 353.060   1
  -5  -6   4 16.4300 37.3800   1
  -5  -6   4 33.2100 43.6700   1
   5  -6  -4 -40.890 54.3600   1
  -2  -8  -3 229.680 69.3000   1
  -2  -8  -3 286.150 58.7500   1
   2  -8   3 201.880 55.8200   1
   2  -8   3 271.150 60.7500   1
   2   8   3 296.630 51.8400   1
   2   8   3 266.950 53.7500   1
   0  -5   6 305.770 49.9500   1
   0  -5   6 288.100 57.9700   1
   0   5  -6 195.180 46.0000   1
   0   5  -6 172.210 59.6400   1
   0  -5  -6 242.660 81.3500   1
   0  -5  -6 216.590 45.0800   1
   0   5   6 221.320 59.3200   1
   0  -5  -6 185.350 44.4600   1
   0  -5  -6 174.440 40.1500   1
  -4  -8  -1 12020.3 302.750   1
   4   8   1 9919.04 356.030   1
   4   8   1 12343.7 277.550   1
   4  -8   1 12275.2 294.200   1
  -4  -8  -1 11931.5 263.510   1
   4  -8   1 11265.1 341.860   1
   7  -4   2 70109.4 763.530   1
  -7  -4  -2 73635.4 1004.88   1
  -7  -4  -2 69059.7 746.740   1
   7   4   2 70476.7 825.680   1
  -7  -4  -2 69671.7 769.950   1
  -5  -6  -3 115.550 46.8500   1
   5   6   3 113.390 40.9900   1
   5   6   3 200.210 52.7100   1
   5  -6   3 248.980 47.5500   1
  -5  -6  -3 138.790 54.3200   1
  -5  -6  -3 139.260 44.9200   1
  -2  -6  -5 1760.76 115.770   1
   2  -6   5 1780.65 108.780   1
   2   6   5 1735.60 113.510   1
  -2  -6  -5 1874.40 135.350   1
   2   6   5 1918.14 114.130   1
   2  -6   5 1776.71 108.260   1
   2  -6   5 1410.83 140.370   1
  -3   0   7 12.8900 44.3600   1
   3   0  -7 38.7100 61.2300   1
  -8  -3   2 38.0400 36.2100   1
   8   3  -2 23.4000 40.7800   1
   8  -3  -2 30.6900 28.4500   1
   8  -3  -2 49.4200 42.0900   1
   8  -3  -2 106.090 53.1900   1
  -2  -9   1 12186.2 268.590   1
   2  -9  -1 11858.4 369.320   1
   2  -9  -1 11929.3 315.920   1
  -2  -9   1 12289.7 296.480   1
   2  -5  -6 12835.2 329.140   1
  -2  -5   6 12535.7 280.680   1
  -2  -5   6 12424.8 316.970   1
   2  -5  -6 11682.9 292.510   1
   2   5  -6 11296.9 315.560   1
   2  -5  -6 12074.3 399.370   1
  -2   5   6 11427.6 299.960   1
  -2   5   6 12327.2 308.230   1
   2   5  -6 12616.7 424.520   1
   6  -5  -4 2206.29 119.130   1
  -6   5   4 2069.69 137.200   1
   6  -5  -4 1872.79 124.300   1
  -6  -5   4 1924.76 111.760   1
  -6  -5   4 2283.78 126.100   1
  -6  -5   4 2198.20 121.580   1
   1   0   7 33.7900 41.8400   1
   1   0   7 11.8500 34.1200   1
  -1   0  -7 22.6300 68.4200   1
  -3  -8   3 32.7400 32.0000   1
  -3  -8   3 119.090 44.4100   1
   3  -8  -3 10.4800 31.2800   1
   3  -8  -3 115.230 65.4000   1
   4  -8  -2 264.890 59.5300   1
   4  -8  -2 111.270 54.2500   1
   4   8  -2 181.260 57.6700   1
  -4  -8   2 185.080 71.9900   1
  -4  -8   2 254.900 48.2100   1
  -3   3  -6 5934.64 272.770   1
   3  -3   6 7418.47 237.400   1
  -3  -3  -6 7729.80 242.170   1
  -3  -3  -6 7017.63 228.630   1
   3  -3   6 7169.15 220.980   1
  -3   3  -6 6482.97 240.920   1
  -3  -3  -6 8286.77 336.130   1
  -3  -3  -6 7695.08 295.580   1
   3   3   6 8534.75 276.430   1
  -2  -2   7 16243.2 348.100   1
  -2   2   7 16257.7 378.160   1
   2  -2  -7 17443.7 441.450   1
  -2  -2   7 14199.8 431.520   1
   2  -2  -7 17167.5 482.740   1
   0  -2   7 3035.46 187.760   1
   0  -2  -7 3374.91 215.480   1
   0   2  -7 3256.82 225.410   1
   0  -2   7 2833.12 190.870   1
   0  -2   7 3291.02 153.050   1
   0   2   7 3593.30 193.720   1
   0  -2  -7 3304.15 169.710   1
   0   2  -7 2664.90 173.190   1
   0  -2  -7 3045.50 188.950   1
   0  -2   7 3298.10 170.370   1
   8   2  -3 4058.02 196.120   1
   8   2  -3 3579.89 149.150   1
   8  -2  -3 3520.30 151.350   1
   8  -2  -3 3351.58 164.570   1
   8  -2  -3 3699.88 170.960   1
   6   3   4 1289.89 110.610   1
   6  -3   4 1230.57 97.7000   1
   6   3   4 1393.81 96.9400   1
  -6   3  -4 1219.13 89.1800   1
  -6  -3  -4 1221.87 111.970   1
  -4  -7  -3 1200.22 96.5100   1
   4  -7   3 887.880 112.570   1
   4   7   3 978.320 104.920   1
   4   7   3 852.700 78.4500   1
   4  -7   3 1200.82 93.9100   1
  -7  -5  -1 1452.23 127.460   1
   7  -5   1 1330.80 107.870   1
   7   5   1 1312.55 109.290   1
  -7  -5  -1 1270.77 84.3800   1
  -7  -5  -1 1128.67 119.150   1
  -7   5  -1 1270.56 131.570   1
  -7  -5  -1 1341.13 132.300   1
  -3   1   7 10720.4 355.500   1
  -3  -1   7 11106.6 370.840   1
  -3  -1   7 10762.3 324.120   1
   3  -1  -7 10373.3 364.360   1
  -3  -1   7 9391.30 381.830   1
   0  -9   2 59.6400 38.6400   1
   0  -9   2 6.62000 32.3600   1
   0  -9  -2 19.4600 36.1700   1
   0  -9  -2 45.2900 48.4100   1
   4   6   4 2077.89 158.110   1
  -4  -6  -4 1745.08 191.850   1
   4  -6   4 2057.14 139.790   1
  -4  -6  -4 2094.04 147.020   1
   4   6   4 2023.96 153.170   1
   1   1   7 802.140 98.1100   1
  -1  -1  -7 790.010 84.7200   1
  -1   1  -7 653.440 73.9800   1
  -1  -1  -7 761.010 108.700   1
   1  -1   7 735.210 81.2500   1
   1   1   7 609.110 70.3500   1
   1   1   7 654.340 79.2700   1
   1   1   7 675.370 95.9400   1
   1  -1   7 649.160 90.0500   1
   1  -1   7 665.110 89.8500   1
   1  -1   7 815.120 82.6100   1
  -1  -1  -7 862.280 114.700   1
  -1   1  -7 921.250 119.760   1
   4  -4  -6 9481.14 372.760   1
  -4  -4   6 8809.58 302.100   1
   4  -4  -6 9704.62 324.050   1
  -4  -4   6 9385.32 284.460   1
  -4  -4   6 9603.91 327.410   1
  -4   4   6 9466.63 302.170   1
   4  -4  -6 9057.78 304.710   1
  -4   4   6 8865.38 321.340   1
  -6  -6   3 20402.6 529.970   1
   6  -6  -3 20207.3 508.130   1
  -6  -6   3 20253.8 500.810   1
  -6  -6   3 18703.5 519.100   1
   6  -6  -3 19699.0 598.740   1
   2  -9   1 580.750 85.5800   1
   2  -9   1 576.000 65.5800   1
  -2  -9  -1 600.020 75.9000   1
  -1  -9   2 11419.8 344.690   1
   1  -9  -2 11621.3 378.320   1
  -1  -9   2 11154.4 315.100   1
   1  -9  -2 11619.2 348.160   1
  -4   0  -6 208.400 62.7900   1
   4   0   6 187.080 49.1800   1
  -4   0  -6 174.950 41.2200   1
   4   0   6 209.000 47.4400   1
  -4   0  -6 263.720 71.0900   1
   5  -5  -5 7794.46 335.710   1
  -5  -5   5 6332.96 330.730   1
   5  -5  -5 7632.76 269.120   1
  -5  -5   5 7923.62 258.450   1
  -5   5   5 7824.21 264.430   1
  -5  -5   5 7960.30 269.060   1
   5  -5  -5 7546.04 256.900   1
  -5   5   5 7487.83 308.080   1
   8   0   2 13683.2 384.160   1
   8   0   2 13505.9 412.170   1
   7   0  -5 -60.210 43.2100   1
  -7   0   5 -0.0700 31.3900   1
   7   0  -5 11.8800 29.1600   1
   5  -7  -3 340.400 75.0600   1
   5  -7  -3 322.830 60.8100   1
  -5  -7   3 388.960 65.5800   1
  -5  -7   3 363.990 52.4100   1
  -5  -7   3 330.990 53.0500   1
  -5   5  -4 9279.51 300.220   1
   5   5   4 11034.8 341.500   1
  -5  -5  -4 10528.8 334.410   1
   5  -5   4 11006.0 341.200   1
  -5  -5  -4 10295.6 375.500   1
  -5  -7  -2 514.980 64.6400   1
   5   7   2 508.890 67.7400   1
   5  -7   2 616.610 94.0600   1
  -5  -7  -2 593.370 85.1100   1
  -5  -7  -2 564.340 74.0300   1
   5   7   2 562.800 65.5600   1
   5  -7   2 493.840 62.7900   1
  -1  -5  -6 15064.1 464.780   1
   1  -5   6 13864.4 486.640   1
   1   5   6 14949.5 426.260   1
  -1  -5  -6 15610.4 502.990   1
   1  -5   6 15386.5 391.020   1
  -1  -5  -6 15075.0 422.390   1
  -1  -5  -6 13788.7 450.040   1
   1  -5   6 15897.2 426.850   1
  -1   5  -6 13794.5 414.560   1
  -6   5  -3 7798.94 326.920   1
  -6  -5  -3 8181.50 359.860   1
  -6  -5  -3 5691.39 427.640   1
  -6  -5  -3 8394.92 278.430   1
   6  -5   3 8402.14 287.500   1
  -6  -5  -3 8286.72 282.310   1
   6   5   3 7925.77 276.620   1
  -4   1  -6 1491.77 170.430   1
   4  -1   6 1696.04 129.560   1
  -4  -1  -6 1563.15 152.380   1
  -4   1  -6 1588.13 152.760   1
   4   1   6 1652.65 126.060   1
  -4  -1  -6 1471.90 136.020   1
   4   1   6 971.120 120.930   1
   4   1   6 1420.70 122.530   1
  -4   1  -6 1417.04 123.920   1
  -4  -1  -6 1327.16 119.540   1
   5  -3  -6 2088.61 150.230   1
  -5  -3   6 1871.55 135.140   1
  -5   3   6 2046.55 148.110   1
  -5  -3   6 1767.59 163.120   1
   5  -3  -6 2062.50 155.400   1
  -5  -3   6 2048.12 149.260   1
   5  -3  -6 1533.56 151.330   1
  -5  -3   6 2052.91 144.100   1
  -5   3   6 1871.64 161.710   1
   1   9   2 251.610 46.3900   1
  -1  -9  -2 214.550 72.8300   1
   1  -9   2 228.860 57.1600   1
   1  -9   2 158.330 55.0500   1
  -1  -9  -2 177.540 52.3200   1
  -4   7   4 14815.6 395.340   1
   4  -7  -4 15192.0 416.300   1
   4  -7  -4 15202.5 510.020   1
  -4  -7   4 14741.5 397.830   1
  -4  -7   4 14877.8 420.990   1
   8   1   2 9845.66 341.430   1
   8  -1   2 9283.64 311.210   1
   8   1   2 10553.6 322.860   1
   8   1   2 10193.5 337.700   1
   8  -1   2 10771.3 331.770   1
   7  -1  -5 41523.8 952.720   1
   7   1  -5 39232.1 909.200   1
  -7  -1   5 41273.7 888.530   1
  -7   1   5 40892.0 874.730   1
  -7   1   5 37502.2 883.900   1
  -7  -1   5 37855.8 883.080   1
   7  -1  -5 42230.1 929.030   1
   8  -3   1 6520.44 334.540   1
   8   3   1 5774.97 308.840   1
   8   3   1 6519.84 328.450   1
  -8  -3  -1 6061.68 311.330   1
   8   3   1 6049.90 329.440   1
  -8   3  -1 4846.23 313.250   1
  -6  -6  -2 2292.53 152.240   1
   6   6   2 2202.70 144.860   1
  -6  -6  -2 2427.06 160.910   1
   6  -6   2 2508.50 162.100   1
  -6  -6  -2 2416.70 217.490   1
  -6   6  -2 2207.52 190.120   1
  -6  -6  -2 2882.09 222.020   1
   5  -3   5 4526.48 247.070   1
   5   3   5 4556.98 274.140   1
  -5  -3  -5 4222.18 257.570   1
  -5   3  -5 4055.69 244.840   1
  -5  -3  -5 4915.28 304.080   1
  -7   3  -3 11444.1 457.640   1
   7   3   3 12891.2 414.240   1
   7   3   3 13587.7 384.030   1
   7  -3   3 13379.6 376.200   1
  -7  -3  -3 12887.6 444.770   1
  -7  -3  -3 12815.1 374.980   1
  -4   6   5 155.370 42.9100   1
   4   6  -5 98.8300 47.9900   1
  -4   6   5 171.850 52.3500   1
   4  -6  -5 181.940 93.2800   1
  -4  -6   5 141.330 49.0200   1
  -4  -6   5 139.650 39.9200   1
   4  -6  -5 159.900 49.2700   1
  -3   5   6 681.390 81.6100   1
   3  -5  -6 640.360 72.2000   1
  -3  -5   6 677.440 76.8100   1
   3   5  -6 531.210 68.7600   1
  -3   5   6 720.700 73.4100   1
  -3  -5   6 815.400 79.6400   1
   3  -5  -6 577.580 73.6100   1
   3  -5  -6 725.540 114.150   1
   3  -2  -7 3171.85 220.660   1
  -3  -2   7 3102.03 193.870   1
  -3   2   7 3358.70 208.680   1
   1   2   7 7393.48 266.580   1
  -1  -2  -7 6507.29 363.900   1
  -1   2  -7 6658.03 359.090   1
  -1  -2  -7 7252.84 239.960   1
  -1   2  -7 7462.97 313.090   1
   1   2   7 8080.41 338.470   1
   1  -2   7 7400.14 264.050   1
  -1  -2  -7 7647.77 322.710   1
   1  -2   7 6474.02 375.160   1
   1  -2   7 6323.66 353.990   1
  -1  -2  -7 7035.13 393.030   1
   1  -2   7 7279.10 236.930   1
   1  -7  -5 3428.30 213.690   1
  -1   7   5 2763.26 182.780   1
  -1   7   5 3514.83 207.550   1
  -1  -7   5 3594.73 202.470   1
   1  -7  -5 3442.53 242.770   1
  -1  -7   5 3723.63 213.600   1
   1  -8  -4 9816.86 353.780   1
  -1  -8   4 9800.93 305.800   1
  -1   8   4 10151.7 310.520   1
   1  -8  -4 9744.98 308.320   1
  -1  -8   4 9606.76 297.780   1
   1   3  -7 13073.7 397.020   1
   1   3  -7 13419.8 462.640   1
   1  -3  -7 13992.9 514.930   1
  -1   3   7 13252.8 425.160   1
   1  -3  -7 11931.6 416.750   1
  -1  -3   7 13685.9 417.820   1
   1  -3  -7 12601.9 425.780   1
  -1  -3   7 11543.8 468.670   1
  -1  -3   7 13897.1 390.460   1
   1  -3  -7 14120.7 457.740   1
   3  -7   4 8980.30 408.040   1
   3   7   4 9785.40 299.670   1
   3   7   4 9079.01 337.990   1
  -3  -7  -4 9406.29 324.800   1
  -3  -7  -4 10307.9 322.150   1
   3  -7   4 10335.5 329.130   1
   6  -4  -5 286.460 69.5400   1
   6  -4  -5 177.250 48.7400   1
  -6  -4   5 251.200 50.3200   1
  -6  -4   5 229.320 47.3100   1
  -6   4   5 214.860 47.4500   1
  -6   4   5 212.930 45.1600   1
  -6  -4   5 180.040 46.0100   1
   6  -4  -5 202.840 45.9000   1
  -2  -9   2 621.300 68.2300   1
  -2  -9   2 578.560 61.4500   1
   2  -9  -2 709.280 98.3800   1
   2  -9  -2 575.930 66.2200   1
   0  -8  -4 7179.40 218.420   1
   0  -8   4 6744.28 338.910   1
   0   8   4 6618.74 338.820   1
   0  -8   4 6958.22 337.960   1
   0  -8  -4 7179.32 277.490   1
  -8  -4   1 28156.8 661.370   1
   8   4  -1 30109.4 690.290   1
   8  -4  -1 28426.1 653.510   1
  -8  -4   1 29780.5 695.530   1
   0  -7   5 58.3900 39.4100   1
   0   7   5 -4.5000 46.8000   1
   0  -7  -5 2.22000 40.1100   1
   0  -7  -5 -111.45 66.2100   1
   0  -7   5 6.86000 39.7900   1
  -7  -5   3 5712.45 339.050   1
  -7  -5   3 6144.88 328.490   1
   7  -5  -3 5156.56 296.990   1
   7  -5  -3 6198.25 324.710   1
  -7  -5   3 5755.23 299.560   1
  -6  -7   1 670.160 78.1800   1
   6  -7  -1 761.900 109.590   1
   6  -7  -1 813.040 82.8700   1
  -6  -7   1 815.470 87.6600   1
  -6  -7   1 905.160 83.3800   1
   6   0  -6 25098.9 642.220   1
  -6   0   6 22074.2 586.810   1
  -6   0   6 23928.7 609.350   1
  -6   0   6 25342.1 651.460   1
  -3  -9   0 3406.64 197.400   1
   3  -9   0 3567.61 241.620   1
   3  -9   0 3455.15 208.000   1
   3   9   0 2975.15 248.590   1
  -3  -9   0 3515.78 205.000   1
   6  -7   0 9597.87 371.800   1
   6  -7   0 9301.42 305.170   1
   6   7   0 9700.51 297.860   1
  -6  -7   0 8917.04 315.920   1
  -6  -7   0 7430.90 301.970   1
  -6  -7   0 8804.06 289.500   1
   7  -4  -4 13467.5 379.730   1
  -7  -4   4 13213.0 380.410   1
  -7  -4   4 12866.2 429.120   1
   7  -4  -4 10991.1 374.800   1
  -7  -4   4 12460.7 362.820   1
   7  -4  -4 13456.5 426.780   1
  -2  -3   7 3517.00 225.030   1
   2   3  -7 3617.03 273.850   1
  -2  -3   7 3673.84 212.270   1
   2  -3  -7 3791.28 275.260   1
  -2   3   7 3696.51 227.600   1
   2  -3  -7 4058.07 256.870   1
  -2  -3   7 3026.44 237.650   1
   2  -3  -7 3257.85 229.450   1
   2   3  -7 3535.60 228.090   1
   0  -3  -7 10824.3 378.800   1
   0  -3   7 10929.3 318.240   1
   0   3   7 11344.8 364.260   1
   0  -3  -7 10310.3 325.660   1
   0   3  -7 11595.0 449.870   1
   0  -3  -7 11385.2 433.580   1
   0   3  -7 10433.2 346.650   1
   0  -3   7 11578.7 358.010   1
   0  -3  -7 9913.32 345.900   1
   0  -3   7 9968.41 404.640   1
   3  -9  -1 1206.84 95.6900   1
  -3  -9   1 989.980 83.9200   1
  -3  -9   1 1110.82 95.8800   1
   3  -9  -1 1084.10 107.750   1
  -8  -3   3 1011.46 87.9500   1
   8   3  -3 1000.49 97.1800   1
   8  -3  -3 1169.06 110.510   1
  -8  -3   3 930.960 86.8700   1
   8  -3  -3 996.240 90.1200   1
   8  -3  -3 875.100 87.8300   1
  -8  -4   0 167.680 66.1500   1
   8   4   0 198.750 42.2500   1
   8  -4   0 191.740 54.6700   1
  -8  -4   0 233.820 56.3300   1
  -8  -4   0 282.430 51.8300   1
   8   0  -4 64161.6 667.360   1
   8   0  -4 61917.3 1288.41   1
  -4   2  -6 10318.9 375.460   1
  -4  -2  -6 10973.5 396.710   1
   4   2   6 10972.8 318.700   1
   4   2   6 10430.4 340.440   1
   4  -2   6 11334.6 355.250   1
  -4  -2  -6 10003.7 429.510   1
   4   0  -7 69.8800 47.2600   1
  -4   0   7 23.3800 44.8800   1
  -4  -8  -2 8859.66 303.990   1
   4  -8   2 9035.46 305.680   1
   4   8   2 7259.29 282.220   1
   4  -8   2 9012.77 363.370   1
   4   8   2 8727.92 268.120   1
   6   1  -6 118.480 52.1100   1
   6  -1  -6 99.4100 50.9000   1
  -6  -1   6 103.040 48.8900   1
  -6  -1   6 189.460 48.8800   1
   6  -1  -6 140.530 38.0000   1
  -6   1   6 190.260 48.6100   1
  -6  -1   6 183.610 48.4400   1
  -6   1   6 154.830 39.8500   1
  -6  -1   6 142.040 48.4500   1
   2  -7  -5 2460.00 167.970   1
  -2  -7   5 2650.31 167.190   1
  -2   7   5 1864.76 140.910   1
  -2   7   5 2182.00 154.660   1
  -2  -7   5 2440.91 151.140   1
   2  -7  -5 2479.77 190.870   1
   8   2   2 7.66000 45.6700   1
   8   2   2 18.0600 46.2600   1
  -8  -2  -2 -36.990 34.4500   1
   8  -2   2 -5.5400 50.2600   1
   7  -2  -5 5612.23 306.550   1
   7   2  -5 5704.85 327.600   1
   7  -2  -5 5937.88 319.350   1
  -7  -2   5 4831.52 272.860   1
  -7   2   5 5054.38 284.550   1
  -7  -2   5 5810.31 319.890   1
  -7  -2   5 5956.24 324.630   1
   7  -2  -5 4636.53 294.150   1
  -7  -2   5 5030.10 278.880   1
  -7   2   5 5886.90 319.590   1
   2   0   7 -8.7600 46.5600   1
  -2   0  -7 -23.670 51.2400   1
   3   8   3 5592.72 323.240   1
  -3  -8  -3 6372.89 331.250   1
   3  -8   3 6301.22 320.160   1
   3   8   3 6298.05 316.460   1
   3  -8   3 6349.02 368.340   1
   2  -8  -4 4167.77 271.670   1
  -2  -8   4 3691.04 202.100   1
  -2   8   4 4041.03 229.370   1
  -2  -8   4 3765.23 218.410   1
   2  -8  -4 3695.57 219.310   1
  -4  -5  -5 140.370 49.9200   1
  -4  -5  -5 126.900 80.1700   1
  -4   5  -5 198.370 44.2700   1
   4   5   5 154.390 63.7900   1
  -4  -5  -5 221.950 53.6000   1
   4  -5   5 199.630 52.3400   1
   8   1  -4 1644.41 125.150   1
   8  -1  -4 1600.13 138.290   1
   8  -1  -4 1739.31 127.840   1
   8  -1  -4 1348.70 159.380   1
   8   1  -4 1610.25 131.270   1
   4  -1  -7 15363.1 461.030   1
  -4  -1   7 12786.5 432.870   1
  -4   1   7 16086.8 492.920   1
  -4  -1   7 14992.8 448.660   1
  -4  -1   7 14956.1 406.230   1
   8  -4  -2 10471.4 317.820   1
  -8  -4   2 10147.4 305.930   1
   8  -4  -2 9256.98 318.080   1
  -8  -4   2 10280.2 330.410   1
  -1  -8  -4 3197.10 220.570   1
   1  -8   4 3594.64 208.580   1
   1   8   4 3567.68 209.910   1
  -1  -8  -4 3484.19 212.140   1
   1  -8   4 3257.68 193.120   1
  -5  -8   1 11095.8 323.630   1
   5  -8  -1 11205.0 408.230   1
  -5  -8   1 11474.4 343.540   1
   5  -8  -1 10955.5 334.810   1
  -7  -6   1 1278.33 128.830   1
  -7  -6   1 1363.38 112.400   1
  -7  -6   1 1309.45 138.290   1
  -7  -6   1 1499.84 118.360   1
   7  -6  -1 1400.14 110.970   1
   5  -8   0 20019.8 588.870   1
   5  -8   0 19571.8 494.950   1
  -5  -8   0 19890.7 503.800   1
  -5  -8   0 18605.1 468.520   1
   5   8   0 17176.0 544.320   1
   2  -1   7 6176.02 326.210   1
   2   1   7 6102.67 333.810   1
   2  -1   7 6156.93 319.440   1
   2  -1   7 4925.47 298.410   1
  -2  -1  -7 5377.11 296.360   1
  -2  -1  -7 6578.33 381.680   1
  -2   1  -7 6020.71 370.540   1
   2   1   7 5528.20 341.840   1
  -2  -1  -7 5653.06 335.680   1
  -2  -1  -7 6615.12 349.470   1
  -2   1  -7 5439.17 305.690   1
   2   1   7 6036.85 319.740   1
   2   9   2 1398.44 108.920   1
   2  -9   2 1202.70 93.3500   1
  -2  -9  -2 1294.47 92.1700   1
   2  -9   2 1303.54 123.440   1
  -3  -4  -6 4583.43 276.440   1
  -3   4  -6 3407.53 242.560   1
  -3  -4  -6 5059.89 327.810   1
  -3  -4  -6 3842.33 247.830   1
   3  -4   6 4543.68 247.550   1
  -3  -4  -6 4571.43 255.010   1
   3   4   6 4448.16 273.250   1
   3  -4   6 4430.67 243.090   1
   3   4   6 2820.33 199.280   1
   4  -8  -3 1709.34 161.040   1
  -4  -8   3 1544.18 117.130   1
  -4  -8   3 1942.71 138.730   1
   4  -8  -3 1983.03 170.560   1
  -1  -7  -5 7348.38 288.660   1
   1  -7   5 7820.27 252.730   1
  -1  -7  -5 7565.95 284.260   1
   1   7   5 6521.54 330.800   1
   1   7   5 5810.07 301.080   1
   1  -7   5 7761.86 272.900   1
   3  -6   5 910.250 90.9300   1
   3   6   5 665.830 73.6400   1
   3   6   5 627.360 79.7200   1
  -3  -6  -5 723.190 73.2100   1
  -3  -6  -5 666.320 92.4700   1
   3  -9   1 1065.99 123.320   1
   3   9   1 809.140 116.370   1
  -3  -9  -1 770.650 75.7900   1
   3  -9   1 649.600 72.8200   1
   6   4   4 1425.34 124.890   1
  -6   4  -4 1212.26 97.1100   1
  -6  -4  -4 1392.76 137.430   1
  -6  -4  -4 1362.28 113.830   1
   6  -4   4 1223.75 86.6500   1
   7  -6   0 -3.8400 43.5300   1
  -7  -6   0 23.1700 39.0300   1
  -7  -6   0 1.80000 36.3700   1
   6  -7  -2 72.4000 50.3000   1
  -6  -7   2 34.0900 47.2700   1
  -6  -7   2 17.8000 36.2700   1
  -6  -7   2 31.8200 45.5700   1
   6  -7  -2 -62.190 70.4300   1
  -2  -5  -6 14517.8 419.850   1
   2  -5   6 17223.3 465.430   1
  -2  -5  -6 17517.3 459.580   1
   2   5   6 18239.2 483.400   1
   2   5   6 16077.6 435.110   1
   2  -5   6 17803.0 448.660   1
  -2  -5  -6 17411.9 533.390   1
  -2  -5  -6 15767.0 524.730   1
  -7  -5  -2 3188.93 223.550   1
  -7  -5  -2 3085.44 234.600   1
   7   5   2 3483.79 207.690   1
  -7  -5  -2 3535.22 209.640   1
   7  -5   2 3729.35 210.140   1
  -7   5  -2 3490.11 259.390   1
  -7  -5  -2 3603.88 206.150   1
   9   0  -1 30.3000 56.0900   1
  -7   0  -4 2878.68 186.510   1
   7   0   4 2657.64 168.340   1
  -6   2   6 1040.94 95.3200   1
  -6  -2   6 1109.09 92.7300   1
  -6   2   6 1043.58 93.0800   1
   6  -2  -6 1054.99 91.0500   1
  -6  -2   6 1099.58 117.310   1
  -6  -2   6 858.280 79.8700   1
   6  -2  -6 1090.18 108.580   1
  -6  -2   6 840.770 104.160   1
   6   2  -6 1026.37 118.320   1
  -6  -2   6 1095.31 102.290   1
   3  -3  -7 14240.8 476.280   1
   3  -3  -7 15144.3 466.160   1
  -3  -3   7 13455.1 376.630   1
  -3   3   7 14253.9 405.180   1
  -3  -3   7 13753.0 415.930   1
  -3  -3   7 13120.0 400.410   1
  -6  -7  -1 1737.33 130.350   1
   6   7   1 2244.93 145.380   1
  -6  -7  -1 2192.19 148.210   1
   6  -7   1 2010.05 148.750   1
  -6  -7  -1 1708.42 145.560   1
  -6   7  -1 2104.10 195.930   1
  -1   3  -7 4989.83 283.400   1
  -1  -3  -7 5421.69 291.900   1
   1   3   7 6085.74 362.880   1
   1  -3   7 5698.16 309.340   1
  -1   3  -7 6127.07 362.830   1
  -1  -3  -7 5778.22 342.340   1
   1  -3   7 4897.29 325.620   1
  -1  -3  -7 4575.98 258.720   1
   1  -3   7 5688.57 307.760   1
   6   0   5 -3.9900 45.9900   1
  -6   0  -5 -36.500 67.3000   1
   0  -9   3 10323.5 331.550   1
   0   9   3 10420.8 325.430   1
   0  -9  -3 10514.9 348.250   1
   0  -9  -3 11110.2 377.930   1
   0  -9   3 10971.5 320.810   1
   1  -6  -6 460.570 66.6800   1
   1   6  -6 489.740 68.3300   1
  -1   6   6 433.440 72.2200   1
  -1   6   6 533.600 67.7300   1
  -1  -6   6 354.780 50.7500   1
   1  -6  -6 471.060 67.8200   1
   1   6  -6 452.550 85.8900   1
   1  -6  -6 482.960 98.4800   1
  -1  -6   6 552.070 66.8600   1
   9  -1  -1 7528.97 269.060   1
   9   1  -1 7580.56 257.690   1
   9   1  -1 6509.43 364.870   1
   9  -1  -1 7487.97 290.010   1
   9   1  -1 6749.40 366.310   1
  -1  -9   3 3294.33 198.570   1
   1  -9  -3 3253.21 220.830   1
  -1   9   3 3326.73 198.740   1
  -1  -9   3 3104.91 189.510   1
   1  -9  -3 3082.43 193.190   1
   3  -9  -2 4520.48 261.830   1
  -3  -9   2 4365.82 238.980   1
  -3  -9   2 4354.54 231.850   1
   3  -9  -2 4508.33 274.490   1
   7   1   4 1452.25 148.820   1
  -7  -1  -4 1902.98 153.160   1
  -7   1  -4 2229.56 154.370   1
  -7  -1  -4 2230.16 155.550   1
   7  -1   4 2110.76 142.800   1
   7   1   4 2243.07 150.670   1
   7   1   4 2160.55 170.100   1
  -7  -6   2 1478.02 142.040   1
   7  -6  -2 1642.11 123.970   1
  -7  -6   2 1610.41 125.860   1
  -7  -6   2 1642.78 120.410   1
   8  -2  -4 4633.27 269.950   1
   8  -2  -4 4695.73 258.660   1
   8   2  -4 4178.16 250.330   1
   8  -2  -4 3518.05 243.880   1
  -8  -2   4 4110.36 237.330   1
   5  -4  -6 2802.93 179.630   1
   5  -4  -6 2988.54 195.020   1
  -5  -4   6 2578.67 188.130   1
  -5   4   6 2655.39 185.220   1
  -5  -4   6 2962.17 192.500   1
  -5   4   6 2888.54 191.390   1
  -5  -4   6 2837.08 170.490   1
  -4  -2   7 1735.11 159.140   1
  -4  -2   7 1550.20 140.800   1
  -4  -2   7 1679.86 122.880   1
   4  -2  -7 1692.90 142.930   1
  -4  -2   7 1407.29 136.880   1
  -4   2   7 1654.13 128.970   1
  -4  -2   7 1695.31 148.420   1
   9   0   0 1464.27 118.500   1
   9   0   0 1308.29 117.670   1
   2   2   7 1032.98 100.150   1
  -2  -2  -7 857.650 93.0800   1
  -2   2  -7 937.220 110.920   1
   2   2   7 929.030 92.6900   1
  -2  -2  -7 1007.75 89.9000   1
  -2  -2  -7 1192.56 138.780   1
   2  -2   7 805.690 99.7000   1
  -2  -2  -7 1081.93 123.310   1
   2  -2   7 914.560 79.2700   1
  -2   2  -7 807.090 88.5300   1
   2  -2   7 996.240 76.7300   1
   6   1   5 3838.47 238.920   1
  -6  -1  -5 4046.84 277.670   1
   6  -1   5 3654.21 219.430   1
   6   1   5 3885.62 230.190   1
  -6   1  -5 2856.32 211.140   1
  -4   5   6 13537.5 439.660   1
   4  -5  -6 15245.2 435.070   1
   4  -5  -6 14955.7 493.070   1
  -4  -5   6 15548.6 419.350   1
  -4  -5   6 15135.0 419.100   1
   4  -5  -6 14573.4 408.780   1
  -4   5   6 15383.3 408.950   1
   4   5  -6 13408.1 425.310   1
  -8  -4  -1 9228.92 366.410   1
  -8  -4  -1 12119.8 425.280   1
  -8  -4  -1 12142.3 356.620   1
   8   4   1 11180.6 340.130   1
  -8  -4  -1 11840.3 351.470   1
   8  -4   1 11712.2 349.250   1
  -8   4  -1 10884.7 465.760   1
  -3  -7   5 6399.49 324.360   1
  -3   7   5 6386.80 325.710   1
  -3  -7   5 6394.57 334.290   1
   3  -7  -5 6286.41 324.160   1
   3   7  -5 6196.41 420.320   1
   3  -7  -5 6313.72 389.390   1
  -5  -4  -5 707.290 83.3900   1
  -5  -4  -5 534.540 89.2100   1
   5  -4   5 649.030 72.3900   1
  -5   4  -5 601.470 68.2800   1
   5   4   5 757.230 93.1100   1
  -7   4  -3 445.550 78.8000   1
   7  -4   3 508.050 76.2900   1
  -7  -4  -3 505.880 79.4500   1
  -7  -4  -3 479.750 58.7100   1
   7   4   3 600.470 74.8500   1
  -7  -4  -3 528.540 68.2100   1
   0  -6  -6 2315.16 157.340   1
   0  -6   6 2408.61 158.130   1
   0  -6   6 2187.78 141.730   1
   0  -6  -6 2271.88 170.180   1
   0  -6  -6 2362.47 187.790   1
   0   6  -6 1847.75 148.480   1
   0   6   6 2191.99 148.390   1
   0   6   6 1970.58 148.930   1
   5  -8  -2 40.9600 52.1500   1
  -5  -8   2 65.0500 38.1200   1
  -5  -8   2 21.2700 26.7900   1
   5  -8  -2 8.08000 46.7500   1
  -5  -8   2 -13.160 43.6100   1
   5   8   1 1335.42 152.780   1
   5  -8   1 1589.22 127.810   1
  -5  -8  -1 1732.18 145.760   1
   5   8   1 1545.50 110.430   1
  -5  -8  -1 1659.88 117.010   1
   5  -8   1 1915.17 169.320   1
   9   0  -2 17721.4 485.160   1
   9   0  -2 19018.8 509.250   1
   9   0  -2 17954.9 479.500   1
  -4  -3  -6 14121.5 497.020   1
  -4   3  -6 11204.3 407.700   1
   4   3   6 15074.4 472.290   1
  -4  -3  -6 14510.0 414.740   1
   4  -3   6 14262.0 388.650   1
  -4  -3  -6 14295.0 471.620   1
   3  -8  -4 3079.97 226.910   1
  -3   8   4 3233.13 196.520   1
  -3  -8   4 3200.52 188.090   1
  -3  -8   4 3184.54 190.850   1
   3  -8  -4 3256.51 198.830   1
   2  -6  -6 303.230 97.7900   1
   2   6  -6 202.560 43.6900   1
  -2   6   6 209.680 46.4800   1
   2   6  -6 179.370 55.9400   1
   2  -6  -6 241.520 64.2000   1
  -2  -6   6 252.350 48.1100   1
  -2   6   6 176.060 49.7900   1
  -2  -6   6 161.810 50.6100   1
   2  -6  -6 249.550 48.9700   1
   9  -1   0 504.150 75.2600   1
   9   1   0 698.280 83.1700   1
   9  -1   0 614.900 67.6200   1
   9   1   0 548.570 71.5100   1
   9   1   0 575.560 82.8100   1
   8  -3   2 5253.87 287.290   1
   8   3   2 4973.26 263.310   1
  -8  -3  -2 5061.73 274.560   1
   8   3   2 5329.28 308.460   1
   8   3   2 4153.59 259.850   1
  -8  -3  -2 4748.52 300.140   1
  -8   3  -2 4354.98 310.510   1
  -6  -6   4 6365.26 323.020   1
   6  -6  -4 6518.34 331.570   1
   6  -6  -4 7014.28 394.130   1
  -6  -6   4 6440.34 340.660   1
  -6  -6   4 5368.41 289.630   1
  -7  -3   5 638.420 83.0100   1
  -7  -3   5 696.160 87.0200   1
   7  -3  -5 712.380 77.0600   1
  -7   3   5 576.020 73.6000   1
  -7  -3   5 716.610 87.6200   1
   7  -3  -5 568.220 85.0300   1
  -7  -3   5 717.250 84.5800   1
   7   3  -5 571.590 79.2100   1
   7  -3  -5 621.340 78.1400   1
   1   4  -7 211.930 66.0900   1
  -1  -4   7 69.4900 42.2900   1
   1  -4  -7 87.7300 69.6300   1
  -1   4   7 54.0500 47.7000   1
   1   4  -7 103.740 41.9400   1
   1  -4  -7 97.5600 36.3400   1
   1  -4  -7 96.5200 43.5100   1
  -1  -4   7 98.6800 41.2800   1
  -1  -4   7 103.140 37.8700   1
   1  -4  -7 54.3900 31.0400   1
   9   1  -2 1175.21 100.130   1
   9  -1  -2 1165.56 99.7500   1
   9  -1  -2 1282.88 103.540   1
   9  -1  -2 1160.76 101.970   1
   9   1  -2 1100.23 111.480   1
   1  -9   3 8574.84 302.470   1
   1  -9   3 8625.79 288.610   1
  -1  -9  -3 8848.96 296.470   1
   1   9   3 8963.62 273.950   1
  -1  -9  -3 8910.05 316.250   1
  -7  -6  -1 34035.1 875.840   1
  -7  -6  -1 42280.3 908.510   1
   7   6   1 39780.7 844.000   1
  -7  -6  -1 41717.4 956.400   1
   7  -6   1 40978.0 898.940   1
  -7   6  -1 37532.7 964.600   1
  -7  -6  -1 39525.8 990.950   1
   2   8   4 1673.17 122.270   1
  -2  -8  -4 1752.64 129.130   1
   2  -8   4 1755.56 131.720   1
   2   8   4 1404.31 113.020   1
   2  -8   4 1680.96 147.760   1
  -2  -8  -4 1710.74 140.390   1
   2  -9  -3 21484.0 537.370   1
   2  -9  -3 22222.4 610.410   1
  -2  -9   3 22175.0 553.200   1
  -2  -9   3 21319.7 513.300   1
  -5  -7   4 49690.0 1062.12   1
  -5  -7   4 56303.9 1148.91   1
   5  -7  -4 56599.3 1267.06   1
  -5  -7   4 57202.1 1190.44   1
   5  -7  -4 60557.9 1254.48   1
  -2  -4   7 1263.24 93.8100   1
   2  -4  -7 1203.27 129.070   1
  -2  -4   7 1150.49 134.640   1
   2   4  -7 1456.66 149.130   1
   2  -4  -7 1237.50 106.720   1
  -2  -4   7 1245.25 93.7200   1
  -2   4   7 1195.37 99.9100   1
   2   4  -7 1125.31 94.6100   1
   2  -4  -7 995.510 97.0700   1
   2  -4  -7 1129.71 104.970   1
   0  -4  -7 715.850 91.0200   1
   0   4   7 632.200 88.9800   1
   0  -4   7 698.700 69.8700   1
   0  -4  -7 892.110 106.370   1
   0   4  -7 803.030 115.770   1
   0  -4   7 585.330 88.4600   1
   0  -4  -7 581.950 73.7700   1
   0  -4   7 676.990 72.4000   1
   0   4  -7 636.530 73.9600   1
   0  -4  -7 669.920 88.9100   1
  -5  -7  -3 172.620 46.1300   1
   5   7   3 179.060 46.5900   1
   5   7   3 271.710 56.6000   1
  -5  -7  -3 221.270 64.1100   1
   5  -7   3 327.440 65.2100   1
   9   2  -1 257.430 71.4200   1
   9  -2  -1 232.380 70.5200   1
   9   2  -1 293.570 52.8300   1
   9  -2  -1 243.620 59.2800   1
   9   2  -1 316.210 49.4300   1
   8  -4  -3 5401.20 286.250   1
   8  -4  -3 4733.41 280.030   1
   8  -4  -3 5254.01 285.270   1
  -8  -4   3 5432.75 302.200   1
  -8  -4   3 5551.96 298.920   1
   7   2   4 6985.32 421.690   1
   7   2   4 8401.44 274.630   1
  -7   2  -4 8454.20 303.090   1
  -7  -2  -4 8567.39 337.170   1
   7   2   4 8090.82 299.980   1
   7  -2   4 8808.92 292.860   1
   5  -6  -5 7529.99 335.120   1
  -5  -6   5 7004.92 353.520   1
  -5   6   5 7148.85 205.260   1
  -5  -6   5 7101.08 356.380   1
   5  -6  -5 7350.55 257.820   1
  -5   6   5 6031.05 323.810   1
   2  -7   5 385.770 74.4500   1
   2  -7   5 374.900 59.9900   1
  -2  -7  -5 395.490 56.0100   1
   2   7   5 402.670 67.2500   1
   2  -7   5 453.500 63.6000   1
   2   7   5 394.270 58.0100   1
  -2  -7  -5 361.930 77.5400   1
   6  -2   5 5043.11 277.400   1
   6   2   5 3941.91 239.540   1
  -6   2  -5 4241.21 255.280   1
  -6  -2  -5 3971.74 260.370   1
   6   2   5 4487.32 243.580   1
   0 -10   0 11831.6 384.250   1
   0 -10   0 12738.4 393.070   1
   5   6   4 1325.08 137.300   1
  -5  -6  -4 1580.56 145.870   1
   5   6   4 1677.60 133.770   1
   5  -6   4 1858.20 141.150   1
  -5  -6  -4 1734.92 135.280   1
  -6   5   5 227.710 48.0900   1
   6  -5  -5 293.410 73.6400   1
  -6  -5   5 307.910 66.5700   1
  -6  -5   5 244.990 45.4000   1
  -6   5   5 265.830 54.3800   1
   6  -5  -5 277.750 49.8100   1
  -6  -5   5 290.500 57.5700   1
   4  -9   0 18121.3 531.730   1
  -4  -9   0 19054.3 488.340   1
  -4  -9   0 19430.2 502.980   1
   4  -9   0 19517.5 503.560   1
   8   0   3 -35.290 43.8800   1
  -4  -9   1 -10.970 50.9200   1
  -4  -9   1 18.2200 38.3200   1
   4  -9  -1 -0.6400 68.8000   1
   4  -9  -1 0.84000 59.5100   1
  -8  -5   1 787.910 103.370   1
  -8  -5   1 848.930 81.1300   1
   8  -5  -1 848.050 77.3300   1
  -8  -5   1 853.760 75.3300   1
   1  -6   6 11729.0 342.590   1
  -1  -6  -6 11922.8 389.840   1
   1   6   6 12703.3 396.020   1
  -1  -6  -6 11630.1 421.080   1
  -1  -6  -6 10030.5 341.050   1
  -1  -6  -6 11864.2 371.280   1
   1  -6   6 13227.9 386.790   1
  -6  -6  -3 1264.00 155.340   1
   6   6   3 2106.24 152.230   1
  -6  -6  -3 2217.72 156.600   1
  -6  -6  -3 2514.69 166.310   1
   6  -6   3 2101.51 155.700   1
  -6  -6  -3 2506.28 215.000   1
  -3  -9  -2 183.500 65.2100   1
   3  -9   2 227.770 59.0600   1
   3   9   2 166.690 51.1200   1
   3  -9   2 181.710 57.9100   1
  -6   3   6 53.3600 35.2200   1
   6  -3  -6 79.0700 42.0800   1
  -6  -3   6 54.8200 28.4200   1
   6  -3  -6 78.7800 45.3400   1
  -6  -3   6 77.7900 47.4100   1
  -6  -3   6 85.0700 49.3700   1
  -6  -3   6 114.180 44.3300   1
  -6   3   6 114.060 40.7400   1
   9   2   0 75.9900 38.9700   1
   9   2   0 16.8400 52.3100   1
   9  -2   0 85.6200 51.6000   1
   9  -2   0 142.600 43.6900   1
   9   2   0 75.9900 56.6200   1
   4   7   4 9919.97 337.050   1
  -4  -7  -4 9509.66 315.080   1
   4  -7   4 10066.4 322.910   1
   4   7   4 8357.71 341.020   1
   4  -7   4 8815.43 418.720   1
   5   0  -7 1.67000 60.5500   1
  -7  -5   4 18987.2 521.970   1
   7  -5  -4 18414.3 538.580   1
  -7  -5   4 22312.6 546.230   1
   7  -5  -4 21836.7 588.790   1
   7  -5  -4 21973.8 541.120   1
  -7  -5   4 22153.7 566.340   1
   6  -7  -3 57.8500 50.9500   1
  -6  -7   3 51.7700 49.6200   1
  -6  -7   3 34.7600 30.1700   1
  -6  -7   3 -6.3000 41.1300   1
   6  -7  -3 11.5900 79.2200   1
   8   1   3 38.8600 47.1700   1
   8   1   3 65.2600 43.1100   1
   8   1   3 54.9100 46.4900   1
   8  -1   3 78.9800 52.5500   1
   1 -10   0 1520.16 120.480   1
  -1 -10   0 1707.37 138.080   1
   1 -10   0 1661.54 144.670   1
  -3   0  -7 -0.5200 36.8200   1
   3   0   7 5.35000 63.3500   1
  -3   0  -7 77.2000 75.1500   1
   9  -2  -2 9600.80 309.870   1
   9  -2  -2 11348.8 363.050   1
   9   2  -2 11742.3 401.830   1
   9  -2  -2 10759.0 337.930   1
   9   2  -2 11182.5 333.950   1
  -5   0  -6 15646.5 596.160   1
   5   0   6 15987.9 412.110   1
  -5   0  -6 17020.0 539.520   1
  -8  -5   0 23148.0 571.160   1
  -8  -5   0 22907.3 539.470   1
  -8  -5   0 21220.3 614.240   1
   8   5   0 22496.0 542.810   1
   8  -5   0 22756.6 559.520   1
   8  -3  -4 2005.62 144.870   1
   8  -3  -4 2191.69 168.680   1
   8  -3  -4 1686.74 154.020   1
   8   3  -4 2312.80 173.500   1
  -8  -3   4 2122.15 149.510   1
  -8  -3   4 2039.86 150.040   1
   9   0   1 6.16000 47.0000   1
   0 -10   1 6004.15 332.640   1
   0 -10  -1 6115.34 337.160   1
   0 -10  -1 6074.91 329.700   1
   0 -10   1 6060.20 310.470   1
  -4   3   7 514.260 72.6800   1
  -4   3   7 495.330 63.9500   1
  -4  -3   7 509.440 67.0500   1
  -4  -3   7 461.270 67.5100   1
   4  -3  -7 410.720 72.9400   1
  -4  -3   7 370.340 68.7400   1
   4  -3  -7 485.310 70.4800   1
  -3   6   6 16200.9 424.140   1
   3   6  -6 13469.0 412.930   1
  -3  -6   6 16126.8 443.410   1
   3  -6  -6 15115.8 433.360   1
  -3   6   6 14067.5 459.130   1
  -3  -6   6 15972.8 418.340   1
   3  -6  -6 16002.7 454.160   1
   3  -6  -6 16244.2 522.640   1
   3   6  -6 13152.7 539.440   1
  -2  -3  -7 8680.19 366.390   1
  -2   3  -7 8962.69 348.310   1
  -2  -3  -7 7829.37 362.320   1
  -2   3  -7 5604.63 377.370   1
   2   3   7 7663.71 306.660   1
   2  -3   7 8090.28 267.300   1
   2   3   7 9049.95 351.290   1
  -2  -3  -7 7919.99 279.510   1
  -2   3  -7 6725.73 357.740   1
  -2  -3  -7 7147.21 246.310   1
   2  -3   7 8290.14 273.290   1
  -5  -1   7 13759.9 436.030   1
  -5  -1   7 16894.5 389.080   1
  -5   1   7 16488.9 358.140   1
  -5  -1   7 18626.7 442.510   1
  -5  -1   7 17300.3 422.190   1
   5  -1  -7 17444.0 391.590   1
   5   1  -7 17280.1 416.640   1
  -5  -1   7 16489.7 348.660   1
  -3   1  -7 12078.5 357.100   1
  -3   1  -7 10662.4 308.840   1
   3   1   7 11583.3 327.500   1
   3  -1   7 12116.1 296.470   1
   3   1   7 12334.3 337.590   1
   3  -1   7 10175.0 343.870   1
   3   1   7 12116.4 280.620   1
  -3  -1  -7 12181.4 388.300   1
   3  -1   7 12313.1 293.020   1
  -3  -1  -7 9844.33 309.540   1
   3   1   7 9279.22 358.740   1
  -3  -1  -7 12201.3 377.660   1
  -5  -1  -6 22061.1 529.150   1
  -5   1  -6 24463.5 497.040   1
  -5   1  -6 20605.4 667.250   1
   5   1   6 23372.0 388.540   1
   5  -1   6 24463.8 420.180   1
   5   1   6 21763.9 419.010   1
   1 -10  -1 244.450 62.9000   1
  -1 -10   1 344.970 57.7300   1
   1 -10  -1 268.850 79.5000   1
   4  -8   3 5721.70 209.540   1
  -4  -8  -3 5501.83 268.340   1
   4  -8   3 5316.28 320.320   1
   4   8   3 5526.32 437.520   1
   4   8   3 4603.56 261.010   1
   7  -6  -3 -15.630 47.6600   1
  -7  -6   3 3.47000 40.7400   1
  -7  -6   3 -6.4500 45.5300   1
   9   1   1 1895.53 145.070   1
   9  -1   1 1898.49 126.340   1
   9   1   1 1910.27 139.420   1
   9  -1   1 1883.04 140.700   1
   9   1   1 1904.02 149.430   1
   3   4  -7 155.470 45.5500   1
  -3   4   7 224.890 53.9000   1
  -3  -4   7 336.500 50.3200   1
   3  -4  -7 189.990 66.6300   1
  -3  -4   7 166.240 42.4500   1
   3  -4  -7 166.730 42.1700   1
  -3   4   7 207.130 46.7400   1
   3  -4  -7 195.320 70.0700   1
   8  -5  -2 2092.59 134.150   1
  -8  -5   2 1900.46 144.370   1
   8  -5  -2 1721.21 124.310   1
  -8  -5   2 2100.44 132.950   1
  -8  -5   2 1696.39 153.210   1
   9   0  -3 8.96000 62.1600   1
   9   0  -3 -20.330 30.7500   1
   1   4   7 1694.87 128.780   1
   1  -4   7 1752.50 119.430   1
  -1  -4  -7 1729.01 142.150   1
  -1   4  -7 2025.91 158.960   1
  -1  -4  -7 1734.06 152.650   1
  -1  -4  -7 1728.54 126.460   1
   1  -4   7 1372.83 152.860   1
   1  -4   7 1791.52 125.480   1
  -1  -4  -7 1441.33 142.470   1
  -1   4  -7 1480.98 132.530   1
  -6   7  -2 1782.08 156.310   1
   6  -7   2 1899.36 135.540   1
  -6  -7  -2 1705.83 127.110   1
   6   7   2 1308.18 120.310   1
  -6  -7  -2 1457.56 150.230   1
  -6  -7  -2 1735.61 120.090   1
   6   7   2 1705.28 118.940   1
  -2  -9  -3 523.990 62.0300   1
  -2  -9  -3 494.350 84.6800   1
   2  -9   3 466.690 70.6700   1
   2  -9   3 475.990 74.0300   1
   2   9   3 667.910 75.1300   1
  -3  -5  -6 2721.11 190.490   1
   3   5   6 2632.12 174.770   1
  -3  -5  -6 2616.49 172.500   1
   3  -5   6 2736.10 167.590   1
   3   5   6 2512.86 184.800   1
   4  -9   1 18771.6 353.750   1
  -4  -9  -1 18494.1 343.740   1
   4   9   1 18847.2 356.340   1
  -4  -9  -1 18349.3 354.250   1
   4   9   1 16023.7 522.870   1
   4  -9   1 18553.8 450.950   1
   1 -10   1 776.270 94.3800   1
  -1 -10  -1 591.870 80.3500   1
   1 -10   1 730.620 104.810   1
  -1 -10  -1 655.640 76.8200   1
  -6  -5  -4 1939.72 151.120   1
   6  -5   4 2025.70 137.950   1
  -6  -5  -4 2120.90 163.130   1
   6   5   4 2256.31 153.430   1
   4  -7  -5 88921.4 6459.48   1
  -4  -7   5 87609.1 752.050   1
   4  -7  -5 87511.9 1038.75   1
  -4  -7   5 90762.5 6585.34   1
  -4   7   5 87267.4 777.450   1
   9  -1  -3 5597.44 466.680   1
   9   1  -3 5663.09 226.040   1
   9  -1  -3 4527.26 270.530   1
   9  -1  -3 5432.08 271.850   1
   9   1  -3 5481.35 272.640   1
  -3  -9   3 12526.2 310.990   1
   3  -9  -3 13050.0 359.660   1
  -3  -9   3 12183.5 260.260   1
   3  -9  -3 12484.6 314.440   1
   5  -8  -3 63.7200 36.6000   1
   5  -8  -3 51.9100 59.1800   1
  -5  -8   3 18.5300 23.3700   1
  -5  -8   3 9.17000 46.6600   1
  -5  -8   3 86.1500 49.3500   1
  -8  -2  -3 16839.9 358.940   1
   8   2   3 16884.4 326.190   1
   8   2   3 15951.5 351.600   1
   8  -2   3 17064.5 326.820   1
   8   2   3 14966.6 421.480   1
  -4  -9   2 6988.19 212.540   1
  -4  -9   2 6624.18 185.510   1
   4   9  -2 5651.83 298.150   1
   4  -9  -2 6735.80 271.760   1
   4  -9  -2 6699.52 229.350   1
  -5  -8  -2 3928.69 209.110   1
   5  -8   2 3648.74 242.660   1
  -5  -8  -2 3832.26 203.730   1
   5   8   2 3819.19 204.690   1
   5  -8   2 3913.43 208.750   1
   9   3  -1 2444.07 150.710   1
   9  -3  -1 2169.00 142.760   1
   9   3  -1 2467.75 151.840   1
   9  -3  -1 2565.52 171.410   1
  -9  -3   1 2546.94 164.070   1
   9   3  -1 2436.08 172.450   1
   7   3   4 14567.6 325.930   1
   7   3   4 15424.3 381.130   1
   7  -3   4 15098.2 316.120   1
  -7   3  -4 14463.5 372.600   1
  -7  -3  -4 14565.4 403.140   1
  -7   3  -4 12426.4 477.690   1
  -4  -6  -5 2051.64 160.180   1
  -4  -6  -5 2438.33 160.630   1
   4   6   5 2150.63 155.740   1
   4  -6   5 2169.53 142.190   1
   4   6   5 1842.56 161.910   1
  -4  -4  -6 1396.21 122.480   1
  -4  -4  -6 1754.23 153.370   1
   4   4   6 1465.62 123.530   1
  -4  -4  -6 1557.76 127.350   1
   4  -4   6 1564.07 123.650   1
  -4   4  -6 1171.83 126.980   1
   4  -8  -4 25701.1 573.690   1
   4  -8  -4 26923.3 451.730   1
  -4  -8   4 26325.1 435.080   1
  -4  -8   4 25162.1 377.240   1
   2 -10   0 1580.71 123.750   1
  -2 -10   0 1484.91 120.360   1
   2 -10   0 1721.80 153.020   1
   8  -4   2 380.310 72.5400   1
  -8  -4  -2 392.480 69.6300   1
  -8   4  -2 330.440 81.2800   1
  -8  -4  -2 432.090 54.4900   1
  -8  -4  -2 443.730 88.6900   1
   8   4   2 443.440 67.1000   1
  -7  -4   5 101.720 44.9500   1
   7  -4  -5 72.1900 43.7000   1
  -7   4   5 47.5800 31.1500   1
   7  -4  -5 214.070 58.2900   1
  -7  -4   5 82.2600 41.8700   1
   7  -4  -5 90.2900 72.8700   1
  -6  -3  -5 6436.74 259.760   1
  -6   3  -5 6506.16 237.000   1
   6   3   5 7192.82 284.060   1
   6  -3   5 7792.21 238.110   1
   6   3   5 6934.47 203.940   1
  -5  -2   7 8210.66 272.360   1
  -5  -2   7 8042.89 248.310   1
   5  -2  -7 8583.75 281.820   1
  -5  -2   7 6134.52 287.870   1
  -5  -2   7 7429.59 278.430   1
  -5  -2   7 8528.60 280.500   1
  -5   2   7 8025.31 290.250   1
  -5   2   7 8191.34 271.710   1
   8   0  -5 17.7500 41.1700   1
   8   0  -5 -2.6100 71.7900   1
   7   0  -6 5058.27 282.050   1
  -7   0   6 4217.37 239.920   1
   7   0  -6 4509.09 228.710   1
  -7   0   6 4719.89 251.380   1
   3  -2   7 565.740 69.5100   1
  -3  -2  -7 363.750 52.1400   1
   3  -2   7 464.520 64.6600   1
  -3   2  -7 456.620 99.6700   1
  -3  -2  -7 435.140 57.9800   1
  -3  -2  -7 412.820 86.4500   1
   3   2   7 502.560 81.0500   1
  -3   2  -7 460.180 63.0000   1
  -3  -2  -7 489.050 99.0200   1
  -5  -2  -6 45092.1 723.920   1
   5  -2   6 43548.2 574.370   1
   5   2   6 43461.6 553.180   1
  -5  -2  -6 43100.0 705.970   1
   5   2   6 41411.6 568.470   1
   9  -2   1 104.300 52.1700   1
   9   2   1 131.570 51.9300   1
  -9  -2  -1 98.4600 38.3200   1
   9   2   1 204.540 49.9300   1
   9  -2   1 120.590 48.9700   1
   9   2   1 82.9000 40.1900   1
   5  -5  -6 75.0800 39.0000   1
  -5   5   6 96.1800 38.3800   1
  -5  -5   6 100.060 49.1300   1
  -5   5   6 112.960 36.6500   1
  -5  -5   6 74.7400 53.6100   1
   5  -5  -6 148.580 60.1100   1
   5  -5  -6 67.2700 64.7500   1
  -5  -5   6 57.3700 30.9200   1
  -2 -10   1 424.510 58.4800   1
   2 -10  -1 523.380 79.6200   1
  -2 -10   1 435.780 61.2900   1
   2 -10  -1 514.210 63.1800   1
   9   3   0 2420.47 174.820   1
  -9  -3   0 2206.50 139.560   1
   9   3   0 2219.11 146.250   1
   9  -3   0 2416.18 146.370   1
   9   3   0 2192.21 147.830   1
   1  -8  -5 23362.0 552.070   1
  -1  -8   5 23728.6 439.350   1
   1  -8  -5 22937.8 393.170   1
  -1   8   5 22943.2 376.080   1
  -1  -8   5 22311.0 347.920   1
  -8   5  -1 3449.71 251.540   1
   8  -5   1 3965.91 214.040   1
  -8  -5  -1 4175.78 227.990   1
   8   5   1 3940.67 217.170   1
  -8  -5  -1 3891.58 200.830   1
  -8  -5  -1 3268.25 217.290   1
  -8  -5  -1 3456.47 222.300   1
   5   5   5 1228.16 113.770   1
  -5  -5  -5 1170.08 98.1200   1
   5  -5   5 1218.19 101.530   1
  -5  -5  -5 1248.46 139.680   1
  -3  -8  -4 545.090 75.5400   1
   3  -8   4 574.760 66.4900   1
   3  -8   4 550.710 92.2900   1
   3   8   4 499.960 68.2300   1
   3   8   4 498.180 62.1200   1
  -3  -8  -4 541.600 68.4500   1
   8   1  -5 452.180 74.1400   1
  -8  -1   5 401.940 56.0700   1
   8  -1  -5 372.260 82.1700   1
   8  -1  -5 532.760 62.3000   1
   8   1  -5 422.900 57.9300   1
  -8   1   5 365.940 60.8400   1
   2   6   6 9.43000 54.9300   1
  -2  -6  -6 17.9600 49.5400   1
   2   6   6 2.03000 24.5500   1
   2  -6   6 44.7300 44.1500   1
   2  -6   6 40.9900 41.6300   1
  -2  -6  -6 -34.430 66.2100   1
  -7  -5  -3 13535.8 320.780   1
  -7  -5  -3 13915.0 424.890   1
  -7  -5  -3 13447.7 301.930   1
   7  -5   3 12693.0 277.580   1
   7   5   3 13549.4 318.100   1
  -7   5  -3 11304.2 406.850   1
   7   1  -6 6506.69 254.590   1
   7  -1  -6 6205.69 216.020   1
  -7  -1   6 5923.99 263.550   1
  -7   1   6 5902.65 259.530   1
   7  -1  -6 7002.85 258.590   1
  -7  -1   6 6429.81 227.180   1
  -7   1   6 6217.16 239.670   1
  -7  -1   6 6936.16 261.390   1
  -7  -6  -2 21104.3 365.320   1
   7   6   2 20125.7 372.110   1
  -7  -6  -2 19808.0 475.680   1
  -7   6  -2 18894.5 501.220   1
  -7  -6  -2 19776.0 373.780   1
  -9  -3   2 1291.29 101.530   1
   9   3  -2 1271.58 97.8300   1
   9  -3  -2 1294.65 106.070   1
   9  -3  -2 1120.70 105.190   1
   9   3  -2 1363.89 129.920   1
   9  -3  -2 1335.73 110.170   1
   0   8   5 2902.61 166.970   1
   0  -8   5 2838.27 176.560   1
   0  -8   5 2875.53 158.330   1
   0  -8  -5 2993.59 181.570   1
   0  -8  -5 2773.21 198.430   1
  -6  -8   1 998.560 97.5700   1
   6  -8  -1 930.590 124.310   1
  -6  -8   1 838.530 77.0100   1
   6  -8  -1 687.620 70.6500   1
  -6  -8   1 706.570 101.290   1
   9  -2  -3 155.420 42.6600   1
   9   2  -3 288.280 78.7400   1
   9   2  -3 227.660 54.5900   1
   9  -2  -3 235.850 49.0700   1
   9  -2  -3 197.730 64.1600   1
   0 -10   2 9554.06 250.220   1
   0 -10  -2 9231.75 280.800   1
   0 -10  -2 9074.24 249.500   1
  -7  -7   1 3994.05 221.120   1
  -7  -7   1 3507.74 250.620   1
  -7  -7   1 4189.77 209.140   1
   7  -7  -1 4093.90 222.350   1
  -6  -8   0 392.770 55.7800   1
   6  -8   0 469.460 84.7800   1
  -6  -8   0 526.010 67.9300   1
   6  -8   0 417.690 62.5200   1
  -1   5   7 194.130 65.9900   1
  -1  -5   7 72.7800 51.8000   1
   1  -5  -7 89.8500 41.9700   1
   1  -5  -7 121.710 36.5900   1
   1   5  -7 154.520 55.8100   1
   1  -5  -7 223.550 76.7000   1
   1  -5  -7 129.820 40.2000   1
   1   5  -7 109.400 42.1400   1
  -1  -5   7 141.960 44.0600   1
   2 -10   1 3620.08 221.770   1
  -2 -10  -1 3629.75 211.500   1
   2 -10   1 3477.51 196.850   1
  -1   0   8 23817.8 436.370   1
  -1   0   8 23818.9 442.500   1
   1 -10  -2 14902.0 345.920   1
  -1 -10   2 13916.1 300.670   1
  -1 -10   2 14465.4 306.600   1
   1 -10  -2 15240.2 402.720   1
  -3  -7  -5 4266.10 239.290   1
   3   7   5 3604.72 217.360   1
   3   7   5 4359.32 234.100   1
  -3  -7  -5 4333.48 227.460   1
   3  -7   5 4309.97 222.580   1
  -7  -7   0 6325.59 189.060   1
   7  -7   0 5996.16 210.500   1
  -7  -7   0 6208.29 210.560   1
   7   7   0 6257.07 193.390   1
  -7  -7   0 4821.39 336.050   1
   6  -4  -6 304.900 54.7500   1
  -6   4   6 328.500 58.0600   1
  -6  -4   6 318.050 51.4400   1
  -6   4   6 424.250 61.7800   1
   6  -4  -6 307.130 59.8000   1
  -6  -4   6 304.630 58.6500   1
  -6  -4   6 341.640 61.5500   1
  -2  -8   5 7318.62 206.750   1
  -2   8   5 7408.85 225.450   1
  -2  -8   5 7751.62 230.500   1
   2  -8  -5 7606.71 238.080   1
   2  -8  -5 7603.87 305.340   1
   4  -6  -6 21816.9 499.950   1
  -4   6   6 19307.1 414.720   1
  -4  -6   6 22941.0 427.730   1
  -4   6   6 22714.8 387.090   1
  -4  -6   6 21963.0 379.990   1
   4  -6  -6 22640.1 475.370   1
   4  -6  -6 22648.3 417.440   1
  -1  -9   4 1508.58 116.170   1
   1  -9  -4 1791.83 131.400   1
  -1   9   4 1826.74 133.880   1
  -1  -9   4 1622.59 114.700   1
   1  -9  -4 1973.00 164.760   1
  -2   0   8 842.940 83.9900   1
  -2   0   8 903.440 100.040   1
   0  -9  -4 112.790 81.2300   1
   0  -9   4 115.540 41.3500   1
   0  -9  -4 215.920 56.3400   1
   0   9   4 154.620 53.0500   1
   0  -9   4 147.300 43.5000   1
  -1   1   8 2667.27 194.600   1
  -1  -1   8 3933.37 236.970   1
  -1   1   8 3817.54 208.390   1
  -1   1   8 4056.83 242.240   1
  -1  -1   8 2963.31 209.220   1
  -1  -1   8 3622.68 200.720   1
   2  -5  -7 1764.94 164.410   1
   2   5  -7 1480.01 146.870   1
   2  -5  -7 1729.96 137.460   1
  -2  -5   7 1729.30 126.700   1
  -2  -5   7 1675.65 127.020   1
   2  -5  -7 1784.13 134.400   1
  -2   5   7 1688.33 123.020   1
  -2   5   7 1579.30 145.260   1
   2   5  -7 1496.35 118.030   1
   0   5  -7 5315.91 277.990   1
   0   5   7 6586.00 221.300   1
   0  -5   7 6346.31 213.440   1
   0  -5  -7 6542.50 254.720   1
   0   5  -7 7029.42 305.730   1
   0  -5   7 5453.89 336.830   1
   0  -5  -7 6194.14 266.800   1
   0  -5   7 6399.56 224.050   1
   0  -5  -7 5098.42 273.660   1
   0  -5  -7 5447.01 270.700   1
  -8  -5   3 23.9700 53.5200   1
   8  -5  -3 42.8100 43.1800   1
  -8  -5   3 35.1200 50.6400   1
   8  -5  -3 3.87000 27.8700   1
   8  -4  -4 2016.82 164.390   1
  -8  -4   4 2639.11 166.610   1
   8  -4  -4 2711.02 193.250   1
   8  -4  -4 2536.75 159.610   1
  -8  -4   4 2871.82 168.680   1
   1 -10   2 7150.64 241.070   1
   1 -10   2 7486.18 218.020   1
  -1 -10  -2 7769.10 230.220   1
  -1 -10  -2 8062.74 270.400   1
  -4  -4   7 443.730 61.9100   1
   4  -4  -7 391.840 121.260   1
   4  -4  -7 547.690 86.8600   1
  -4  -4   7 445.700 70.1400   1
  -4   4   7 374.940 59.7500   1
  -4  -4   7 471.830 58.6400   1
  -4   4   7 338.290 62.9000   1
   4  -4  -7 295.740 56.4500   1
   0   0   8 1398.22 156.280   1
   0   0   8 1556.37 121.110   1
   0   0  -8 1759.27 137.150   1
   0   0   8 1601.24 128.080   1
   0   0   8 1380.03 147.290   1
   0   0  -8 2148.70 193.250   1
  -2  -4  -7 4729.10 256.570   1
   2   4   7 5338.41 289.570   1
  -2  -4  -7 5067.69 281.310   1
  -2  -4  -7 3940.81 244.730   1
  -2   4  -7 4778.12 276.410   1
   2  -4   7 4710.78 251.790   1
   2  -4   7 4593.82 238.890   1
  -2   4  -7 4124.68 264.970   1
  -2   1   8 9728.97 282.440   1
  -2  -1   8 9168.37 245.500   1
  -2  -1   8 9986.59 311.740   1
  -2   1   8 10047.3 307.700   1
   8  -2  -5 4551.56 267.010   1
   8  -2  -5 2989.67 207.440   1
  -8  -2   5 4544.52 243.030   1
  -8   2   5 3831.21 220.110   1
  -8  -2   5 4311.03 220.970   1
   8  -2  -5 4471.96 237.380   1
   8   2  -5 4517.24 263.580   1
   8   3   3 5395.13 257.830   1
   8  -3   3 5057.40 251.240   1
   8   3   3 5290.56 307.000   1
  -8  -3  -3 5371.81 266.720   1
  -8  -3  -3 5089.15 308.620   1
  -8   3  -3 3746.89 267.060   1
  -7   2   6 1424.75 137.140   1
   7  -2  -6 1582.73 115.920   1
  -7   2   6 1554.72 118.440   1
  -7  -2   6 1421.72 148.950   1
   7  -2  -6 1699.70 139.870   1
   7   2  -6 1496.91 125.310   1
  -7  -2   6 1648.07 134.880   1
  -7  -2   6 1535.29 122.800   1
  -7  -2   6 1484.87 123.570   1
   1   7  -6 776.080 107.770   1
  -1  -7   6 753.460 87.6400   1
  -1   7   6 862.540 83.2500   1
  -1  -7   6 748.280 89.0300   1
   1  -7  -6 889.580 90.3800   1
   1  -7  -6 708.500 119.470   1
   1  -8   5 9656.22 250.770   1
  -1  -8  -5 9167.72 289.410   1
   1   8   5 9454.65 264.510   1
   1  -8   5 9848.43 264.020   1
  -1  -8  -5 9568.61 258.280   1
  -7  -7   2 9206.25 225.240   1
   7  -7  -2 10049.2 257.840   1
  -7  -7   2 8240.33 299.060   1
  -7  -7   2 9973.32 255.420   1
  -6  -8   2 891.550 95.2700   1
   6  -8  -2 1228.42 102.160   1
  -6  -8   2 1278.15 98.4700   1
   6  -8  -2 1413.62 140.190   1
  -6  -8   2 1268.93 106.360   1
   4   9   2 31774.4 468.930   1
   4  -9   2 32937.3 496.700   1
  -4  -9  -2 33048.8 500.920   1
   4  -9   2 28613.1 549.530   1
   0  -1   8 741.410 96.6000   1
   0  -1   8 723.140 112.070   1
   0  -1  -8 732.860 109.180   1
   0  -1   8 745.650 92.9400   1
   0  -1   8 874.130 116.070   1
   0   1   8 627.850 88.1400   1
   0   1   8 686.250 69.7700   1
   0   1   8 584.650 76.9300   1
   0   1  -8 819.550 115.020   1
   0  -1  -8 869.530 122.160   1
   9   0   2 496.710 63.4000   1
   9   0   2 558.310 76.0300   1
  -5  -3   7 179.810 54.3700   1
   5  -3  -7 173.730 41.5600   1
  -5  -3   7 137.780 40.6500   1
   5  -3  -7 170.250 63.1500   1
  -5   3   7 226.020 45.8000   1
  -5  -3   7 227.080 49.2500   1
  -5  -3   7 220.850 64.7100   1
  -5   3   7 162.640 41.3300   1
  -5  -3   7 216.950 44.3200   1
  -3  -9  -3 215.600 57.1400   1
   3  -9   3 157.640 68.4800   1
   3   9   3 294.620 55.6700   1
   3  -9   3 238.870 56.5500   1
  -2 -10   2 104.180 46.6700   1
  -2 -10   2 50.5100 50.3800   1
   2 -10  -2 127.880 70.3300   1
   2 -10  -2 90.5900 47.5500   1
   0  -7   6 4059.72 212.680   1
   0  -7  -6 3488.13 263.870   1
   0  -7  -6 3645.64 236.890   1
   0  -7   6 4157.16 234.940   1
   0  -7  -6 3977.46 215.930   1
   0   7   6 3827.48 207.240   1
   2  -9  -4 23752.1 500.540   1
  -2   9   4 23435.5 375.720   1
   2  -9  -4 24192.6 440.900   1
  -2  -9   4 24310.8 427.930   1
  -2  -9   4 23111.0 378.590   1
  -3  -3  -7 10229.8 261.580   1
  -3  -3  -7 10420.8 328.430   1
   3  -3   7 9779.93 248.820   1
  -3  -3  -7 10401.4 360.360   1
   3   3   7 10673.2 318.540   1
  -3   3  -7 8523.10 280.720   1
   3  -3   7 10320.5 260.440   1
  -3  -3  -7 8702.47 297.340   1
  -3   3  -7 10255.6 336.680   1
  -5  -3  -6 22191.3 475.830   1
   5   3   6 22636.2 446.130   1
  -5  -3  -6 22493.8 423.080   1
   5  -3   6 22011.9 389.530   1
  -5  -3  -6 23033.2 543.020   1
  -9  -3  -1 6899.49 224.450   1
   9  -3   1 6853.64 232.090   1
   9   3   1 6405.77 199.650   1
   9   3   1 5907.37 220.550   1
   9   3   1 6267.38 262.640   1
   3 -10   0 -41.130 68.3800   1
  -3 -10   0 -45.460 50.9800   1
  -3 -10   0 -2.0800 32.8800   1
   3 -10   0 -25.920 37.0100   1
   1  -9   4 4115.38 221.730   1
  -1  -9  -4 3617.38 199.020   1
   1   9   4 3608.38 189.610   1
   1  -9   4 4009.49 202.190   1
  -1  -9  -4 3843.03 246.560   1
  -2   7   6 3474.26 214.360   1
   2  -7  -6 4067.21 232.660   1
  -2  -7   6 3914.53 214.460   1
  -2   7   6 4214.79 232.910   1
  -2  -7   6 3843.12 202.480   1
   2   7  -6 3793.50 261.640   1
   2  -7  -6 4039.89 271.550   1
   6  -8   1 2109.12 184.120   1
  -6  -8  -1 2093.14 140.320   1
   6   8   1 2273.55 141.640   1
  -6   8  -1 1955.72 177.340   1
   6  -8   1 2217.34 144.600   1
  -6  -8  -1 2263.92 142.200   1
  -5  -9   1 3315.37 176.390   1
   5  -9  -1 3692.70 209.420   1
  -5  -9   1 3528.78 193.440   1
   5   9  -1 2631.34 224.400   1
   5  -9  -1 3251.28 219.890   1
   5  -9   0 3.95000 49.5800   1
  -5  -9   0 12.2500 53.3500   1
  -5  -9   0 -44.500 37.3200   1
   5   9   0 45.4400 52.1300   1
   9  -1   2 1077.30 101.090   1
   9  -1   2 916.550 101.200   1
   9   1   2 1056.52 108.830   1
   9   1   2 917.010 91.9200   1
   9   1   2 1105.71 100.730   1
  -6  -7   4 399.890 57.4600   1
  -6  -7   4 529.340 65.1100   1
  -6  -7   4 369.950 57.5500   1
   6  -7  -4 568.280 63.6700   1
   6  -7  -4 437.260 85.7300   1
   6  -6  -5 3472.09 231.460   1
  -6  -6   5 3578.71 195.170   1
   6  -6  -5 3615.94 203.260   1
   6  -6  -5 3666.53 202.340   1
  -6  -6   5 3722.99 215.700   1
  -1  -2   8 9286.25 349.190   1
   1  -2  -8 12530.6 433.750   1
  -1  -2   8 11485.6 312.490   1
  -1   2   8 11206.6 344.430   1
  -1  -2   8 11033.4 286.920   1
  -1   2   8 11038.3 269.130   1
   1   2  -8 11685.2 390.930   1
  -3   0   8 18449.8 475.800   1
  -3   0   8 18824.5 372.060   1
  -4  -9   3 432.860 63.0700   1
   4  -9  -3 289.740 77.0000   1
   4  -9  -3 212.830 57.7200   1
  -4  -9   3 350.720 53.7100   1
  -3 -10   1 2913.62 167.230   1
   3 -10  -1 3131.60 185.490   1
   3 -10  -1 2983.35 211.550   1
  -3 -10   1 2922.97 177.300   1
   9   4  -1 16916.1 347.620   1
  -9  -4   1 15863.0 326.870   1
   9  -4  -1 16405.4 316.590   1
   9   4  -1 16124.5 369.580   1
  -9  -4   1 17422.4 339.530   1
   8  -6  -1 8535.08 236.280   1
  -8  -6   1 8740.34 268.910   1
  -8  -6   1 6837.91 319.110   1
  -8  -6   1 8747.11 233.730   1
  -8  -6   1 7510.12 334.200   1
  -7   4  -4 29180.9 495.190   1
   7   4   4 32614.4 555.080   1
  -7  -4  -4 32028.5 495.880   1
   7  -4   4 30964.6 440.570   1
  -7  -4  -4 31687.0 605.540   1
   9   0  -4 2597.23 173.270   1
   9   0  -4 2262.80 143.660   1
  -7  -7  -1 44551.1 504.090   1
   7   7   1 43201.3 509.410   1
  -7   7  -1 38842.5 705.880   1
  -7  -7  -1 47187.5 688.350   1
   7  -7   1 44210.3 563.670   1
   6   0  -7 -16.280 65.7100   1
  -6   0   7 14.0700 29.5200   1
  -3   5   7 23703.8 392.670   1
   3  -5  -7 22084.6 427.160   1
   3  -5  -7 23192.8 534.950   1
   3  -5  -7 24318.9 458.610   1
  -3  -5   7 23833.4 373.520   1
   3   5  -7 20771.7 422.530   1
  -3   5   7 21243.0 435.290   1
  -3  -5   7 24618.3 467.400   1
  -9  -3   3 931.390 91.6900   1
   9  -3  -3 1054.85 89.4800   1
   9  -3  -3 1062.06 108.710   1
   9   3  -3 991.530 108.850   1
  -9  -3   3 1025.02 92.5600   1
   9  -3  -3 842.040 91.7300   1
  -1   5  -7 2886.99 187.340   1
   1  -5   7 3368.26 197.010   1
  -1  -5  -7 3091.65 222.830   1
  -1  -5  -7 2987.71 192.720   1
   1   5   7 3379.73 212.560   1
   1  -5   7 3195.12 185.910   1
  -1  -5  -7 3532.66 239.820   1
  -1   5  -7 3491.03 245.040   1
  -1  -5  -7 3610.20 199.500   1
   1  -5   7 2865.61 231.320   1
  -6   4  -5 13528.5 356.530   1
   6  -4   5 16123.2 333.840   1
  -6  -4  -5 16128.8 346.940   1
   6   4   5 17009.1 385.000   1
  -6  -4  -5 16016.8 430.490   1
   2  -2  -8 -12.560 58.3900   1
  -2   2   8 4.18000 57.6100   1
  -2  -2   8 47.6100 50.1900   1
  -2  -2   8 48.4500 33.8600   1
   3  -8  -5 14128.0 307.030   1
  -3  -8   5 14344.3 316.010   1
  -3   8   5 14120.7 311.560   1
  -3  -8   5 14097.5 284.540   1
   3   8  -5 11210.2 525.610   1
   3  -8  -5 14436.6 393.110   1
  -7  -6   4 38938.8 509.050   1
  -7  -6   4 38607.5 545.940   1
   7  -6  -4 39314.5 518.090   1
   4   0   7 232.770 79.3000   1
  -4   0  -7 67.4100 79.1400   1
  -4   0  -7 93.2900 67.9500   1
   4   0   7 88.0500 37.7300   1
  -3   1   8 57093.2 787.640   1
   3  -1  -8 58467.9 768.520   1
  -3  -1   8 58478.9 614.010   1
  -3  -1   8 57189.9 717.730   1
  -8  -6   0 236.090 54.0700   1
  -8  -6   0 184.550 56.8900   1
   8  -6   0 274.140 52.5300   1
  -8  -6   0 273.770 66.4200   1
   8   6   0 252.720 45.5800   1
  -8  -6   0 184.560 60.4800   1
   9  -1  -4 0.13000 31.0200   1
   9   1  -4 31.7900 48.8900   1
   9  -1  -4 136.470 69.2200   1
   9   1  -4 -2.0600 31.7100   1
   5  -7  -5 4958.50 255.430   1
  -5  -7   5 4584.92 242.920   1
  -5   7   5 4805.15 248.300   1
  -5  -7   5 4619.16 233.920   1
   5  -7  -5 5076.05 297.720   1
   6  -1  -7 189.360 75.2000   1
   6   1  -7 232.930 79.7600   1
  -6  -1   7 201.990 62.0300   1
  -6  -1   7 167.440 39.8200   1
  -6  -1   7 178.820 51.3400   1
  -6   1   7 199.570 46.8300   1
  -6   1   7 159.570 42.3100   1
  -6   1   7 156.540 40.5700   1
  -6  -1   7 77.9300 45.9100   1
  -6  -1   7 168.210 44.7800   1
   1   0   8 17668.1 363.930   1
   1   0   8 15185.9 432.470   1
   1   0   8 15747.4 481.840   1
  -1   0  -8 16886.7 417.940   1
  -1   0  -8 18856.9 408.220   1
   1   0   8 19844.2 441.700   1
  -1   0  -8 20218.4 524.700   1
   0  -2  -8 658.670 99.6300   1
   0  -2   8 570.250 72.2800   1
   0  -2  -8 524.410 77.8000   1
   0   2  -8 564.440 69.4500   1
   0   2  -8 552.470 95.3900   1
   0   2   8 691.060 89.6500   1
   0  -2  -8 558.290 66.6600   1
   0   2   8 762.140 101.560   1
   0  -2   8 603.910 69.7500   1
   0  -2   8 407.380 66.2800   1
  -9  -4   0 57130.2 837.110   1
  -9  -4   0 59489.2 700.910   1
   9   4   0 59599.2 655.800   1
  -9  -4   0 59984.9 623.040   1
   9  -4   0 62995.8 655.970   1
   2  10   2 738.910 87.6500   1
  -2 -10  -2 601.950 74.3800   1
   2 -10   2 653.480 68.1400   1
  -2 -10  -2 525.530 72.0900   1
   2 -10   2 627.290 87.6700   1
   5  -7   4 478.690 61.0100   1
  -5  -7  -4 367.430 87.2400   1
  -5  -7  -4 695.690 101.080   1
   5   7   4 512.610 82.2700   1
   5   7   4 586.680 64.8300   1
   4   1   7 619.600 67.1700   1
   4  -1   7 386.420 59.9300   1
   4   1   7 558.070 94.4300   1
  -4  -1  -7 735.640 128.180   1
  -4   1  -7 592.580 114.880   1
  -4   1  -7 446.140 85.4000   1
  -4  -1  -7 497.080 102.370   1
   7   0   5 -38.770 45.4100   1
   9  -4  -2 1087.27 104.750   1
  -9  -4   2 1466.94 112.650   1
   9  -4  -2 1372.09 112.180   1
  -9  -4   2 1295.29 109.750   1
   9   4  -2 1360.43 120.320   1
   9  -4  -2 1518.14 126.300   1
  -1  -7  -6 22231.2 478.970   1
   1  -7   6 23067.8 403.630   1
   1  -7   6 23294.6 412.190   1
   1   7   6 23679.5 432.920   1
  -1  -7  -6 22099.7 408.790   1
  -3 -10  -1 4167.39 230.470   1
   3 -10   1 4135.91 228.320   1
   3 -10   1 4129.43 255.770   1
   6  -7   3 1578.01 112.720   1
   6   7   3 1477.47 120.130   1
  -6  -7  -3 1594.92 117.840   1
  -6  -7  -3 1552.37 116.880   1
  -6  -7  -3 1214.46 148.690   1
   6   7   3 1058.53 122.670   1
  -4  -5  -6 6994.93 253.420   1
  -4  -5  -6 7221.11 323.160   1
  -4  -5  -6 7553.22 231.490   1
   4  -5   6 7056.03 213.330   1
   4   5   6 6868.59 227.400   1
   1  -1   8 6024.49 196.880   1
   1  -1   8 5523.28 447.200   1
  -1   1  -8 6390.33 291.870   1
  -1  -1  -8 5961.40 258.110   1
  -1  -1  -8 5665.23 213.540   1
   1   1   8 4532.21 301.780   1
   1  -1   8 4590.40 264.270   1
  -1   1  -8 4898.11 282.170   1
   1   1   8 5718.17 215.900   1
   1   1   8 5535.68 455.410   1
   1  -1   8 6243.73 226.950   1
  -1  -1  -8 4767.76 261.540   1
  -1  -1  -8 6067.23 293.650   1
   1  -1   8 4608.52 275.390   1
  -8  -6   2 1414.04 110.660   1
   8  -6  -2 1415.57 107.360   1
  -8  -6   2 1383.86 101.780   1
  -8  -6   2 1161.46 139.080   1
  -8   5  -2 5617.41 499.390   1
  -8  -5  -2 6792.71 210.210   1
  -8  -5  -2 6512.90 277.170   1
  -8  -5  -2 6853.57 239.100   1
   8  -5   2 6851.55 219.970   1
   8   5   2 6171.80 198.730   1
   9   2   2 2608.58 173.020   1
   9   2   2 2396.82 185.560   1
  -9  -2  -2 2694.42 168.340   1
   9  -2   2 2540.24 165.900   1
   9   2   2 2890.32 168.830   1
  -7  -5   5 2669.44 165.810   1
  -7  -5   5 2004.70 134.370   1
  -7  -5   5 2720.58 166.990   1
   7  -5  -5 2590.38 159.910   1
   7  -5  -5 2670.13 175.210   1
   8  -3  -5 225.910 63.1300   1
   8   3  -5 250.370 78.6500   1
   8  -3  -5 333.670 68.6000   1
   8  -3  -5 325.580 58.0400   1
  -8  -3   5 294.260 56.1600   1
  -8  -3   5 232.540 61.0300   1
   5  -8  -4 40663.2 540.940   1
  -5  -8   4 41437.7 517.970   1
   5  -8  -4 44188.8 719.980   1
  -5  -8   4 40998.5 522.630   1
  -3  -6  -6 16.3000 44.7100   1
   3   6   6 54.1600 31.3800   1
   3   6   6 90.0400 57.0700   1
  -3  -6  -6 13.0500 31.6800   1
   3  -6   6 40.8200 45.2000   1
  -7  -3   6 20793.6 382.140   1
  -7   3   6 19502.3 388.500   1
  -7  -3   6 21316.9 428.380   1
  -7  -3   6 18608.3 461.410   1
  -7   3   6 16767.5 390.390   1
   7  -3  -6 19567.1 408.240   1
  -7  -3   6 16521.5 472.420   1
  -7  -3   6 17432.0 431.330   1
   7  -3  -6 19372.7 408.510   1
  -5  -9   2 186.310 54.0700   1
   5  -9  -2 256.500 91.6800   1
  -5  -9   2 112.860 49.5200   1
   5  -9  -2 189.330 47.1100   1
   7   1   5 5.59000 50.4900   1
  -7  -1  -5 27.1500 69.4600   1
   7  -1   5 121.500 56.0400   1
   7   1   5 -16.960 62.8900   1
   5  -9   1 4248.11 230.450   1
  -5  -9  -1 3928.33 213.040   1
   5   9   1 4267.37 212.760   1
  -5  -9  -1 4031.16 208.940   1
   5   9   1 3413.95 256.580   1
   5  -9   1 4237.23 274.590   1
   5   8   3 958.620 122.210   1
   5  -8   3 1308.27 139.780   1
  -5  -8  -3 1226.24 126.380   1
   5   8   3 1423.13 104.490   1
  -5  -8  -3 1231.22 114.580   1
   5  -8   3 1306.86 101.150   1
   6  -6   4 85.7700 55.0100   1
   6   6   4 72.1500 53.0100   1
  -6  -6  -4 64.9900 66.1900   1
  -6  -6  -4 173.190 47.6400   1
  -3  -7   6 1678.78 113.510   1
   3  -7  -6 1650.69 121.920   1
   3  -7  -6 1311.08 153.490   1
   3   7  -6 1748.79 199.750   1
   3  -7  -6 1522.96 119.340   1
  -3  -7   6 1717.42 131.340   1
  -3   7   6 1211.24 118.770   1
  -3   7   6 1333.92 108.690   1
  -2  -8  -5 373.480 63.3800   1
   2  -8   5 435.240 70.4600   1
  -2  -8  -5 509.300 94.4900   1
   2  -8   5 342.050 60.1500   1
   2   8   5 346.580 62.5900   1
   2   8   5 368.180 71.2900   1
   3  -9  -4 -9.3800 41.8300   1
  -3  -9   4 -21.230 42.6800   1
  -3   9   4 -3.7400 48.7900   1
   3  -9  -4 44.8900 79.3900   1
  -3  -9   4 9.16000 51.9800   1
   8   0   4 26.9200 33.6300   1
   8   0   4 92.7900 49.3800   1
  -3   2   8 -25.600 41.8300   1
  -3  -2   8 -9.5200 57.4500   1
  -3  -2   8 14.3500 35.1000   1
   3  -2  -8 29.3000 47.2900   1
   0  10   3 47214.5 565.230   1
   0 -10   3 48969.1 552.780   1
   0 -10   3 49230.4 607.550   1
   0 -10  -3 50820.2 618.180   1
   0 -10  -3 48545.2 710.720   1
  -1 -10   3 69756.1 810.060   1
   1 -10  -3 69681.1 871.890   1
  -1 -10   3 71731.4 771.390   1
   1 -10  -3 70778.9 741.320   1
  -3 -10   2 7963.74 225.990   1
  -3 -10   2 7739.89 235.310   1
   3 -10  -2 7817.93 292.750   1
   3 -10  -2 7842.91 243.140   1
   9   2  -4 207.350 46.3500   1
   9  -2  -4 138.930 49.5000   1
   9  -2  -4 117.310 44.5600   1
   9   2  -4 144.180 72.8300   1
   9  -2  -4 146.090 54.1200   1
   7  -7  -3 99.5300 43.3900   1
  -7  -7   3 106.060 53.1800   1
  -7  -7   3 69.5000 33.0700   1
  -7  -7   3 53.9200 36.4900   1
  -2  -9  -4 23371.7 423.670   1
   2   9   4 23099.6 392.430   1
  -2  -9  -4 21933.3 432.060   1
   2  -9   4 23101.8 420.180   1
  -6  -2   7 257.210 64.4700   1
  -6   2   7 212.860 51.7300   1
  -6  -2   7 215.670 60.1300   1
   6  -2  -7 240.170 76.0400   1
  -6  -2   7 211.080 59.3400   1
  -6  -2   7 247.710 49.9400   1
  -6   2   7 178.030 43.6700   1
  -6  -2   7 199.730 45.4900   1
   6  -2  -7 182.610 40.8100   1
   8  -1   4 87.1000 50.0500   1
   8   1   4 14.4900 66.9700   1
   8   1   4 -14.500 50.3800   1
   4   8   4 19280.2 373.540   1
   4  -8   4 16766.2 548.600   1
   4  -8   4 18709.0 347.270   1
  -4  -8  -4 18556.4 382.310   1
   6  -8  -3 8800.88 248.880   1
  -6  -8   3 6650.12 428.110   1
   6  -8  -3 8364.04 296.470   1
  -6  -8   3 8654.04 244.060   1
  -6  -8   3 9000.08 245.590   1
   4  -2   7 41366.1 538.490   1
  -4  -2  -7 42856.7 819.510   1
   4   2   7 41502.2 578.470   1
  -4  -2  -7 41770.3 765.990   1
  -8  -4  -3 869.240 100.360   1
   8  -4   3 879.890 105.800   1
  -8  -4  -3 986.470 125.500   1
  -8   4  -3 765.770 119.720   1
   8   4   3 1082.97 112.050   1
  -8  -4  -3 1059.06 106.060   1
  -1  -3   8 1230.29 139.900   1
  -1  -3   8 1469.98 112.420   1
   1   3  -8 1360.63 111.080   1
  -1   3   8 1446.84 112.500   1
  -1  -3   8 1544.51 94.3400   1
   1  -3  -8 1401.98 113.140   1
   1   3  -8 1528.09 145.390   1
   1  -3  -8 1466.99 147.390   1
  -5  -6   6 255.960 64.0200   1
  -5   6   6 242.350 48.4700   1
   5  -6  -6 244.950 67.3100   1
   5  -6  -6 223.280 89.1900   1
  -5  -6   6 254.090 59.8100   1
  -5   6   6 195.270 56.0100   1
   5  -6  -6 198.250 53.7200   1
  -6   0  -6 120334. 1332.07   1
  -6   0  -6 115230. 1368.87   1
   6   0   6 121490. 6434.87   1
  -6   5   6 14932.9 339.810   1
  -6  -5   6 14803.6 294.530   1
  -6  -5   6 15493.0 356.000   1
  -6   5   6 12682.7 377.370   1
   6  -5  -6 15629.6 359.570   1
  -6  -5   6 12664.0 341.910   1
   6  -5  -6 15511.9 342.800   1
  -1  -2  -8 1711.26 142.200   1
  -1   2  -8 1814.91 135.870   1
  -1  -2  -8 2363.50 133.520   1
   1   2   8 2872.82 175.810   1
   1  -2   8 2273.70 115.980   1
   1   2   8 2266.68 134.770   1
  -1   2  -8 2102.12 163.090   1
  -1  -2  -8 2772.08 189.150   1
   1  -2   8 1813.82 149.600   1
   1  -2   8 2086.99 125.820   1
  -4   0   8 65649.7 732.310   1
  -4   0   8 66022.7 816.540   1
   8   6   1 5786.21 203.000   1
  -8  -6  -1 5773.26 189.930   1
   8  -6   1 5613.57 188.030   1
  -8  -6  -1 5547.71 220.560   1
  -8  -6  -1 4630.38 264.960   1
  -8  -6  -1 5503.31 273.760   1
   2  -3  -8 7662.31 317.340   1
  -2  -3   8 7506.58 226.900   1
   2  -3  -8 8449.80 294.730   1
  -2  -3   8 7452.79 242.720   1
  -2   3   8 8041.20 245.290   1
  -5  -4   7 3451.93 180.550   1
  -5  -4   7 3321.87 153.980   1
   5  -4  -7 3558.57 171.020   1
  -5   4   7 3960.93 167.520   1
   5  -4  -7 3016.82 174.600   1
  -5  -4   7 3156.93 170.870   1
  -5   4   7 3291.65 187.620   1
   5   6   5 4799.56 204.800   1
   5  -6   5 4767.50 175.190   1
  -5  -6  -5 4703.16 184.580   1
  -7  -6  -3 7956.56 232.330   1
  -7   6  -3 6839.41 471.520   1
   7   6   3 7076.24 211.100   1
   7  -6   3 7745.40 229.620   1
  -7  -6  -3 7388.46 248.040   1
  -7  -6  -3 7252.89 298.460   1
  -7   2  -5 401.950 68.7800   1
  -7  -2  -5 687.610 113.320   1
   7  -2   5 491.710 71.8400   1
   7   2   5 687.380 98.9000   1
   7   2   5 607.950 89.2000   1
  -3   4  -7 3853.95 192.480   1
  -3  -4  -7 3497.95 190.750   1
  -3  -4  -7 3537.95 154.970   1
   3  -4   7 3574.80 155.610   1
   3   4   7 3497.86 172.050   1
  -3   4  -7 2369.23 212.040   1
  -3  -4  -7 3413.28 193.340   1
   3  -4   7 3492.03 141.400   1
  -5  -4  -6 11845.4 345.960   1
  -5  -4  -6 10827.0 353.190   1
   5   4   6 11852.9 328.710   1
  -5  -4  -6 11976.4 311.240   1
   5  -4   6 11691.6 296.420   1
   1 -10   3 11674.7 357.240   1
  -1 -10  -3 12838.1 360.740   1
   1  10   3 12674.8 281.810   1
  -1 -10  -3 11655.3 272.500   1
   1 -10   3 11769.1 294.980   1
   4  -7   5 3815.90 168.740   1
  -4  -7  -5 3886.38 188.480   1
   4   7   5 3045.80 181.060   1
   4   7   5 3889.36 160.430   1
  -4  -7  -5 3708.87 159.060   1
  -8  -5   4 6143.34 210.030   1
   8  -5  -4 5605.30 213.530   1
   8  -5  -4 5393.67 184.620   1
  -8  -5   4 5845.89 207.290   1
  -9  -4  -1 107.500 65.0600   1
  -9  -4  -1 151.470 47.3300   1
   9  -4   1 273.850 57.9000   1
  -9  -4  -1 210.480 67.5200   1
   9   4   1 174.880 57.8000   1
  -4  -5   7 12800.5 341.880   1
   4  -5  -7 11165.6 296.650   1
  -4  -5   7 12350.6 295.690   1
   4   5  -7 10109.3 355.010   1
   4  -5  -7 11980.9 366.220   1
   4  -5  -7 11825.7 318.090   1
  -4   5   7 11798.8 290.010   1
  -4   5   7 10045.6 289.890   1
   6  -1   6 17520.6 336.560   1
   6   1   6 16631.1 317.720   1
  -6  -1  -6 16082.3 411.990   1
  -6   1  -6 17261.3 407.310   1
  -6   1  -6 13374.6 502.380   1
  -6  -1  -6 16769.9 482.470   1
   6   1   6 16826.3 377.320   1
   0   3   8 96.6600 68.4100   1
   0   3  -8 44.4000 72.1200   1
   0  -3   8 88.2900 48.0400   1
   0  -3  -8 74.5200 33.6200   1
   0   3  -8 71.1900 33.6100   1
   0  -3  -8 107.880 38.7300   1
   0  -3  -8 34.3900 57.4400   1
   0  -3   8 118.400 40.0900   1
   0  -3   8 48.5000 56.4700   1
  10   0  -1 6.47000 35.0700   1
  10   0  -1 67.8500 61.5600   1
  -4   1   8 6886.76 444.380   1
   4  -1  -8 7037.23 249.400   1
  -4  -1   8 7174.86 217.720   1
  -4  -1   8 6700.65 430.630   1
  -2  -5  -7 3710.48 163.060   1
   2  -5   7 4058.64 184.480   1
  -2  -5  -7 2844.02 160.540   1
  -2  -5  -7 3740.77 206.180   1
   2  -5   7 3814.13 150.380   1
   2   5   7 3827.70 206.160   1
  -2   5  -7 4222.41 224.030   1
  -2 -10   3 31118.0 430.700   1
   2 -10  -3 31850.5 614.160   1
   2 -10  -3 31127.8 456.190   1
  -2 -10   3 33925.3 513.670   1
  -6  -8  -2 1916.80 153.210   1
   6   8   2 2230.41 122.780   1
  -6  -8  -2 2251.48 128.720   1
   6  -8   2 2152.97 122.960   1
  -6  -8  -2 2382.31 127.440   1
  -1   6   7 3286.66 153.940   1
  -1  -6   7 3454.57 140.200   1
   1   6  -7 3445.74 227.780   1
   1  -6  -7 3170.60 206.300   1
   1  -6  -7 3149.54 173.220   1
  -1  -6   7 3266.36 162.630   1
   1   6  -7 2564.81 154.820   1
  -1   6   7 2657.28 178.700   1
   1  -6  -7 2972.51 145.990   1
  -4  -8   5 20750.5 358.140   1
   4  -8  -5 19783.1 400.290   1
  -4  -8   5 20185.3 380.750   1
  -4   8   5 20456.4 357.510   1
   4  -8  -5 19613.8 468.780   1
   9  -4  -3 881.880 106.350   1
   9  -4  -3 797.800 107.720   1
  -9  -4   3 957.810 105.620   1
   9  -4  -3 684.090 96.5800   1
  -9  -4   3 800.810 103.120   1
  10  -1  -1 168.880 74.2300   1
  10   1  -1 136.400 69.8200   1
  10   1  -1 159.250 53.9500   1
  10  -1  -1 124.880 57.6800   1
  10   1  -1 110.080 38.0200   1
   8   2   4 7725.57 311.890   1
  -8  -2  -4 10975.8 382.630   1
   8   2   4 9859.25 301.030   1
   8   2   4 9908.05 260.780   1
   8  -2   4 10046.2 243.110   1
  -8   2  -4 9960.76 306.550   1
  -8  -2  -4 8941.13 330.830   1
  -9  -3  -2 2000.45 126.830   1
   9   3   2 1883.80 125.650   1
   9   3   2 1866.81 110.520   1
   9  -3   2 1966.25 119.240   1
  -9   3  -2 1483.32 149.980   1
  -9  -3  -2 1757.92 134.320   1
   9   3   2 1930.05 135.720   1
  -2   0  -8 288.930 77.7800   1
  -2   0  -8 356.770 92.6200   1
   2   0   8 283.810 69.4900   1
   2   0   8 370.540 57.3200   1
   2   0   8 282.910 84.8800   1
   2   0   8 359.700 59.7800   1
  -2   0  -8 298.220 62.1400   1
   4 -10   0 454.100 83.7000   1
  -4 -10   0 579.080 89.7100   1
   4  10   0 518.850 98.8600   1
  -4 -10   0 487.420 66.0100   1
   4 -10   0 533.310 80.1700   1
  -2  -7  -6 824.100 118.540   1
   2  -7   6 1167.10 91.0100   1
  -2  -7  -6 928.770 106.640   1
   2   7   6 837.660 103.980   1
   2  -7   6 1027.56 95.8900   1
   2   7   6 813.050 97.3300   1
  -2  -7  -6 730.570 122.510   1
   2  -6  -7 34.6600 28.7300   1
  -2   6   7 45.8600 36.9800   1
  -2   6   7 24.1400 28.0200   1
   2   6  -7 59.1400 37.1500   1
  -2  -6   7 20.8700 40.0200   1
  -2  -6   7 73.4000 42.4500   1
   2  -6  -7 -39.820 63.3800   1
   2  -6  -7 30.9700 49.0300   1
  -7  -7  -2 49918.9 594.040   1
   7  -7   2 49382.4 628.140   1
  -7   7  -2 44616.7 755.380   1
  -7  -7  -2 50217.5 532.290   1
   7   7   2 49634.6 597.220   1
   0  -6  -7 6691.20 424.390   1
   0  -6  -7 6993.61 289.360   1
   0  -6   7 8730.41 250.100   1
   0   6   7 8576.38 240.510   1
   0  -6   7 8392.00 240.230   1
   0  -6  -7 8006.94 295.500   1
   0   6  -7 9403.59 304.620   1
   0  -6  -7 8097.87 240.160   1
   0   6  -7 7199.82 246.440   1
  10   0  -2 31135.6 475.620   1
  10   0  -2 31279.8 547.110   1
   4 -10  -1 5051.72 195.490   1
  -4 -10   1 4701.82 173.210   1
   4 -10  -1 5342.32 262.100   1
   4  10  -1 3881.92 268.080   1
  -4 -10   1 5092.97 180.200   1
   8  -6  -3 14681.4 334.780   1
  -8  -6   3 14040.5 311.750   1
  -8  -6   3 11522.1 390.020   1
  -8  -6   3 14852.9 312.440   1
  10   0   0 65.8900 60.9600   1
  10   0   0 75.3700 52.5600   1
  10   0   0 134.750 61.5900   1
   4   9   3 387.920 60.5400   1
   4  -9   3 337.720 83.5400   1
  -4  -9  -3 274.800 56.3200   1
   4  -9   3 342.680 69.1500   1
  -3 -10  -2 65.5600 43.2600   1
   3 -10   2 38.8800 56.4800   1
   3  10   2 45.2100 34.1300   1
   3 -10   2 51.8200 37.8300   1
  -2  -1  -8 9805.33 394.570   1
   2  -1   8 7176.52 289.420   1
  -2   1  -8 9455.71 336.860   1
  -2  -1  -8 9323.58 324.050   1
   2   1   8 9461.09 292.240   1
   2  -1   8 8802.13 269.820   1
  -2  -1  -8 7558.56 275.710   1
  -2   1  -8 7597.63 272.240   1
   2   1   8 8271.04 253.190   1
   2   1   8 6355.07 321.070   1
  -2  -1  -8 9214.56 284.540   1
   2  -1   8 9272.37 247.530   1
   3  -3  -8 6049.94 243.820   1
  -3  -3   8 5560.07 198.560   1
  -3  -3   8 5980.77 285.440   1
  -3  -3   8 5634.27 264.340   1
  -3   3   8 5899.64 223.280   1
  10  -1  -2 17392.0 350.430   1
  10  -1  -2 16302.1 366.910   1
  10   1  -2 18259.7 380.330   1
  10  -1  -2 17606.2 375.410   1
  10   1  -2 17453.7 322.720   1
  -9  -5   1 40897.3 530.310   1
  -9  -5   1 39311.5 755.880   1
   9  -5  -1 37943.5 499.460   1
  -9  -5   1 38609.5 555.320   1
   7   5   4 7938.15 247.800   1
  -7  -5  -4 7916.34 251.180   1
   7  -5   4 7519.25 231.100   1
  -7  -5  -4 8394.69 337.110   1
  -9  -3   4 205.160 58.5500   1
   9  -3  -4 287.100 84.1500   1
   9   3  -4 249.470 64.5600   1
   9  -3  -4 277.310 54.9900   1
  -9  -3   4 306.200 70.4100   1
   9  -3  -4 157.960 42.7000   1
  10   1   0 1771.43 121.060   1
  10  -1   0 1764.67 120.710   1
  10   1   0 1869.85 130.980   1
  10  -1   0 2020.35 120.160   1
  10   1   0 2014.90 112.700   1
  -6  -2  -6 4430.56 221.100   1
  -6  -2  -6 4665.76 245.100   1
   6   2   6 3768.21 173.970   1
   6  -2   6 4169.38 170.780   1
   6   2   6 4373.42 179.420   1
  -6  -3   7 69723.5 659.840   1
   6  -3  -7 68898.9 742.370   1
  -6   3   7 64286.5 758.960   1
  -6  -3   7 70244.2 825.600   1
  -6   3   7 70882.0 731.370   1
  -6  -3   7 67289.9 738.630   1
   4  -2  -8 32125.4 519.630   1
  -4   2   8 32217.3 525.800   1
  -4  -2   8 31885.5 549.170   1
  -4  -2   8 31192.9 470.830   1
  -6  -5  -5 16.1400 39.8700   1
   6   5   5 47.8300 44.0700   1
  -6  -5  -5 20.0200 91.9900   1
   6  -5   5 -28.870 52.5400   1
   5  -9  -3 594.970 101.990   1
  -5  -9   3 660.810 84.3400   1
   5  -9  -3 656.140 88.8700   1
  -5  -9   3 742.070 85.6400   1
   4  -7  -6 12223.4 332.230   1
   4  -7  -6 11954.9 407.210   1
   4  -7  -6 11979.3 280.790   1
  -4  -7   6 12049.7 287.060   1
  -4   7   6 12884.7 292.660   1
  -4  -7   6 12235.3 274.740   1
   0 -11   0 -13.590 49.8700   1
   0 -11   0 53.1500 40.5100   1
  -8   0   6 150.930 47.0100   1
  -8   0   6 176.550 40.9700   1
   8   0  -6 177.770 59.3200   1
   8   0  -6 137.880 54.6100   1
   8  -4  -5 5294.64 204.140   1
  -8  -4   5 5066.08 173.330   1
   8  -4  -5 3998.27 211.310   1
  -8  -4   5 5158.60 195.190   1
   8  -4  -5 5546.74 196.020   1
  -4  -3  -7 35.8700 48.2000   1
  -4   3  -7 37.4000 66.3800   1
  -4  -3  -7 -59.540 90.5400   1
   4  -3   7 -7.6900 29.5900   1
   4   3   7 -36.520 81.3200   1
  -4  -3  -7 0.08000 50.4500   1
   5  -9   2 13228.0 393.690   1
   5  -9   2 14608.7 335.410   1
  -5  -9  -2 14447.8 322.110   1
   5   9   2 14410.1 309.520   1
  -5  -9  -2 13683.6 279.530   1
   7  -4  -6 2066.94 122.790   1
  -7   4   6 1596.06 123.050   1
  -7  -4   6 2176.22 129.870   1
  -7   4   6 1768.37 117.820   1
  -7  -4   6 2044.80 115.090   1
   7  -4  -6 1732.13 129.450   1
  -7  -4   6 1813.74 129.830   1
  -7  -4   6 1898.26 129.950   1
   9   0   3 -40.800 33.8200   1
   1  -3   8 1043.89 107.890   1
   1   3   8 932.800 141.840   1
   1   3   8 1189.38 114.000   1
  -1  -3  -8 1058.62 110.090   1
  -1   3  -8 804.800 104.520   1
  -1  -3  -8 875.440 116.540   1
   1  -3   8 1116.86 86.9600   1
  -1   3  -8 1187.03 123.760   1
  -1  -3  -8 1231.55 134.370   1
   1  -3   8 850.290 127.980   1
  -4  -9   4 414.190 71.3100   1
  -4  -9   4 565.850 89.2300   1
   4  -9  -4 529.030 89.8000   1
   4  -9  -4 611.130 101.590   1
  10  -2  -1 8861.81 244.610   1
  10  -2  -1 8513.87 254.180   1
  10   2  -1 7387.72 227.570   1
  10   2  -1 8575.30 266.480   1
  10   2  -1 8729.38 258.220   1
  -9  -5   0 28707.6 628.570   1
  -9  -5   0 30143.0 448.280   1
   9  -5   0 28849.8 430.840   1
  -9  -5   0 28933.9 451.170   1
   9   5   0 28823.0 423.090   1
  -7  -8   1 317.040 58.2400   1
  -7  -8   1 313.960 70.7300   1
   7  -8  -1 386.710 99.0300   1
   7  -8  -1 424.510 76.6400   1
  -7  -8   1 293.730 60.8200   1
   8   1  -6 105.810 64.0600   1
  -8  -1   6 161.060 38.5300   1
   8  -1  -6 174.080 83.9600   1
  -8   1   6 123.740 40.0100   1
  -8  -1   6 102.630 45.4500   1
  -8  -1   6 118.870 50.3100   1
   8  -1  -6 164.000 39.7000   1
  -8   1   6 157.200 38.7600   1
   2  10   3 10602.8 265.950   1
   2 -10   3 10476.2 315.790   1
  -2 -10  -3 11001.3 308.710   1
   2 -10   3 10659.5 253.520   1
  -2 -10  -3 11118.4 304.820   1
   1 -11   0 1369.94 118.040   1
   1 -11   0 1440.62 116.460   1
  -1 -11   0 1286.91 101.870   1
  -4 -10  -1 1060.95 100.460   1
  -4 -10  -1 1213.11 86.7600   1
   4 -10   1 1041.01 102.660   1
   4 -10   1 1036.39 125.560   1
  -7   3  -5 18682.0 400.720   1
   7   3   5 21452.0 446.370   1
   7  -3   5 22915.8 387.550   1
   7   3   5 20971.3 357.850   1
  -7  -3  -5 20668.1 471.200   1
  -9  -5   2 4742.45 260.090   1
  -9  -5   2 5889.82 208.250   1
   9  -5  -2 6023.52 195.870   1
  -9  -5   2 5896.02 191.260   1
  -3  -8  -5 11844.7 337.160   1
  -3  -8  -5 13574.7 322.800   1
   3  -8   5 10309.6 403.800   1
   3   8   5 10420.6 350.470   1
   3   8   5 12219.7 286.200   1
   3  -8   5 13199.2 312.560   1
   9  -1   3 198.270 57.5200   1
   9   1   3 193.600 55.6800   1
   9  -1   3 160.500 55.2400   1
   9   1   3 103.390 47.9600   1
   9   1   3 190.050 66.7100   1
  -7  -8   0 3160.63 134.920   1
   7   8   0 3189.28 141.070   1
  -7  -8   0 2787.75 136.040   1
   7  -8   0 2485.33 135.770   1
   0 -11   1 1922.48 121.340   1
   0 -11  -1 1958.87 118.490   1
   0 -11  -1 2053.39 133.810   1
   0 -11   1 2159.89 150.580   1
  -3   6   7 14603.0 317.930   1
   3   6  -7 11641.6 306.500   1
  -3   6   7 11566.9 358.460   1
  -3  -6   7 14842.1 330.110   1
   3  -6  -7 12972.3 333.200   1
   3  -6  -7 14595.3 423.870   1
  -3  -6   7 14287.4 306.700   1
   3  -6  -7 14544.1 357.780   1
   1   6   7 157.430 67.0300   1
  -1   6  -7 253.280 74.8900   1
   1  -6   7 192.800 50.9500   1
   1  -6   7 186.950 50.3500   1
  -1  -6  -7 164.230 52.8400   1
   1  -6   7 134.510 55.6800   1
  -1  -6  -7 130.520 70.3700   1
  -1  -6  -7 139.550 48.0800   1
   3 -10  -3 3472.40 161.310   1
   3 -10  -3 3717.09 220.700   1
  -3 -10   3 3408.28 150.520   1
  -3 -10   3 3794.18 159.280   1
  -1  -9   5 3516.61 168.460   1
   1  -9  -5 3334.48 160.710   1
  -1   9   5 3315.65 152.500   1
  -1  -9   5 3025.73 145.090   1
   1  -9  -5 2980.89 173.280   1
  -3  -9  -4 4684.86 215.690   1
   3  -9   4 4122.45 269.100   1
   3   9   4 4556.09 167.000   1
  -3  -9  -4 5052.35 202.590   1
   3  -9   4 4462.16 188.620   1
  -2   2  -8 31.1200 36.1100   1
  -2  -2  -8 20.9100 76.8900   1
  -2   2  -8 81.2000 70.9800   1
  -2  -2  -8 -38.640 78.6700   1
   2  -2   8 22.8400 43.9800   1
   2  -2   8 36.1400 34.7500   1
   2   2   8 81.2700 51.9800   1
  -2  -2  -8 62.8500 33.9200   1
   2  -2   8 78.0400 36.8200   1
  -2  -2  -8 38.4300 32.9000   1
   2   2   8 31.1300 29.1600   1
   4 -10  -2 32.6900 54.4100   1
  -4 -10   2 50.5900 35.0800   1
   4 -10  -2 18.5800 106.370   1
  -4 -10   2 -2.5900 51.6900   1
  -1  -4   8 1088.09 93.8200   1
   1  -4  -8 1187.68 124.610   1
   1  -4  -8 834.660 111.590   1
  -1  -4   8 751.140 116.670   1
   1  -4  -8 754.740 103.610   1
   1  -4  -8 998.060 150.560   1
   1   4  -8 1210.31 145.220   1
  -1  -4   8 968.560 95.5500   1
  -1   4   8 1016.47 119.560   1
   1   4  -8 867.150 108.000   1
  10  -2  -2 22273.4 430.560   1
  10   2  -2 22346.6 431.100   1
  10  -2  -2 23020.6 413.780   1
  10   2  -2 22486.5 375.200   1
   0   9   5 4823.49 190.130   1
   0  -9  -5 4606.92 232.030   1
   0  -9   5 4577.04 164.310   1
   0  -9   5 4744.03 182.680   1
   0  -9  -5 4642.75 189.310   1
   1 -11  -1 2337.82 154.330   1
  -1 -11   1 2594.15 133.730   1
   1 -11  -1 2660.00 133.510   1
  10  -2   0 13.1700 48.0800   1
  10   2   0 26.1000 64.5300   1
  10  -2   0 -1.9800 65.0600   1
  10   2   0 60.4500 52.5500   1
 -10  -2   0 16.3100 32.2700   1
  -6  -9   1 5173.94 185.300   1
  -6  -9   1 4913.22 161.430   1
   6  -9  -1 4589.96 222.680   1
   6  -9  -1 4782.73 173.470   1
   9   0  -5 -12.180 49.7500   1
   9   0  -5 -24.500 62.2800   1
   8   3   4 3864.83 210.200   1
   8   3   4 3615.14 146.750   1
  -8  -3  -4 3536.60 185.740   1
  -8   3  -4 3599.52 184.930   1
   8  -3   4 3773.15 157.360   1
  -8   3  -4 2818.02 240.060   1
  -8  -3  -4 3911.04 213.070   1
   2  -4  -8 769.470 120.660   1
   2   4  -8 775.010 102.190   1
  -2   4   8 1040.66 110.620   1
   2  -4  -8 948.300 121.340   1
  -2  -4   8 947.160 118.640   1
  -2  -4   8 962.570 112.310   1
   2   4  -8 1049.34 131.040   1
   2  -4  -8 1054.84 144.180   1
  -2  -4   8 795.070 129.890   1
  -6  -9   0 4825.93 187.850   1
  -6  -9   0 4876.65 172.100   1
   6  -9   0 4552.53 224.530   1
   6  -9   0 4539.72 173.230   1
  -6  -7   5 8852.38 264.900   1
  -6  -7   5 8488.45 238.230   1
   6  -7  -5 8749.19 350.560   1
   6  -7  -5 8571.95 251.510   1
  -1 -11  -1 7.90000 64.3400   1
   1 -11   1 29.6400 43.7900   1
  -1 -11  -1 27.4700 44.1600   1
   1 -11   1 36.6800 55.0700   1
  -1   8   6 4559.00 178.510   1
   1  -8  -6 5079.88 241.360   1
  -1  -8   6 4944.69 163.810   1
   1  -8  -6 4412.81 173.730   1
  -1  -8   6 4958.35 218.560   1
   8  -7  -1 21961.8 403.460   1
  -8  -7   1 21224.5 389.390   1
  -8  -7   1 21437.6 364.900   1
  10   0  -3 58.4500 50.7800   1
  10   0  -3 26.6800 48.2400   1
  -7  -8   2 1475.98 93.9500   1
  -7  -8   2 1601.95 115.130   1
   7  -8  -2 1803.31 165.150   1
   7  -8  -2 1300.43 95.1800   1
  -7  -8   2 1152.14 111.010   1
   4   6   6 3910.33 176.060   1
  -4  -6  -6 4336.55 223.720   1
   4  -6   6 4197.64 174.040   1
  -4  -6  -6 4246.79 171.350   1
   9   1  -5 11524.8 275.610   1
   9  -1  -5 11644.7 321.520   1
   9  -1  -5 11798.9 267.950   1
   9   1  -5 12663.3 353.990   1
  10   0   1 -16.730 63.2200   1
  10   0   1 5.87000 49.8400   1
  10   0   1 31.6900 48.8100   1
   0  -4  -8 2776.23 147.420   1
   0  -4   8 2146.21 176.660   1
   0  -4  -8 2639.57 180.010   1
   0   4  -8 2793.34 245.450   1
   0  -4  -8 2584.23 176.280   1
   0  -4   8 2738.23 124.650   1
   0  -4  -8 2130.99 138.000   1
   0  -4   8 2900.40 154.340   1
   0   4   8 2753.35 149.670   1
   0   4  -8 2417.81 145.020   1
   5   0  -8 17240.5 413.900   1
  -5   0   8 16606.8 372.720   1
  -5   0   8 16486.4 335.200   1
  -2  -9   5 78898.7 688.800   1
  -2   9   5 77744.8 733.250   1
  -2  -9   5 79420.9 766.300   1
   2  -9  -5 79141.0 736.720   1
   2  -9  -5 80078.1 911.820   1
  -7   0   7 15.2900 35.2500   1
   7   0  -7 -38.170 47.7700   1
  -8  -6  -2 6627.31 405.990   1
   8  -6   2 6621.64 403.950   1
  -8  -6  -2 4805.01 286.280   1
  -8   6  -2 5138.08 297.030   1
  -8  -6  -2 6712.19 420.490   1
   8   6   2 6532.34 202.570   1
  -8  -6  -2 6536.43 282.860   1
   7  -6  -5 4358.19 172.630   1
  -7  -6   5 4756.05 190.180   1
  -7  -6   5 4656.14 168.990   1
   7  -6  -5 4529.10 181.810   1
  -8  -2   6 12247.6 301.470   1
  -8   2   6 9879.57 286.360   1
  -8  -2   6 9385.77 281.850   1
   8  -2  -6 11754.0 279.340   1
   8   2  -6 12102.2 329.210   1
  -8  -2   6 11883.9 286.070   1
   8  -2  -6 11958.4 343.750   1
  -7  -7   4 30027.8 451.030   1
  -7  -7   4 30122.0 460.340   1
   7  -7  -4 30526.2 460.100   1
  -8   5  -3 8022.48 355.060   1
  -8  -5  -3 10801.0 261.240   1
   8  -5   3 10691.7 266.700   1
  -8  -5  -3 10181.8 298.070   1
   8   5   3 10380.4 284.400   1
  -8  -5  -3 10547.6 355.400   1
   0  -8  -6 17689.1 438.690   1
   0  -8   6 16960.7 311.840   1
   0   8   6 17658.7 334.080   1
   0  -8  -6 18465.7 353.980   1
   0  -8   6 18107.3 366.150   1
  -5   0  -7 144.100 72.5100   1
  -5   0  -7 225.720 79.7000   1
   5   0   7 195.650 66.6700   1
   5   0   7 185.690 102.890   1
  10   1  -3 5484.28 202.000   1
  10   1  -3 5300.95 207.260   1
  10  -1  -3 5171.00 218.770   1
  10  -1  -3 5449.18 208.470   1
  -9  -2  -3 16075.0 355.750   1
   9  -2   3 14269.5 309.750   1
   9   2   3 14934.2 366.300   1
   9   2   3 15838.3 331.570   1
   9   2   3 13417.8 465.380   1
  -8  -7   0 5826.41 194.140   1
   8  -7   0 5639.97 193.360   1
  -8  -7   0 5698.83 200.160   1
   8   7   0 5535.40 187.620   1
  -8  -7   0 4616.61 269.100   1
   6  -3   6 1154.19 88.1500   1
   6   3   6 1048.31 120.030   1
  -6  -3  -6 899.120 110.820   1
  -6   3  -6 856.970 120.730   1
  -6  -3  -6 817.860 114.310   1
  -6  -3  -6 975.280 109.610   1
  10  -1   1 4397.22 180.040   1
  10   1   1 3775.11 180.410   1
  10   1   1 3824.50 176.790   1
  10  -1   1 3838.80 175.750   1
  10   1   1 4354.70 172.860   1
   2 -11   0 182.990 85.2400   1
  -2 -11   0 110.910 55.8000   1
   2 -11   0 178.000 61.6100   1
  -5   1   8 548.710 85.8400   1
  -5  -1   8 722.220 106.350   1
  -5  -1   8 706.340 87.6900   1
   5  -1  -8 629.760 106.390   1
  -2  -8   6 10581.9 267.100   1
  -2   8   6 10728.5 266.450   1
  -2  -8   6 10559.8 267.460   1
   2  -8  -6 10552.5 343.840   1
   2   8  -6 10500.3 430.700   1
   2  -8  -6 10706.2 274.290   1
  -4  -3   8 11255.9 352.440   1
  -4   3   8 11247.2 288.510   1
  -4  -3   8 12420.6 368.260   1
   4  -3  -8 11138.3 312.110   1
  -4  -3   8 11367.5 262.140   1
  -7  -1   7 8891.80 290.280   1
  -7   1   7 8952.19 330.920   1
  -7  -1   7 9942.66 308.390   1
  -7   1   7 10833.8 306.860   1
  -7  -1   7 10634.4 315.730   1
   7   1  -7 10580.9 303.510   1
   7  -1  -7 10271.0 305.160   1
  -7  -1   7 8578.43 366.440   1
  -7  -1   7 9859.83 274.500   1
  -9   4  -2 15893.2 529.840   1
  -9  -4  -2 19408.2 551.730   1
  -9  -4  -2 18853.1 375.790   1
   9   4   2 20049.3 375.670   1
  -9  -4  -2 19235.5 391.170   1
   9  -4   2 20792.3 381.470   1
   6  -8  -4 2828.69 139.870   1
   6  -8  -4 3460.43 202.460   1
  -6  -8   4 3175.82 135.400   1
  -6  -8   4 2232.64 135.390   1
  -6  -8   4 3288.13 146.890   1
  -5  -5   7 1710.55 114.180   1
  -5   5   7 1636.23 142.220   1
  -5  -5   7 1905.57 141.910   1
   5  -5  -7 1868.78 115.740   1
  -5  -5   7 1671.32 136.790   1
   5  -5  -7 2124.35 176.150   1
   5  -5  -7 2029.94 135.400   1
  -5   5   7 1877.30 117.790   1
  -5   1  -7 12541.8 385.310   1
   5  -1   7 11729.5 307.570   1
  -5  -1  -7 10634.6 445.460   1
  -5   1  -7 8697.79 438.920   1
  -5  -1  -7 11445.9 350.250   1
   5   1   7 12029.3 318.840   1
   5   1   7 12024.9 304.260   1
  -3  -5  -7 1404.52 121.210   1
   3   5   7 1391.01 117.310   1
   3  -5   7 1386.89 109.650   1
  -3  -5  -7 1373.84 111.020   1
   3  -5   7 1309.54 94.2800   1
   3   5   7 1227.08 102.890   1
  -1  -9  -5 190.170 74.4500   1
   1  -9   5 134.340 48.7400   1
  -1  -9  -5 193.210 47.5100   1
   1   9   5 143.020 44.0900   1
   1  -9   5 85.8800 46.2900   1
  -5  -5  -6 24.9400 74.2000   1
  -5  -5  -6 12.9800 43.9800   1
   5  -5   6 11.2200 48.3800   1
   5   5   6 -48.360 53.6600   1
  -5  -5  -6 -51.170 48.5400   1
  -9  -5  -1 26729.4 581.050   1
  -9  -5  -1 29734.1 428.370   1
   9   5   1 27695.6 424.060   1
  -9  -5  -1 28439.3 451.730   1
   9  -5   1 28310.1 429.790   1
  -6  -9   2 5920.51 188.980   1
  -6  -9   2 6042.14 204.840   1
   6  -9  -2 6192.28 196.460   1
   6  -9  -2 6140.22 270.100   1
   7   8   1 20341.7 337.790   1
  -7  -8  -1 19834.5 431.060   1
   7  -8   1 19364.9 355.860   1
  -7  -8  -1 20880.8 380.460   1
  -8  -7   2 3201.41 227.900   1
  -8  -7   2 3639.24 152.720   1
   8  -7  -2 3727.36 159.060   1
  -8  -7   2 3757.21 146.470   1
   2 -11  -1 25.8100 51.0600   1
  -2 -11   1 55.6800 36.2400   1
  -2 -11   1 26.7600 56.2100   1
   2 -11  -1 64.7300 71.6500   1
  10   3  -1 98.6100 32.7400   1
  10   3  -1 113.990 45.1800   1
  10  -3  -1 34.2800 63.2300   1
  10   3  -1 107.400 59.1200   1
 -10  -3   1 150.820 45.4900   1
  10  -3  -1 196.520 60.6800   1
  -1  10   4 296.540 57.8000   1
   1 -10  -4 323.900 62.0800   1
  -1 -10   4 400.280 78.3200   1
   1 -10  -4 311.320 97.5200   1
  -1 -10   4 286.100 67.8300   1
   0 -10   4 8714.04 241.340   1
   0 -10  -4 8946.67 312.500   1
   0 -10   4 8610.83 230.310   1
   0  10   4 8271.83 261.150   1
   0 -10  -4 9148.28 254.490   1
  -3  -7  -6 2949.70 171.440   1
   3  -7   6 2797.27 144.390   1
  -3  -7  -6 2812.52 143.160   1
   3   7   6 3537.17 154.100   1
   3   7   6 2519.07 158.810   1
  -3  -4   8 4080.83 186.150   1
  -3   4   8 4146.39 172.870   1
  -3  -4   8 4413.68 163.100   1
   3  -4  -8 3783.37 207.050   1
   3  -4  -8 3939.97 228.250   1
  -9  -4   4 114.670 44.2500   1
   9  -4  -4 116.500 48.3600   1
  -9  -4   4 155.460 56.1800   1
   9  -4  -4 84.3400 46.2800   1
   9  -4  -4 133.980 67.6200   1
  -6  -7  -4 372.120 72.6300   1
   6  -7   4 515.110 75.1300   1
   6   7   4 434.590 74.6400   1
   5  -8  -5 24513.8 407.760   1
  -5  -8   5 23712.1 415.890   1
  -5   8   5 25905.6 406.330   1
  -5  -8   5 25200.6 409.150   1
   5  -8  -5 25552.6 556.080   1
   9  -2  -5 9169.86 249.310   1
   9  -2  -5 6611.06 467.460   1
  -9  -2   5 8562.32 274.820   1
   9  -2  -5 8671.17 304.170   1
  -9  -2   5 8779.59 239.140   1
   9   2  -5 9076.22 287.800   1
   6  -6  -6 335.790 66.3900   1
   6  -6  -6 342.580 74.9300   1
  -6  -6   6 393.010 67.6600   1
  -6   6   6 289.190 67.1700   1
  -6  -6   6 362.340 72.4400   1
   6  -6  -6 302.470 109.860   1
  -6   4   7 1918.79 132.880   1
  -6  -4   7 2209.26 136.210   1
  -6  -4   7 2120.77 115.040   1
  -6   4   7 1977.13 126.900   1
   6  -4  -7 2264.93 149.770   1
  -6  -4   7 1900.63 159.760   1
   6  -4  -7 1965.35 131.100   1
  -9  -5   3 2911.19 138.200   1
   9  -5  -3 2916.77 143.850   1
  -9  -5   3 1933.38 174.130   1
  -9  -5   3 3039.46 159.740   1
   9  -5  -3 3007.44 147.660   1
   0 -11  -2 29922.1 536.880   1
   0 -11   2 27899.5 485.080   1
   0 -11   2 29141.2 446.080   1
   0 -11  -2 29768.6 457.860   1
   6  -9   1 2383.68 149.290   1
   6  -9   1 2272.43 169.560   1
  -6  -9  -1 2238.04 138.910   1
   6   9   1 2280.74 112.710   1
  -6  -9  -1 2282.99 120.370   1
   3   0   8 93339.4 822.370   1
  -5  -8  -4 41623.3 576.480   1
  -2  -3  -8 933.640 129.950   1
  -2   3  -8 999.960 121.590   1
   2   3   8 695.800 116.050   1
   2  -3   8 1010.95 99.8500   1
   2  -3   8 1078.18 112.490   1
   2   3   8 999.020 111.120   1
  -2   3  -8 807.870 106.270   1
  -2  -3  -8 665.650 112.230   1
  -2  -3  -8 856.750 103.040   1
   4  -4   7 43.5200 45.3900   1
  -4  -4  -7 93.3200 42.7400   1
   4   4   7 60.9400 61.7200   1
  -4   4  -7 50.4200 34.5600   1
  -4  -4  -7 47.3800 67.2500   1
   2 -11   1 6484.60 240.050   1
  -2 -11  -1 6849.69 423.900   1
   2 -11   1 6579.27 208.080   1
   1 -11  -2 11258.3 335.960   1
  -1 -11   2 11959.5 290.720   1
   1 -11  -2 12302.6 315.020   1
  10   3  -2 5563.83 191.160   1
  10  -3  -2 5377.48 185.550   1
  10  -3  -2 4473.05 185.410   1
 -10  -3   2 5194.63 184.370   1
  10   3  -2 5242.55 235.490   1
  10  -3  -2 5473.68 213.360   1
  10   2  -3 4282.73 178.400   1
  10  -2  -3 3783.48 183.990   1
  10   2  -3 4624.20 223.540   1
  10  -2  -3 3162.57 177.420   1
  10  -2  -3 4188.86 167.410   1
  -1  -8  -6 365.200 68.8200   1
  -1  -8  -6 200.850 87.4800   1
   1  -8   6 172.050 57.0500   1
   1  -8   6 229.310 64.0000   1
   1   8   6 272.570 67.9000   1
  10  -3   0 -17.010 72.0100   1
  10   3   0 -5.6600 49.7900   1
 -10  -3   0 -19.270 51.2500   1
  10  -3   0 91.8100 57.2600   1
  10   3   0 41.4100 52.3300   1
  -6  -8  -3 6788.09 418.110   1
   6   8   3 6315.51 196.340   1
   6  -8   3 6966.40 230.230   1
  -6  -8  -3 4960.56 253.680   1
   6   8   3 4826.18 234.390   1
  -8  -6   4 10313.8 332.080   1
  -8  -6   4 12644.2 292.250   1
   8  -6  -4 11788.5 296.760   1
  -8  -6   4 12296.6 293.540   1
   4  -6  -7 21733.0 457.460   1
  -4  -6   7 21270.0 380.400   1
   4  -6  -7 19512.8 396.980   1
  -4  -6   7 20575.8 353.450   1
  -4   6   7 20702.0 368.690   1
   4  -6  -7 20930.3 481.080   1
  -4 -10  -2 481.570 82.5200   1
   4  10   2 609.520 80.2500   1
   4 -10   2 649.510 93.1800   1
   4 -10   2 712.970 125.280   1
  10   2   1 1579.30 100.150   1
  10  -2   1 1520.28 107.670   1
  10   2   1 1452.71 111.310   1
 -10  -2  -1 1623.82 107.000   1
  10   2   1 1449.53 122.570   1
  10  -2   1 1558.13 116.340   1
  -1  -4  -8 18.7000 34.6100   1
  -1  -4  -8 -41.230 75.5200   1
  -1   4  -8 70.8500 80.8700   1
   1  -4   8 -0.9000 27.9800   1
   1   4   8 40.3600 55.0000   1
  -1  -4  -8 -3.1700 36.1700   1
  -1   4  -8 27.1200 32.6300   1
  -5   2   8 13935.3 370.640   1
  -5  -2   8 11239.1 429.710   1
  -5  -2   8 14312.9 352.570   1
   5  -2  -8 14873.9 405.170   1
  -5  -2   8 14530.6 420.520   1
   7  -2  -7 23282.8 542.350   1
   7   2  -7 21705.5 520.190   1
  -7  -2   7 22920.4 525.140   1
  -7  -2   7 21299.9 545.140   1
  -7  -2   7 21659.5 552.600   1
  -7   2   7 18981.1 539.290   1
   7  -2  -7 20629.0 453.340   1
  -7   2   7 22920.5 489.160   1
  -7  -2   7 17303.9 535.970   1
   3   1   8 849.990 94.9700   1
   3  -1   8 1054.03 88.2000   1
  -3   1  -8 879.190 104.120   1
   3  -1   8 797.200 114.330   1
   3   1   8 953.020 87.1300   1
   3  -1   8 993.960 82.4000   1
  -3  -1  -8 1007.37 94.1800   1
  -3  -1  -8 1065.53 136.710   1
  -3  -1  -8 873.770 88.1500   1
  -3   1  -8 1109.55 132.800   1
  -3  -1  -8 1032.17 145.260   1
   3   1   8 569.400 100.240   1
   2   6   7 2712.44 145.260   1
   2  -6   7 2583.55 136.930   1
   2  -6   7 2319.46 124.040   1
  -2  -6  -7 2544.82 160.280   1
   2   6   7 2116.70 136.190   1
  -2  -6  -7 2584.96 134.460   1
  -2  -6  -7 1882.93 167.920   1
  -3  -9   5 10714.9 297.370   1
   3  -9  -5 11679.9 374.100   1
  -3  -9   5 10137.6 300.350   1
  -3   9   5 10944.2 285.690   1
   3  -9  -5 11465.5 330.150   1
   3  10   3 144.290 48.7000   1
   3 -10   3 196.700 69.4400   1
  -3 -10  -3 180.550 54.7500   1
  -3 -10  -3 197.990 58.4100   1
   3 -10   3 121.080 44.1900   1
   2 -10  -4 2412.94 167.230   1
  -2 -10   4 2453.64 135.520   1
  -2  10   4 2520.03 125.480   1
  -2 -10   4 2478.05 132.280   1
   2 -10  -4 2534.25 132.590   1
  -7  -4  -5 66831.9 1171.68   1
   7  -4   5 67413.3 1045.74   1
  -7  -4  -5 70516.8 1124.74   1
   7   4   5 69050.4 1134.79   1
  -5  -2  -7 46258.0 930.120   1
  -5   2  -7 47390.3 923.740   1
  -5  -2  -7 45301.8 985.690   1
   5  -2   7 45456.6 783.140   1
   5   2   7 44193.9 799.180   1
   5   2   7 44579.1 804.720   1
  -5  -7   6 74.1500 56.7700   1
  -5  -7   6 87.2800 36.7300   1
   5  -7  -6 -1.6600 38.5500   1
  -5   7   6 8.93000 57.7500   1
   5  -7  -6 68.7200 91.6500   1
   5  -7  -6 23.7600 57.9600   1
   1 -11   2 339.700 66.7300   1
   1 -11   2 361.800 66.9000   1
  -1 -11  -2 334.150 66.5300   1
  -1 -11  -2 419.210 72.5800   1
   3  -8  -6 4837.61 243.300   1
  -3  -8   6 4823.34 194.000   1
   3  -8  -6 4585.84 177.120   1
  -3   8   6 4972.85 187.250   1
  -3  -8   6 5051.56 184.800   1
   1 -10   4 6003.00 191.780   1
   1 -10   4 5948.09 222.560   1
   1  10   4 5711.78 180.830   1
  -1 -10  -4 5686.10 265.310   1
  -1 -10  -4 5991.39 204.790   1
   5 -10  -1 782.170 99.2900   1
  -5 -10   1 847.010 88.8800   1
  -5 -10   1 1000.42 83.8900   1
   5  10  -1 578.750 108.960   1
   5 -10  -1 960.170 125.060   1
   5 -10   0 2150.97 165.840   1
   5 -10   0 2165.17 129.180   1
   5  10   0 1751.25 161.140   1
  -5 -10   0 2438.55 146.170   1
  -5 -10   0 2231.94 121.460   1
  -8  -7  -1 6618.65 318.790   1
  -8  -7  -1 6967.93 215.540   1
   8   7   1 6994.92 228.470   1
   8  -7   1 7231.01 265.600   1
  -8  -7  -1 6895.77 242.380   1
  -8   3   6 21.7100 39.8100   1
  -8  -3   6 4.42000 43.3400   1
  -8  -3   6 15.1300 39.7300   1
   8  -3  -6 28.2000 79.1100   1
   8  -3  -6 53.5100 37.9800   1
  -5  -7  -5 9561.81 283.260   1
   5   7   5 9306.87 268.700   1
   5   7   5 7174.47 339.420   1
   5  -7   5 9512.63 298.830   1
   8  -5  -5 2388.61 138.170   1
  -8  -5   5 2145.83 118.350   1
   8  -5  -5 2339.59 146.940   1
  -8  -5   5 2121.34 124.830   1
  -7  -7  -3 23220.8 479.980   1
   7  -7   3 23801.6 480.660   1
  -7  -7  -3 23630.8 502.200   1
  -7  -7  -3 22338.1 616.310   1
   7   7   3 22407.1 460.760   1
   7  -5  -6 4482.10 192.840   1
  -7  -5   6 4378.31 182.170   1
  -7   5   6 4318.84 179.850   1
   7  -5  -6 4446.11 189.710   1
  -7  -5   6 4409.78 181.180   1
   4 -10  -3 10107.0 286.450   1
  -4 -10   3 9475.65 269.550   1
  -4 -10   3 9352.10 266.620   1
   4  10  -3 6833.51 407.480   1
   4 -10  -3 10091.2 356.430   1
  -9  -3  -3 17.7000 91.0100   1
   9   3   3 48.1300 38.9700   1
   9  -3   3 49.7600 39.3300   1
   9   3   3 -6.2300 45.5200   1
  -7  -8   3 4690.04 174.670   1
   7  -8  -3 4669.94 232.580   1
   7  -8  -3 4739.81 174.940   1
  -7  -8   3 3493.94 176.420   1
  -7  -8   3 4331.08 156.160   1
  -8   4  -4 4245.12 339.290   1
  -8  -4  -4 6479.98 267.600   1
   8   4   4 6250.51 228.180   1
  -8  -4  -4 6903.75 249.340   1
   8  -4   4 6161.67 202.360   1
  -8  -4  -4 7418.66 264.710   1
   1   7  -7 234.140 64.2200   1
  -1  -7   7 266.330 57.4700   1
   1  -7  -7 295.110 70.8400   1
  -1   7   7 297.180 63.0400   1
  -1  -7   7 231.800 55.6900   1
   1  -7  -7 174.980 89.6700   1
   1  -7  -7 286.100 66.0500   1
   5  -9  -4 81744.6 1237.22   1
   5  -9  -4 80284.4 1402.08   1
  -5  -9   4 83543.1 689.100   1
  -5  -9   4 82369.8 1248.92   1
   2 -11  -2 2204.60 169.510   1
   2 -11  -2 2015.85 125.030   1
  -2 -11   2 1951.64 123.810   1
  -2 -11   2 2080.10 124.100   1
   5  -9   3 10769.3 293.010   1
   5  -9   3 8774.75 355.080   1
  -5  -9  -3 10630.4 302.490   1
   5   9   3 11080.1 302.380   1
  -9  -6   1 738.400 117.170   1
  -9  -6   1 773.600 82.3700   1
  -9  -6   1 636.770 82.0400   1
   9  -6  -1 775.940 84.2600   1
   7  -6   4 16.7600 55.5300   1
  -7  -6  -4 84.7500 68.3800   1
   7   6   4 37.7500 40.1800   1
  -7  -6  -4 43.3400 58.7500   1
  -2  -9  -5 4831.71 216.800   1
   2  -9   5 4386.48 250.220   1
   2  -9   5 4642.44 174.510   1
  -2  -9  -5 4896.89 187.930   1
   2   9   5 4951.09 172.170   1
   3 -11   0 55.7700 47.3800   1
   3 -11   0 44.5200 72.9900   1
  -3 -11   0 69.2300 59.3200   1
  -3  -2  -8 46519.0 972.040   1
   3  -2   8 44124.7 750.070   1
   3   2   8 45855.8 853.850   1
  -3  -2  -8 45100.1 810.810   1
   3  -2   8 46972.4 831.990   1
  -3  -2  -8 46795.6 987.600   1
  -3   2  -8 45894.5 886.820   1
  -6  -6  -5 114.010 54.3300   1
   6   6   5 147.660 49.1400   1
  -6  -6  -5 208.900 95.0100   1
   6  -6   5 147.080 62.3400   1
   1  -5  -8 606.340 85.5100   1
  -1   5   8 598.480 86.2000   1
  -1  -5   8 784.400 81.0500   1
   1  -5  -8 581.770 90.2400   1
   1   5  -8 783.640 121.130   1
  -1  -5   8 516.500 98.3800   1
   1  -5  -8 730.900 106.750   1
   1   5  -8 568.050 74.0700   1
   1  -5  -8 503.280 87.5800   1
  -1  -5   8 687.260 82.5800   1
   2  -7  -7 879.570 104.360   1
  -2   7   7 659.170 86.1900   1
   2  -7  -7 782.080 82.7000   1
  -2  -7   7 669.430 77.3200   1
  -2  -7   7 697.220 90.7300   1
   2  -7  -7 779.210 105.220   1
   2   7  -7 690.830 121.990   1
   0  -7  -7 3201.55 160.200   1
   0   7   7 2927.45 138.020   1
   0  -7   7 2959.28 132.430   1
   0  -7  -7 3200.33 197.940   1
   0   7  -7 2894.36 182.750   1
   0  -7  -7 2897.62 169.520   1
   0  -7   7 3025.56 155.820   1
   3 -11  -1 18292.0 419.570   1
  -3 -11   1 17194.1 417.780   1
  -3 -11   1 17255.4 389.120   1
   3 -11  -1 17702.4 476.990   1
  -8  -7   3 15097.4 360.160   1
  -8  -7   3 11688.2 420.440   1
   8  -7  -3 15900.8 379.870   1
  -8  -7   3 14943.8 345.060   1
  -4  -8  -5 11711.5 329.040   1
   4   8   5 12567.1 325.540   1
  -4  -8  -5 12409.6 396.730   1
   4  -8   5 12913.8 332.490   1
  -9  -3   5 10940.4 296.990   1
   9  -3  -5 11092.3 301.530   1
  -9  -3   5 10927.8 339.930   1
   9   3  -5 10484.2 320.650   1
   9  -3  -5 11110.1 363.850   1
  -6  -4  -6 15103.1 486.960   1
   6   4   6 15969.4 444.820   1
  -6  -4  -6 15313.5 390.190   1
   6  -4   6 15472.2 378.340   1
  -6  -4  -6 15541.2 448.960   1
  -4  -4   8 11.3700 54.4700   1
   4  -4  -8 21.6800 62.5400   1
  -4   4   8 36.2300 52.9100   1
  -9  -6   0 30144.9 583.920   1
   9   6   0 29208.9 570.160   1
   9  -6   0 28869.4 561.080   1
  -9  -6   0 31038.5 588.710   1
  -9  -6   0 29585.5 701.960   1
  10   0  -4 1986.04 110.920   1
  10   0  -4 1960.11 152.800   1
   4  -9   4 3368.65 148.380   1
   4  -9   4 2794.83 215.560   1
  -4  -9  -4 3180.29 157.410   1
   4   9   4 3221.89 155.390   1
   8   0   5 -24.940 51.0700   1
   8   0   5 38.2500 49.8500   1
   2  -5  -8 3556.14 203.350   1
  -2  -5   8 4715.03 232.320   1
   2  -5  -8 4137.19 212.710   1
   2   5  -8 4160.55 182.300   1
  -2   5   8 4889.90 200.980   1
  -2  -5   8 4955.69 174.060   1
   2  -5  -8 4894.12 223.450   1
   2   5  -8 4699.43 276.870   1
   2  -5  -8 4850.92 237.430   1
  -6  -9   3 1710.39 104.900   1
   6  -9  -3 1904.97 142.880   1
  -6  -9   3 1903.75 113.630   1
   6  -9  -3 2039.60 119.010   1
   5 -10  -2 710.410 87.2200   1
   5 -10  -2 588.230 98.0400   1
  -5 -10   2 586.200 79.8100   1
  -5 -10   2 652.610 72.3600   1
  10   0   2 487.100 83.1900   1
  10   0   2 641.090 90.4500   1
  10   0   2 619.610 78.3100   1
   5 -10   1 40.0000 39.6000   1
  -5 -10  -1 29.2400 39.0900   1
   5 -10   1 4.52000 69.6600   1
  -5 -10  -1 49.5500 45.2600   1
   9  -6  -2 30666.3 577.260   1
  -9  -6   2 31180.0 597.170   1
  -9  -6   2 32771.2 607.380   1
  10   3  -3 15272.9 428.710   1
  10  -3  -3 15301.0 368.520   1
 -10  -3   3 14545.6 368.380   1
 -10  -3   3 14234.1 340.090   1
  10  -3  -3 14745.6 419.480   1
  10   3   1 5215.06 247.950   1
 -10  -3  -1 5641.74 202.850   1
  10  -3   1 5495.26 189.270   1
  10   3   1 5085.23 180.850   1
  10   3   1 5205.07 212.680   1
   0   5   8 531.800 73.1400   1
   0  -5   8 498.330 90.0700   1
   0  -5  -8 643.790 108.340   1
   0   5  -8 622.150 115.500   1
   0  -5  -8 546.610 92.4000   1
   0  -5   8 476.870 62.4800   1
   0   5  -8 462.490 67.6300   1
   0  -5  -8 594.580 73.3700   1
   0  -5   8 614.150 83.5400   1
   0  -5  -8 367.690 67.1000   1
   3 -10  -4 1188.06 91.6900   1
  -3 -10   4 1062.80 91.1300   1
   3 -10  -4 1231.76 127.700   1
  -3 -10   4 997.790 87.8600   1
  10  -4  -1 6053.20 198.470   1
  10  -4  -1 5625.40 207.930   1
  10   4  -1 5905.44 244.180   1
 -10  -4   1 6119.01 207.060   1
  10   4  -1 5766.73 199.440   1
 -10  -4   1 5495.37 203.000   1
  -5  -3   8 41698.2 856.230   1
  -5   3   8 44997.4 822.540   1
  -5  -3   8 42059.7 877.570   1
   5  -3  -8 48644.9 910.250   1
  -5  -3   8 46722.1 780.010   1
  -5  -3   8 49951.3 946.770   1
  -7  -3   7 71919.4 1149.97   1
  -7  -3   7 64602.3 1191.52   1
   7  -3  -7 68234.3 1131.82   1
  -7  -3   7 58631.7 1049.14   1
   7  -3  -7 69095.8 1078.66   1
  -7   3   7 70429.8 1087.40   1
  -7  -3   7 71723.5 1112.39   1
  -7   3   7 58667.7 1066.74   1
  10  -1  -4 745.410 80.3700   1
  10   1  -4 844.140 102.400   1
  10  -1  -4 613.650 92.7400   1
  10   1  -4 754.040 88.9400   1
   8   1   5 7913.08 239.400   1
   8  -1   5 8628.75 271.230   1
   8   1   5 6375.26 310.550   1
  -8  -1  -5 8544.78 327.390   1
   8   1   5 8511.04 294.220   1
  -8   1  -5 6415.05 230.630   1
   2 -11   2 2262.68 120.540   1
   2 -11   2 2102.69 157.470   1
  -2 -11  -2 2296.44 141.130   1
  -2 -11  -2 2363.65 133.250   1
   2  -8   6 3649.38 165.350   1
   2   8   6 2835.33 172.000   1
   2  -8   6 3087.85 225.170   1
   2  -8   6 3464.55 138.120   1
   2   8   6 3653.59 170.040   1
  -2  -8  -6 3334.42 147.680   1
  -2  -8  -6 3437.61 195.300   1
  -7  -8  -2 22363.8 481.940   1
   7  -8   2 23087.7 470.400   1
  -7   8  -2 18052.9 527.770   1
  -7  -8  -2 18177.8 577.760   1
  -7  -8  -2 23074.0 462.580   1
   7   8   2 21961.8 445.120   1
  10   1   2 1980.22 139.240   1
  10  -1   2 2072.09 147.090   1
  10   1   2 2183.45 122.250   1
  10   1   2 2010.08 139.910   1
  10  -1   2 2104.52 113.060   1
   5  -3   7 6391.09 220.810   1
  -5   3  -7 6766.53 297.570   1
  -5  -3  -7 6673.03 310.180   1
  -5  -3  -7 6928.94 253.230   1
   5   3   7 6597.49 267.420   1
  -5  -3  -7 7257.58 292.350   1
  -7   0  -6 -7.4100 57.4300   1
   7   0   6 114.530 69.9300   1
   7   0   6 -4.0800 47.9400   1
  -3 -11  -1 3110.70 156.000   1
   3 -11   1 3129.20 203.910   1
   3 -11   1 3131.73 151.360   1
   2 -10   4 22486.0 482.490   1
  -2 -10  -4 23002.9 476.710   1
   2  10   4 22468.7 449.360   1
   2 -10   4 23167.7 593.140   1
  -2 -10  -4 23829.8 569.110   1
  -9  -5  -2 44746.7 878.950   1
  -9  -5  -2 46762.4 782.820   1
   9   5   2 48733.0 833.100   1
  -9  -5  -2 50300.6 900.720   1
   9  -5   2 51683.8 889.500   1
   6  -9   2 3414.55 199.690   1
  -6  -9  -2 3378.08 152.110   1
   6   9   2 3290.62 143.360   1
  -6  -9  -2 3296.23 151.980   1
   6  -9   2 3489.20 156.290   1
  -2  -4  -8 7.75000 39.8600   1
  -2   4  -8 166.790 74.4700   1
   2  -4   8 47.7800 41.9200   1
  -2  -4  -8 48.1300 56.7900   1
   2   4   8 9.01000 65.4700   1
  -2  -4  -8 27.6200 44.0400   1
  -6   0   8 1481.87 113.840   1
   6   0  -8 1548.93 137.920   1
  -7  -1  -6 27.4900 45.0400   1
   7   1   6 29.1800 47.7800   1
  -7   1  -6 90.5200 67.4300   1
  -7  -1  -6 45.3600 70.2500   1
   7   1   6 57.2700 41.5500   1
   7  -1   6 72.3700 59.2600   1
  10   4  -2 2656.80 162.210   1
  10  -4  -2 2865.20 170.870   1
  10  -4  -2 2172.85 132.560   1
 -10  -4   2 2467.50 125.270   1
 -10  -4   2 2510.04 131.600   1
  10  -4  -2 2914.40 145.510   1
  10  -4   0 2976.54 141.790   1
 -10  -4   0 3169.34 144.540   1
  10   4   0 3031.42 148.280   1
 -10  -4   0 3025.53 146.270   1
 -10  -4   0 2931.04 178.510   1
   4  -9  -5 46782.9 793.820   1
  -4  -9   5 45587.3 798.880   1
  -4   9   5 48562.3 824.210   1
   4  -9  -5 47729.1 941.820   1
  -4  -9   5 45870.3 768.810   1
  -1   0   9 42.5000 44.8800   1
  -1   0   9 -3.8700 56.8000   1
   3  -7  -7 911.070 89.0100   1
   3   7  -7 589.360 147.030   1
  -3   7   7 906.170 81.3000   1
   3  -7  -7 846.270 85.3000   1
  -3  -7   7 697.390 75.8600   1
  -3  -7   7 845.200 87.3900   1
   3  -7  -7 792.260 160.920   1
   1   7   7 610.410 90.0700   1
   1  -7   7 755.530 94.7100   1
  -1  -7  -7 566.440 90.6900   1
   1  -7   7 636.340 79.9500   1
  -1  -7  -7 527.050 105.920   1
  -1  -7  -7 770.540 115.020   1
  -4  -8   6 765.820 86.5000   1
   4  -8  -6 530.080 112.240   1
  -4  -8   6 708.410 88.2100   1
   4  -8  -6 677.390 83.6700   1
  -4   8   6 660.340 86.2100   1
   8  -6   3 42847.6 752.090   1
  -8  -6  -3 44255.3 802.010   1
   8   6   3 42270.2 740.110   1
  -8  -6  -3 44417.9 756.440   1
  -8  -6  -3 40703.8 823.970   1
   6  -1  -8 7127.12 258.430   1
  -6   1   8 6916.32 246.900   1
  -6  -1   8 6635.94 266.610   1
   6   1  -8 6541.89 253.550   1
  -6  -1   8 6807.73 228.390   1
   3  -5  -8 20697.4 538.000   1
  -3  -5   8 22810.2 525.310   1
   3   5  -8 19308.8 511.980   1
  -3   5   8 23600.1 483.490   1
  -3  -5   8 23333.0 461.310   1
   3  -5  -8 24578.0 680.120   1
   3  -5  -8 23850.7 586.540   1
  -2   0   9 0.33000 75.5600   1
  -2   0   9 27.1900 35.1200   1
   0 -11   3 15493.8 366.690   1
   0 -11  -3 15433.8 421.530   1
   0 -11  -3 15832.2 376.810   1
  -1 -11   3 20135.1 426.170   1
   1 -11  -3 23905.8 552.640   1
   1 -11  -3 25818.9 566.880   1
  -1 -11   3 24534.2 511.540   1
   3 -11  -2 181.910 62.8900   1
  -3 -11   2 277.580 66.4700   1
   3 -11  -2 269.350 122.370   1
  -3 -11   2 166.190 43.8400   1
   9   0   4 2095.42 156.270   1
   9   0   4 2062.72 127.950   1
   9   0   4 2519.72 130.860   1
   9  -5  -4 1139.95 101.200   1
  -9  -5   4 849.290 82.3400   1
  -9  -5   4 917.510 85.6100   1
   9  -5  -4 879.870 77.1400   1
  -6   5   7 28458.9 582.130   1
   6  -5  -7 30007.6 632.580   1
  -6  -5   7 27795.7 529.170   1
  -6  -5   7 29077.6 601.270   1
   6  -5  -7 25776.0 588.560   1
  -1  -1   9 16128.5 371.950   1
  -1   1   9 16335.2 412.250   1
  -1  -1   9 17131.0 440.450   1
  -1   1   9 16530.7 448.410   1
 -10  -2   4 1300.48 88.7700   1
  10  -2  -4 1518.77 127.600   1
  10   2  -4 1860.34 144.790   1
  10  -2  -4 1821.23 107.640   1
  10   2  -4 1712.88 110.810   1
  -3  -3  -8 77.3400 75.3100   1
   3  -3   8 68.4500 46.0900   1
   3  -3   8 32.2300 35.0500   1
   3   3   8 49.8900 51.3300   1
  -3   3  -8 150.490 81.1400   1
  -3  -3  -8 44.4000 82.0800   1
  -8   2  -5 2289.94 149.890   1
  -8  -2  -5 2635.69 197.920   1
   8   2   5 2695.90 133.990   1
   8   2   5 2493.01 151.000   1
   8  -2   5 2658.63 139.630   1
  -5  -6   7 25363.0 491.300   1
   5  -6  -7 24815.2 551.180   1
  -5  -6   7 27590.3 581.420   1
   5  -6  -7 26842.2 682.380   1
  -5   6   7 26811.9 532.340   1
   5  -6  -7 28110.0 641.320   1
  -8  -4   6 14906.1 430.360   1
  -8  -4   6 14706.3 355.170   1
  -8  -4   6 15786.4 399.790   1
   8  -4  -6 15573.2 420.610   1
   8  -4  -6 16711.2 421.110   1
   4  -5   7 69.4000 38.1800   1
  -4  -5  -7 99.1100 51.7300   1
   4   5   7 33.9200 61.3000   1
  -4  -5  -7 124.270 55.5900   1
  -2   1   9 16176.2 457.110   1
  -2   1   9 15118.4 407.260   1
  -2  -1   9 15459.8 421.760   1
  -2  -1   9 15540.5 420.990   1
  10   2   2 3590.63 157.780   1
  10  -2   2 3452.04 142.150   1
  10   2   2 3445.59 187.560   1
  10   2   2 3372.94 193.020   1
  10  -2   2 3318.20 158.020   1
 -10  -2  -2 4046.77 177.780   1
   3   6   7 3303.08 173.850   1
  -3  -6  -7 2883.88 149.700   1
   3  -6   7 2935.24 144.720   1
  -3  -6  -7 3058.25 173.700   1
  -5  -6  -6 108.240 51.6600   1
   5   6   6 118.840 61.2400   1
   5  -6   6 93.7800 46.5000   1
  -5  -6  -6 142.530 44.2100   1
  -9  -4  -3 1187.18 126.350   1
  -9   4  -3 725.470 130.010   1
   9  -4   3 837.600 87.6600   1
  -9  -4  -3 1326.85 109.710   1
   9   4   3 1120.38 95.5700   1
  -9  -4  -3 1182.78 97.3800   1
   9   1   4 572.950 82.3700   1
   9  -1   4 713.370 101.360   1
   9   1   4 979.640 86.2000   1
   9  -1   4 842.990 80.3000   1
  -9  -1  -4 719.680 118.290   1
   9   1   4 821.640 101.160   1
  -4  -7  -6 1993.71 118.500   1
   4   7   6 2097.80 124.500   1
  -4  -7  -6 1988.40 148.010   1
   4  -7   6 2018.43 117.300   1
  -9  -6  -1 5700.92 294.250   1
  -9  -6  -1 5855.56 195.440   1
   9   6   1 5650.73 187.290   1
  -9  -6  -1 5571.16 197.040   1
   9  -6   1 5596.41 207.140   1
   0   0   9 102.010 79.5500   1
   1  -5   8 2187.58 128.290   1
  -1  -5  -8 1516.67 138.660   1
  -1  -5  -8 2100.50 167.500   1
  -1   5  -8 2436.40 210.280   1
   1  -5   8 2054.86 122.220   1
   1   5   8 2108.25 132.850   1
  -1  -5  -8 1995.44 129.060   1
   8  -7   2 7152.27 237.830   1
  -8  -7  -2 6139.07 300.430   1
  -8   7  -2 5060.69 296.650   1
  -8  -7  -2 6417.16 202.820   1
  -8  -7  -2 6488.61 225.130   1
   8   7   2 6391.87 203.020   1
  -7  -7   5 2459.43 118.380   1
   7  -7  -5 2574.44 133.640   1
  -7  -7   5 2568.18 137.200   1
   7  -5   5 63165.7 1009.13   1
  -7  -5  -5 65217.1 1055.63   1
  -7  -5  -5 62808.5 1164.29   1
   7   5   5 65726.7 1074.54   1
  -7  -2  -6 591.690 95.6900   1
   7  -2   6 571.610 74.3900   1
   7   2   6 662.460 99.6200   1
   7   2   6 604.580 78.5100   1
   1 -11   3 9.36000 54.5200   1
   1  11   3 13.8000 39.1600   1
  -1 -11  -3 -12.320 83.3700   1
  -1 -11  -3 -26.490 60.8400   1
   1 -11   3 47.6100 54.6300   1
   4 -10   3 972.900 126.870   1
   4  10   3 1157.07 94.5900   1
  -4 -10  -3 1001.24 83.0500   1
   4 -10   3 1094.38 94.6500   1
   0   1   9 84531.2 865.250   1
   0  -1   9 82942.4 1286.92   1
   0  -1   9 85498.5 962.600   1
   0   1  -9 83000.1 1126.05   1
  -9  -6   3 1130.29 92.7700   1
  -9  -6   3 1101.23 96.4400   1
   9  -6  -3 1065.70 89.2200   1
  -7  -9   1 8.91000 47.4700   1
   7  -9  -1 -19.300 60.7200   1
  -7  -9   1 -12.730 51.3700   1
   7  -9  -1 53.6800 55.4000   1
  -2 -11   3 24895.7 518.840   1
  -2 -11   3 26023.2 535.600   1
   2 -11  -3 26399.8 544.670   1
   2 -11  -3 24763.5 580.100   1
  -4   0  -8 25.3400 57.5700   1
   4   0   8 52.9800 54.3000   1
   4   0   8 100.840 77.5700   1
  -4   0  -8 -14.290 59.5100   1
  -3   0   9 36.6800 45.8200   1
  -3   0   9 -23.070 75.4400   1
  -6  -8   5 18550.7 403.780   1
  -6  -8   5 18558.4 417.140   1
   6  -8  -5 18507.2 423.460   1
   6  -8  -5 20530.0 554.670   1
  -6   2   8 123.550 49.0100   1
   6  -2  -8 85.7600 75.4400   1
  -6  -2   8 120.560 51.3900   1
  -6  -2   8 82.7800 59.3700   1
   9   0  -6 694.930 91.2900   1
   9   0  -6 913.120 78.6800   1
   8  -8  -1 2189.53 118.070   1
  -8  -8   1 2118.56 115.200   1
  -8  -8   1 2213.43 132.640   1
  -3  -9  -5 2227.53 142.210   1
   3  -9   5 1954.79 171.750   1
   3   9   5 2267.91 129.360   1
  -3  -9  -5 2345.26 133.570   1
   3  -9   5 2629.64 139.630   1
   7  -9   0 1169.52 95.4100   1
  -7  -9   0 1064.51 84.1900   1
   7  -9   0 931.060 112.980   1
  -7  -9   0 994.260 95.0300   1
  -9  -4   5 3745.77 161.490   1
   9  -4  -5 4068.47 205.060   1
  -9  -4   5 3813.00 184.370   1
   9  -4  -5 3970.01 175.280   1
   9  -4  -5 2715.12 213.920   1
  -1   2   9 8805.46 291.310   1
  -1  -2   9 10441.5 329.700   1
  -1   2   9 9532.00 334.330   1
  -1  -2   9 8577.87 264.040   1
   8  -5   4 2946.87 145.860   1
   8   5   4 2413.51 140.760   1
  -8  -5  -4 2445.31 132.420   1
  -8  -5  -4 2477.69 189.490   1
  -5 -10   3 3256.43 142.960   1
   5 -10  -3 3426.98 154.580   1
  -5 -10   3 3086.28 151.650   1
   5 -10  -3 3469.45 207.530   1
   4   1   8 35766.6 708.410   1
   4  -1   8 35594.7 636.780   1
   4   1   8 33863.9 634.910   1
  -4  -1  -8 32903.7 777.990   1
  -4   1  -8 36421.9 771.910   1
  -4  -1  -8 33641.1 844.050   1
  -7  -8   4 6902.45 229.160   1
   7  -8  -4 7063.10 239.770   1
   7  -8  -4 7407.17 298.140   1
  -7  -8   4 6797.45 228.590   1
  -3   1   9 25605.0 567.980   1
  -3  -1   9 24405.5 539.070   1
  -3  -1   9 23750.8 511.830   1
  -3   1   9 24467.6 524.070   1
  -4 -11   0 5352.18 191.710   1
  -4 -11   0 5410.89 186.640   1
   4 -11   0 5818.73 220.320   1
   4 -11   0 5780.94 260.680   1
  -5 -10  -2 5306.32 199.430   1
   5  10   2 5130.09 186.160   1
   5 -10   2 5301.29 181.320   1
   5 -10   2 4694.02 256.290   1
  -2   2   9 4631.06 188.590   1
  -2   2   9 4743.56 217.030   1
  -2  -2   9 4508.72 174.310   1
  -2  -2   9 5023.45 211.090   1
   9  -1  -6 9894.86 302.130   1
   9  -1  -6 10643.4 368.620   1
   9   1  -6 9896.53 361.970   1
  -9  -1   6 9488.09 312.460   1
  -8   0   7 30.8500 33.2500   1
   8   0  -7 9.36000 81.4900   1
   4 -11  -1 7410.30 269.210   1
  -4 -11   1 7593.93 239.920   1
  -4 -11   1 7505.20 219.930   1
   4  11  -1 5861.27 317.100   1
   4 -11  -1 7342.52 287.880   1
  10  -4  -3 419.120 71.3200   1
 -10  -4   3 478.860 74.8900   1
  10  -4  -3 645.920 83.8200   1
 -10  -4   3 592.230 84.1700   1
  10  -4  -3 370.590 66.6600   1
  10   4  -3 602.560 86.6200   1
   8  -8   0 10083.4 282.020   1
  -8  -8   0 10468.2 287.530   1
  -8  -8   0 10455.5 313.840   1
   8   8   0 10793.6 289.420   1
   9   2   4 601.860 82.0100   1
  -9  -2  -4 563.270 93.8400   1
   9   2   4 461.890 86.4400   1
  -9  -2  -4 509.750 80.7500   1
   9   2   4 575.390 87.2800   1
   9  -2   4 512.000 77.6000   1
   3 -11   2 150.490 54.3700   1
   3 -11   2 63.1400 59.3900   1
  -3 -11  -2 122.640 59.3500   1
 -10  -4  -1 1938.62 140.840   1
 -10  -4  -1 1996.29 118.230   1
 -10  -4  -1 1669.54 120.410   1
  10  -4   1 1725.83 111.930   1
  10   4   1 1930.25 118.390   1
   6  -7  -6 77506.6 1195.31   1
  -6   7   6 79316.1 1234.92   1
  -6  -7   6 78377.1 1186.02   1
   6  -7  -6 78684.5 1228.30   1
  -6  -7   6 75444.7 1161.67   1
   6  -7  -6 76291.9 1301.91   1
   4 -10  -4 7088.49 231.190   1
  -4 -10   4 6654.58 222.720   1
  -4 -10   4 7304.88 234.390   1
   4 -10  -4 7071.26 313.040   1
  -5  -4   8 25292.9 575.590   1
  -5  -4   8 26055.3 508.790   1
   5  -4  -8 27274.5 610.090   1
  -5   4   8 26822.6 534.080   1
   5  -4  -8 23118.9 623.030   1
  -7  -4   7 1188.98 111.380   1
  -7  -4   7 1493.11 109.610   1
   7  -4  -7 1417.50 109.340   1
  -7   4   7 1477.39 100.020   1
  -7  -4   7 1228.66 104.380   1
   7  -4  -7 1275.02 121.490   1
   6   0   7 -29.200 47.2000   1
   6   0   7 45.5000 55.2200   1
  -6   0  -7 66.9200 89.6500   1
  -8  -6   5 66.5000 42.9000   1
   8  -6  -5 78.1200 50.2800   1
  -8  -6   5 72.7000 56.5600   1
   7  -6  -6 569.770 71.7400   1
  -7  -6   6 520.490 69.3600   1
   7  -6  -6 704.210 98.6500   1
  -7  -6   6 701.230 87.0000   1
  -1  -9   6 12642.6 326.100   1
  -1  -9   6 11995.0 322.440   1
  -1   9   6 12497.0 333.190   1
   1  -9  -6 12825.9 427.160   1
   1  -9  -6 12879.0 347.130   1
   5  -4   7 136.430 50.1300   1
  -5  -4  -7 247.000 68.3400   1
   5   4   7 432.350 100.160   1
  -5  -4  -7 245.730 88.9400   1
  -5  -4  -7 428.750 83.2000   1
   8  -1  -7 69.4100 57.8000   1
   8   1  -7 11.2100 59.2300   1
  -8  -1   7 28.0500 38.7800   1
  -7  -9   2 12052.3 303.780   1
  -7  -9   2 11867.7 314.790   1
   7  -9  -2 12565.0 404.460   1
   7  -9  -2 11980.1 309.020   1
  -8  -7   4 36881.7 659.290   1
  -8  -7   4 35243.2 630.630   1
   8  -7  -4 35780.9 662.530   1
   0   2   9 6424.81 227.870   1
   0  -2  -9 6984.07 305.170   1
   0   2  -9 6489.87 356.380   1
   0  -2   9 6343.27 230.960   1
   0   2   9 6737.69 255.630   1
   0  -2   9 5907.69 241.130   1
  -4   7   7 25952.0 507.490   1
  -4  -7   7 25259.8 561.260   1
   4  -7  -7 23362.3 491.060   1
   4  -7  -7 26389.0 587.340   1
   4  -7  -7 24614.0 657.440   1
  -4  -7   7 24762.6 499.140   1
  -6  -5  -6 1740.62 139.330   1
   6  -5   6 1916.25 110.670   1
  -6  -5  -6 1664.17 126.570   1
   6   5   6 1969.38 134.430   1
  -6  -5  -6 1731.31 145.490   1
   8  -8  -2 16856.6 393.210   1
  -8  -8   2 16918.5 383.840   1
  -8  -8   2 16817.0 405.100   1
   4  -5  -8 975.020 104.570   1
   4  -5  -8 650.970 78.2800   1
  -4  -5   8 989.420 96.1900   1
  -4   5   8 794.970 87.8800   1
  -4  -5   8 865.480 87.8100   1
   4  -5  -8 767.950 129.390   1
 -10  -3   4 1099.36 99.5800   1
  10   3  -4 1076.01 104.270   1
  10  -3  -4 1155.97 99.5400   1
 -10  -3   4 1057.65 87.8300   1
  10  -3  -4 1263.02 94.0200   1
   8  -3   5 1137.22 93.4200   1
   8   3   5 1181.19 112.170   1
   8   3   5 1109.47 84.2200   1
  -8  -3  -5 1164.91 109.250   1
  -6   1  -7 351.840 97.1500   1
   6   1   7 441.590 67.4100   1
   6  -1   7 498.540 70.5100   1
   6   1   7 418.420 76.5500   1
  -6   1  -7 464.320 108.850   1
  -6  -1  -7 353.970 87.0400   1
  -6  -1  -7 405.680 79.4200   1
  -2  -7  -7 1594.71 128.530   1
  -2  -7  -7 1297.27 151.470   1
   2  -7   7 1662.40 103.560   1
   2   7   7 1698.28 114.920   1
   2  -7   7 1748.80 109.450   1
  -2  -7  -7 1575.46 105.520   1
   1 -10  -5 750.280 85.6000   1
  -1  10   5 748.490 81.7400   1
  -1 -10   5 526.760 73.1100   1
  -1 -10   5 756.350 89.6200   1
   1 -10  -5 547.400 103.810   1
   1   0   9 2.94000 58.4800   1
   1   0   9 21.5700 40.2900   1
  -1   0  -9 -43.250 86.8000   1
  -3 -10  -4 5273.27 187.160   1
   3  10   4 5089.96 180.820   1
   3 -10   4 5132.38 185.000   1
   3 -10   4 4749.82 240.910   1
  -3 -10  -4 5164.03 218.420   1
   0  -9   6 10166.2 270.960   1
   0  -9   6 9810.34 286.150   1
   0   9   6 10571.9 280.320   1
   0  -9  -6 10110.7 367.470   1
   0  -9  -6 10473.7 316.550   1
  -3  -8  -6 1378.72 130.540   1
   3  -8   6 1473.88 101.260   1
  -3  -8  -6 1353.76 106.400   1
   3   8   6 1336.81 95.3000   1
 -10  -3  -2 28.0700 66.4400   1
  10   3   2 -13.330 51.0700   1
  10  -3   2 29.5600 38.3700   1
  10   3   2 12.4900 42.3500   1
   0 -10   5 10419.7 310.120   1
   0 -10   5 10033.6 269.820   1
   0 -10  -5 10532.2 375.650   1
   0 -10  -5 11152.6 331.710   1
   0  10   5 10511.6 337.390   1
  11   0  -1 -50.280 36.5600   1
  11   0  -1 27.3100 49.8400   1
   6   8   4 186.160 59.6500   1
   6  -8   4 84.6900 41.3900   1
  -6  -8  -4 107.930 46.3100   1
   6 -10  -1 1833.91 158.700   1
  -6 -10   1 1681.25 101.730   1
   6 -10  -1 1658.36 118.150   1
  -6 -10   1 1839.53 114.750   1
 -10  -5   1 37382.9 710.780   1
  10  -5  -1 37235.4 657.190   1
 -10  -5   1 33752.4 806.040   1
 -10  -5   1 37019.8 648.520   1
   2   9  -6 14457.9 572.730   1
  -2  -9   6 15570.9 374.850   1
  -2  -9   6 14699.5 337.930   1
   2  -9  -6 14637.5 432.870   1
   2  -9  -6 15310.5 370.360   1
  -2   9   6 14941.1 380.100   1
  -6  -9   4 15193.0 366.260   1
  -6  -9   4 15677.5 379.800   1
   6  -9  -4 14548.2 358.790   1
   6  -9  -4 14950.6 456.110   1
  -1   1  -9 48591.9 988.780   1
   1   1   9 48656.6 879.060   1
  -1  -1  -9 48476.2 873.920   1
   1  -1   9 50397.2 876.930   1
   1  -1   9 50415.7 896.760   1
   1   1   9 49697.6 914.220   1
   1  -1   9 48313.9 870.010   1
  -4  -2  -8 1294.95 105.270   1
  -4  -2  -8 1279.62 146.920   1
  -4  -2  -8 1234.10 157.620   1
  -4   2  -8 1129.06 131.870   1
   4   2   8 1339.68 125.760   1
   4  -2   8 1158.42 100.050   1
   6 -10   0 4075.10 171.700   1
  -6 -10   0 3725.83 152.170   1
  -6 -10   0 3925.17 159.750   1
   6 -10   0 3878.81 204.880   1
  -3  -2   9 698.230 84.5400   1
   3  -2  -9 602.200 94.3900   1
  -3  -2   9 783.960 111.140   1
  -3   2   9 618.680 86.8600   1
   2 -11   3 7003.31 226.030   1
  -2 -11  -3 7096.90 242.710   1
   2  11   3 6708.57 218.860   1
   2 -11   3 6628.55 283.290   1
  -2 -11  -3 7102.09 269.890   1
   1  -6  -8 1364.09 141.380   1
  -1  -6   8 1524.15 104.720   1
   1  -6  -8 1331.88 118.200   1
  -1   6   8 1309.11 95.3500   1
  -1  -6   8 1641.27 100.240   1
   1  -6  -8 1495.56 128.370   1
   1   6  -8 1697.54 181.320   1
   4 -11   1 44.1100 62.9300   1
   4 -11   1 42.9400 55.3600   1
  -4 -11  -1 -6.7600 56.8500   1
   9  -2  -6 7756.62 271.700   1
   9   2  -6 7752.21 271.210   1
  -9  -2   6 7850.71 278.680   1
   9  -2  -6 8153.68 253.380   1
  -9  -2   6 8170.84 274.810   1
   7  -3   6 8946.58 259.210   1
   7   3   6 8341.60 298.420   1
  -7  -3  -6 7160.74 302.140   1
  11  -1  -1 22435.1 464.610   1
  11   1  -1 22744.1 522.020   1
  11   1  -1 18990.7 470.470   1
  11   1  -1 23442.6 485.120   1
  11  -1  -1 23174.3 548.870   1
  -7  -9  -1 334.990 67.2500   1
  -7  -9  -1 403.040 62.4800   1
   7   9   1 250.230 55.5500   1
   7  -9   1 318.320 62.7600   1
   2 -10  -5 1892.31 146.090   1
  -2  10   5 1713.04 102.700   1
   2 -10  -5 1907.68 112.950   1
  -2 -10   5 2043.80 128.690   1
  -2 -10   5 1701.91 107.720   1
  11   0  -2 301.530 71.4200   1
  11   0  -2 252.740 52.5700   1
  -3  -4  -8 198.420 69.4000   1
   3  -4   8 138.040 43.5900   1
   3   4   8 74.3200 51.0800   1
  -3  -4  -8 100.690 56.6200   1
   3  -4   8 100.670 47.6800   1
  -3   4  -8 164.710 80.2900   1
  -3 -11   3 1630.29 105.610   1
   3 -11  -3 1598.29 131.770   1
  -3 -11   3 1504.34 105.910   1
   3 -11  -3 1856.71 119.460   1
   0 -12   0 11739.3 352.090   1
   0 -12   0 12201.7 375.750   1
   2  -6  -8 209.000 109.710   1
   2   6  -8 135.040 70.1500   1
   2  -6  -8 154.380 54.8700   1
  -2  -6   8 122.940 61.6000   1
  -2   6   8 133.590 50.1800   1
   2  -6  -8 115.830 38.1700   1
  -2  -6   8 90.5200 45.6500   1
   2  -5   8 285.000 55.7600   1
  -2  -5  -8 354.600 62.4400   1
  -2  -5  -8 325.340 91.2200   1
  -2   5  -8 285.350 97.6800   1
   2   5   8 643.060 82.6300   1
   2  -5   8 230.930 47.3500   1
   4 -11  -2 231.560 70.3300   1
  -4 -11   2 214.120 59.2000   1
  -4 -11   2 213.710 53.6800   1
   4 -11  -2 190.320 79.0900   1
   6  -3  -8 339.160 64.8700   1
  -6  -3   8 463.500 78.6200   1
  -6   3   8 423.460 64.2300   1
  -6  -3   8 632.090 82.6500   1
  -6  -3   8 386.760 60.0400   1
   6  -3  -8 487.950 75.4800   1
  -4   0   9 13.9100 55.1600   1
  -4   0   9 31.3900 53.3300   1
  -8  -2   7 24903.5 529.280   1
   8  -2  -7 21380.8 460.060   1
   8  -2  -7 23337.1 482.420   1
   8   2  -7 24750.9 537.160   1
  -8  -2   7 23696.4 424.410   1
  -8  -2   7 22951.8 514.760   1
  -8   2   7 21789.8 438.320   1
  10  -5  -2 81.0900 52.5300   1
 -10  -5   2 111.260 57.3000   1
  10  -5  -2 124.280 50.8500   1
 -10  -5   2 74.4900 46.4000   1
 -10  -5   2 125.880 72.8100   1
  -9  -7   1 2264.67 116.040   1
   9  -7  -1 2513.57 140.770   1
  -9  -7   1 2391.15 132.190   1
   7  -7   4 528.990 74.0300   1
   7   7   4 511.050 62.9400   1
  -7  -7  -4 468.040 82.4500   1
  -7  -7  -4 467.720 86.5400   1
 -10  -5   0 19.2600 30.7700   1
  10   5   0 27.3400 33.4200   1
 -10  -5   0 82.8000 73.6100   1
 -10  -5   0 32.7300 42.1500   1
  10  -5   0 62.2200 54.4700   1
  -5   8   6 5333.72 200.490   1
  -5  -8   6 5520.54 180.190   1
   5  -8  -6 5764.86 267.130   1
  -5  -8   6 5565.65 217.390   1
   5  -8  -6 5392.46 218.380   1
  11   0   0 1602.36 128.260   1
  11   0   0 1643.99 121.420   1
  11   0   0 1775.34 115.770   1
  10   0  -5 33.6400 56.5000   1
  -5  -9   5 729.520 70.7200   1
   5  -9  -5 625.960 114.040   1
   5  -9  -5 677.300 71.4400   1
  -5  -9   5 634.180 70.5900   1
  -1  -3   9 708.470 66.1600   1
  -1   3   9 850.870 91.4500   1
  -1  -3   9 714.480 86.5300   1
   1  -3  -9 931.180 129.080   1
   1   3  -9 933.740 110.880   1
   0  -6  -8 84.6600 36.9800   1
   0  -6   8 96.1200 48.7100   1
   0  -6  -8 142.790 80.8000   1
   0   6  -8 33.6000 63.4900   1
   0  -6  -8 128.620 51.2000   1
   0  -6   8 47.4000 49.0000   1
   0   6   8 122.940 66.2600   1
  11   1  -2 30587.2 505.440   1
  11  -1  -2 29744.2 480.100   1
  11   1  -2 29064.2 567.820   1
  11  -1  -2 28689.7 534.350   1
  -6  -2  -7 3461.90 228.700   1
   6  -2   7 3324.99 164.140   1
   6   2   7 3429.06 167.200   1
   6   2   7 3342.57 150.050   1
  -6  -2  -7 3486.84 205.830   1
  -6   2  -7 3264.57 213.240   1
   6   7   5 1677.32 115.990   1
  -6  -7  -5 1636.03 106.890   1
   6  -7   5 1643.27 108.160   1
   8  -8   1 21775.5 407.150   1
  -8  -8  -1 20809.5 461.910   1
   8   8   1 20494.4 372.320   1
  -8  -8  -1 22809.7 434.500   1
   5  -9   4 6032.53 324.320   1
   5   9   4 6586.24 213.180   1
  -5  -9  -4 6881.01 225.420   1
   5  -9   4 6826.41 218.880   1
   5  -8   5 20497.2 394.740   1
  -5  -8  -5 19231.6 406.330   1
  -5  -8  -5 18827.7 473.710   1
   5   8   5 19846.4 385.790   1
   7   8   3 7788.16 231.690   1
  -7  -8  -3 7289.25 247.600   1
   7  -8   3 7269.72 224.910   1
  -7  -8  -3 8218.63 238.180   1
   1 -12   0 652.350 109.010   1
  -1 -12   0 542.770 77.1300   1
  -1 -12   0 528.300 74.8700   1
   1 -12   0 466.080 63.2300   1
  -2   3   9 15632.5 357.670   1
  -2  -3   9 15039.2 342.380   1
   2  -3  -9 17293.6 470.810   1
   2  -3  -9 16063.9 417.840   1
  10   0   3 2.85000 38.8000   1
  10   0   3 -22.370 56.5400   1
  10   0   3 -4.3400 44.6500   1
  -4   1   9 1423.45 113.370   1
  -4   1   9 1513.39 109.470   1
  -4  -1   9 1356.21 107.560   1
   4  -1  -9 1258.29 106.840   1
  -4  -1   9 1309.00 113.580   1
   1 -10   5 3786.34 166.950   1
   1 -10   5 3880.93 170.030   1
  -1 -10  -5 3747.63 161.380   1
  -1 -10  -5 3201.20 184.630   1
   1 -10   5 3575.31 227.070   1
   1  10   5 3520.39 144.490   1
   1  -9   6 283.450 53.9200   1
   1  -9   6 370.660 53.8600   1
  -1  -9  -6 356.920 63.8300   1
   1   9   6 246.210 51.5300   1
  -1  -9  -6 267.550 69.2200   1
   9  -3   4 14559.7 316.910   1
   9   3   4 14387.5 315.650   1
   9   3   4 15072.6 428.970   1
  -9  -3  -4 13826.7 357.410   1
  -9  -3  -4 14565.1 424.660   1
  -6  -9  -3 19593.0 402.200   1
   6  -9   3 19936.2 389.410   1
   6   9   3 19027.7 377.510   1
  11  -1   0 52.5400 57.3000   1
  11  -1   0 98.4000 59.7500   1
  11   1   0 128.110 57.4000   1
  11   1   0 129.510 65.6400   1
  11   1   0 90.4000 47.3600   1
  -6 -10   2 6202.00 187.940   1
  -6 -10   2 6794.90 235.140   1
   6 -10  -2 6479.29 270.980   1
   6 -10  -2 6879.10 229.380   1
   0 -12   1 8423.51 256.110   1
   0 -12   1 8311.21 291.350   1
   0 -12  -1 9215.61 325.900   1
   0 -12  -1 8544.19 260.930   1
  10  -1  -5 4395.72 180.540   1
  10   1  -5 4424.89 182.280   1
  10  -1  -5 4458.18 204.890   1
  10   1  -5 4655.62 219.740   1
  -9  -7   0 224.570 77.5500   1
  -9  -7   0 332.590 54.3800   1
  -9  -7   0 308.040 56.3400   1
   9  -7   0 328.200 60.3600   1
   9   7   0 300.170 43.8500   1
  -9  -6  -2 102.210 51.4800   1
   9   6   2 100.620 54.1200   1
  -9  -6  -2 0.56000 74.5700   1
   9  -6   2 209.160 62.0900   1
  -9  -6  -2 120.680 67.3800   1
  -1  -2  -9 455.700 64.6900   1
   1  -2   9 520.320 69.4100   1
  -1   2  -9 512.500 85.8000   1
  -1  -2  -9 491.350 101.100   1
   1   2   9 467.980 64.0800   1
   1  -2   9 505.900 64.4000   1
   1   2   9 518.040 94.9300   1
  -8  -5   6 -22.680 44.5700   1
  -8  -5   6 4.82000 40.2700   1
   8  -5  -6 -6.6700 47.8100   1
  -1  -8   7 2858.59 141.290   1
  -1  -8   7 2877.74 163.540   1
   1   8  -7 2888.80 213.420   1
   1  -8  -7 2206.21 139.780   1
  -1   8   7 2555.68 129.390   1
   1  -8  -7 2681.11 152.420   1
   1  -8  -7 2664.26 178.740   1
  10   1   3 10815.3 366.170   1
  10  -1   3 10191.0 299.860   1
  10   1   3 12622.8 306.970   1
  10  -1   3 12080.7 285.630   1
  10   1   3 10824.8 307.620   1
 -10  -1  -3 11516.0 319.470   1
  -9  -7   2 18463.3 362.600   1
  -9  -7   2 17980.6 366.060   1
   9  -7  -2 18559.3 379.540   1
   9  -5   3 10704.4 274.780   1
  -9  -5  -3 10619.5 299.100   1
   9   5   3 9605.84 268.330   1
  -9  -5  -3 10605.9 272.230   1
  -9  -5  -3 9556.95 351.080   1
   1 -12  -1 338.490 94.6300   1
  -1 -12   1 215.780 63.5800   1
   1 -12  -1 162.750 59.2000   1
  11   2  -1 8118.00 271.780   1
 -11  -2   1 7992.50 229.250   1
  11   2  -1 7732.47 254.570   1
  11  -2  -1 7871.91 264.110   1
  11   2  -1 8577.46 340.140   1
  11  -2  -1 8187.30 258.940   1
   0  -3  -9 4324.10 205.560   1
   0   3   9 5202.93 209.190   1
   0  -3   9 5089.17 185.920   1
   0   3   9 5235.73 212.140   1
   0   3  -9 5466.08 275.680   1
   0  -3  -9 5265.57 266.070   1
   0  -3   9 4825.28 225.010   1
  -3  -9   6 28905.3 481.610   1
  -3  -9   6 28895.3 484.600   1
   3  -9  -6 28624.0 629.760   1
  -3   9   6 28674.6 462.470   1
   3  -9  -6 29270.3 514.910   1
   6 -10   1 3315.51 210.220   1
  -6 -10  -1 2806.31 144.060   1
   6  10   1 2849.93 128.460   1
  -6 -10  -1 3052.67 161.770   1
   6 -10   1 2949.92 149.030   1
  -2  -8   7 1106.49 98.7100   1
  -2  -8   7 1061.25 85.7800   1
   2   8  -7 1088.36 142.100   1
   2  -8  -7 1053.33 93.1300   1
   2  -8  -7 1227.28 109.420   1
   2  -8  -7 1006.21 128.970   1
  -2   8   7 1174.20 90.0900   1
  -3  -6   8 19148.5 404.160   1
  -3   6   8 18796.2 403.880   1
  -3  -6   8 18887.7 411.760   1
   3  -6  -8 16814.6 374.250   1
   3  -6  -8 20372.7 447.250   1
   3  -6  -8 19897.6 528.640   1
  -1 -12  -1 79.4200 52.3200   1
  -1 -12  -1 109.230 64.7300   1
   1 -12   1 38.2400 66.4600   1
   1 -12   1 139.230 45.9300   1
   0  -8   7 466.630 71.2600   1
   0  -8   7 517.290 60.2500   1
   0  -8  -7 582.790 77.4100   1
   0  -8  -7 430.220 81.9100   1
   0  -8  -7 464.640 153.890   1
   0   8   7 624.480 75.1400   1
   8  -8  -3 17.6700 50.3600   1
  -8  -8   3 84.0100 49.1000   1
  -8  -8   3 175.030 65.5600   1
   9  -6  -4 161.130 57.5400   1
  -9  -6   4 55.1100 61.2600   1
   9  -6  -4 173.890 65.4400   1
  -9  -6   4 55.6900 56.7000   1
   7  -9  -3 4068.58 170.360   1
  -7  -9   3 4269.04 167.700   1
  -7  -9   3 4451.32 156.970   1
   7  -9  -3 4596.38 240.290   1
   6  -6  -7 5524.02 214.070   1
  -6  -6   7 7017.18 222.530   1
  -6   6   7 6828.31 213.710   1
  -6  -6   7 7151.35 217.680   1
   6  -6  -7 6925.70 252.030   1
  11  -2  -2 39076.4 667.790   1
  11   2  -2 40928.6 659.740   1
  11  -2  -2 41277.4 606.880   1
  11   2  -2 41825.4 539.080   1
   7   0  -8 6.61000 56.5300   1
  -7   0   8 18.3000 49.6700   1
  -1 -11   4 4799.33 204.580   1
  -1  11   4 4460.02 197.120   1
  -1 -11   4 4344.30 180.280   1
   1 -11  -4 4706.76 194.210   1
   1 -11  -4 5413.42 252.570   1
   4  -3   8 9806.82 278.650   1
   4   3   8 11304.9 365.780   1
  -4  -3  -8 10332.4 375.780   1
  -4  -3  -8 10332.8 290.260   1
  -4   3  -8 10196.8 361.520   1
  -4  -3  -8 10699.8 357.630   1
   3 -10  -5 15136.0 349.650   1
  -3 -10   5 14288.8 325.630   1
  -3  10   5 14607.5 318.910   1
   3 -10  -5 14230.9 393.880   1
  -3 -10   5 13820.2 303.680   1
  -3   3   9 -4.4100 60.4200   1
  -3  -3   9 30.6600 52.8500   1
   3  -3  -9 20.3900 46.0500   1
  -3  -3   9 28.0000 61.6800   1
  -4  -6  -7 14770.9 396.260   1
  -4  -6  -7 15619.5 343.840   1
   4  -6   7 14787.3 368.890   1
   4   6   7 15586.0 393.160   1
   0 -11  -4 33858.5 644.500   1
   0  11   4 34471.7 514.810   1
   0 -11  -4 38041.2 603.650   1
   0 -11   4 36494.4 579.390   1
   0 -11   4 34127.0 548.480   1
   9   3  -6 6221.92 241.010   1
  -9  -3   6 5980.85 218.850   1
  -9  -3   6 6197.21 243.680   1
   9  -3  -6 6108.51 216.880   1
   9  -3  -6 6652.80 248.110   1
   4  -2  -9 280.490 77.1500   1
  -4  -2   9 395.720 66.0200   1
  -4  -2   9 340.480 72.3500   1
  -4   2   9 265.590 54.8500   1
  11   0  -3 14.9400 37.3800   1
  11   0  -3 30.1300 50.7000   1
  11  -2   0 606.200 88.3800   1
  11  -2   0 584.110 66.8500   1
  11   2   0 572.680 92.5400   1
 -11  -2   0 557.030 66.3800   1
  11   2   0 576.880 67.8000   1
  11   2   0 620.950 67.2700   1
  10  -2  -5 3340.19 148.230   1
 -10  -2   5 3267.24 182.710   1
 -10  -2   5 3575.24 150.390   1
  10  -2  -5 3394.96 190.670   1
  10   2  -5 3712.47 185.200   1
   2   0   9 29.9400 52.7800   1
  -2   0  -9 -23.600 105.210   1
  -9  -5   5 928.720 88.0800   1
   9  -5  -5 885.090 87.9800   1
   9  -5  -5 1257.81 106.270   1
  -9  -5   5 925.530 93.4300   1
   1  -6   8 70.8800 54.1900   1
   1   6   8 22.6300 66.6400   1
   1  -6   8 -1.0700 43.1300   1
  -1   6  -8 81.3200 74.3500   1
  -1  -6  -8 45.5100 74.7100   1
   2 -12   0 854.460 78.9300   1
  -2 -12   0 956.900 88.4000   1
   2 -12   0 945.070 112.000   1
 -10  -4   4 3575.55 152.790   1
  10  -4  -4 3694.96 153.470   1
 -10  -4   4 3305.32 154.590   1
  10  -4  -4 3535.06 190.080   1
   8  -4   5 8997.93 254.660   1
  -8  -4  -5 8313.78 337.650   1
   8   4   5 9505.82 306.420   1
  -8  -4  -5 9062.32 282.650   1
  -7  -1   8 332.720 55.2100   1
   7   1  -8 310.790 77.2800   1
   7  -1  -8 386.310 95.2200   1
  -7  -1   8 332.020 60.9800   1
  -7   1   8 380.230 57.3000   1
  -7  -1   8 353.310 59.3500   1
   8  -7   3 223.950 71.1000   1
  -8  -7  -3 479.190 85.4200   1
   8   7   3 474.860 65.6200   1
  -8  -7  -3 393.800 63.7100   1
  -8  -7  -3 304.930 83.6200   1
   7   6   5 22749.9 454.080   1
  -7  -6  -5 22906.7 571.900   1
   7  -6   5 22428.6 444.980   1
  -7  -6  -5 23262.5 484.300   1
  10   2   3 796.990 90.0600   1
 -10  -2  -3 722.370 81.0700   1
  10   2   3 874.200 93.7500   1
  10  -2   3 914.400 95.7000   1
  10  -2   3 705.580 88.2000   1
  10   2   3 661.760 86.5400   1
 -10  -4  -2 20668.2 512.920   1
 -10  -4  -2 21616.9 437.940   1
  10   4   2 20200.8 426.830   1
 -10  -4  -2 20691.4 413.250   1
  10  -4   2 21144.1 444.620   1
   8  -3  -7 4433.59 187.990   1
  -8  -3   7 4354.41 184.290   1
   8  -3  -7 3541.41 156.050   1
  -8  -3   7 4410.08 183.380   1
  -8   3   7 3927.60 183.680   1
  -8  -3   7 4290.10 211.410   1
 -10  -5   3 263.440 59.3800   1
 -10  -5   3 228.610 48.2000   1
  10  -5  -3 289.170 52.0100   1
  10  -5  -3 348.380 78.8000   1
 -10  -5   3 169.790 58.9200   1
  11  -1  -3 6288.44 267.460   1
  11  -1  -3 6084.79 204.430   1
  11   1  -3 6439.60 211.550   1
  11   1  -3 5889.12 230.930   1
   4  -9   5 109.390 63.1100   1
  -4  -9  -5 109.780 43.9500   1
   4   9   5 92.3900 45.7200   1
  -4  -9  -5 157.540 73.5900   1
   4 -11   2 -16.620 59.2200   1
   4  11   2 55.1800 47.0900   1
  -4 -11  -2 7.80000 51.5400   1
   4 -11   2 37.4200 47.0700   1
  -2  -1  -9 520.980 105.110   1
  -2   1  -9 518.930 109.550   1
   2  -1   9 538.710 96.5400   1
   2  -1   9 385.050 62.6700   1
   2   1   9 485.450 63.7300   1
  -2  -1  -9 527.460 94.3700   1
   2   1   9 557.380 93.0500   1
   2  -1   9 434.270 62.5400   1
 -10  -5  -1 8961.77 275.860   1
  10  -5   1 9395.40 263.810   1
 -10  -5  -1 8415.42 325.500   1
 -10  -5  -1 9149.51 246.090   1
  10   5   1 8921.93 256.270   1
   2 -12  -1 2531.03 160.320   1
   2 -12  -1 2608.94 137.580   1
  -2 -12   1 2530.11 128.410   1
  -5  -5   8 126.960 45.7100   1
   5  -5  -8 150.340 41.6900   1
  -5   5   8 141.750 63.0300   1
  -5  -5   8 125.880 56.8400   1
   5  -5  -8 163.500 80.4200   1
   7  -5  -7 4965.35 206.490   1
  -7   5   7 5518.76 190.480   1
  -7  -5   7 5742.09 198.380   1
   7  -5  -7 5533.10 219.360   1
  -7  -5   7 5467.32 187.310   1
  -6  -3  -7 7481.76 295.900   1
  -6  -3  -7 7411.11 241.400   1
  -6  -3  -7 7482.28 288.920   1
   6   3   7 7797.43 294.410   1
   6  -3   7 7680.25 228.110   1
  -5  -7   7 703.050 74.5500   1
   5  -7  -7 635.990 66.4300   1
  -5   7   7 682.940 75.8100   1
   5  -7  -7 518.640 98.4400   1
   5  -7  -7 692.180 80.1300   1
  -5  -7   7 572.050 69.6000   1
   5 -10  -4 480.400 85.4400   1
  -5 -10   4 683.080 77.8400   1
  -5 -10   4 394.890 71.9800   1
   5 -10  -4 518.500 70.0800   1
  -3 -11  -3 43.0400 48.4900   1
   3 -11   3 36.0700 49.7700   1
   3  11   3 49.6200 49.7900   1
   3 -11   3 95.8500 71.7600   1
  -3 -11  -3 94.7200 51.7900   1
  11   0   1 19.8600 48.6400   1
  11   0   1 23.7200 60.8700   1
  -2 -11   4 1732.68 115.410   1
  -2 -11   4 1902.96 120.860   1
   2 -11  -4 1942.85 128.210   1
   2 -11  -4 1883.22 157.730   1
  -5  -5  -7 4354.00 263.250   1
  -5  -5  -7 4186.20 219.460   1
   5   5   7 4594.01 211.180   1
   5  -5   7 3883.96 165.610   1
  -5  -5  -7 4126.38 182.970   1
  -3  -7  -7 138.200 56.8600   1
  -3  -7  -7 236.420 58.7200   1
   3  -7   7 227.980 50.3300   1
   3   7   7 212.910 64.8300   1
  -7  -4  -6 243.040 54.3300   1
   7  -4   6 422.420 64.0700   1
  -7  -4  -6 284.250 92.7900   1
   7   4   6 253.160 77.6500   1
   5  10   3 16417.0 332.580   1
  -5 -10  -3 16717.8 354.790   1
   5 -10   3 17155.9 381.510   1
   5 -10   3 16331.0 484.280   1
   5  -7   6 4949.07 199.330   1
  -5  -7  -6 4359.43 175.210   1
  -5  -7  -6 4786.42 240.280   1
   5   7   6 3938.50 167.150   1
  -9  -7  -1 1976.06 211.960   1
   9   7   1 1936.70 110.240   1
  -9  -7  -1 2097.83 121.770   1
   9  -7   1 2051.60 128.490   1
  -9  -7  -1 2129.59 118.080   1
  -2 -10  -5 10314.8 292.230   1
   2  10   5 9925.15 254.850   1
  -2 -10  -5 10154.1 349.930   1
   2 -10   5 9481.21 373.890   1
   2 -10   5 10968.8 282.810   1
   3   8  -7 2130.73 251.230   1
  -3  -8   7 2836.24 127.220   1
  -3  -8   7 2610.08 158.270   1
   3  -8  -7 2808.06 164.230   1
   3  -8  -7 2396.09 184.810   1
   3  -8  -7 2530.33 139.270   1
  -3   8   7 2442.94 123.820   1
   1 -11   4 276.600 53.4700   1
   1  11   4 310.220 63.5000   1
  -1 -11  -4 309.020 71.7000   1
   1 -11   4 244.900 69.2500   1
   0 -12  -2 1128.22 103.310   1
   0 -12   2 888.480 105.440   1
   0 -12  -2 1103.66 99.7400   1
   0 -12   2 814.610 76.2300   1
  -8  -6  -4 4039.00 220.740   1
   8   6   4 4222.80 187.810   1
  -8  -6  -4 4518.39 180.260   1
   8  -6   4 4636.74 176.820   1
   5 -11  -1 749.720 121.420   1
  -5 -11   1 748.460 74.1500   1
  -5 -11   1 708.010 75.0100   1
   5 -11  -1 754.870 75.0000   1
  -5 -11   0 355.390 62.3700   1
   5 -11   0 416.320 69.9600   1
   5 -11   0 269.250 104.010   1
  -5 -11   0 290.270 56.6200   1
   1  -8   7 3835.39 179.920   1
   1  -8   7 3930.70 171.830   1
  -1  -8  -7 3789.12 172.240   1
   1   8   7 3858.57 165.170   1
  -1  -8  -7 4238.14 201.490   1
  -1  -8  -7 2516.89 167.570   1
  -1  -3  -9 2265.93 168.080   1
   1  -3   9 2219.48 148.430   1
  -1  -3  -9 2144.56 142.480   1
   1   3   9 2296.62 151.080   1
   1  -3   9 2267.17 140.750   1
   1   3   9 2027.11 141.510   1
  -1   3  -9 2200.64 160.190   1
   2  -9   6 5381.83 277.700   1
   2  -9   6 6445.50 241.970   1
  -2  -9  -6 6002.82 255.330   1
   2   9   6 6284.19 203.480   1
  -2  -9  -6 6149.91 208.610   1
   6  -4  -8 1286.47 118.460   1
   6  -4  -8 1193.87 103.090   1
  -6  -4   8 1437.28 124.300   1
  -6  -4   8 1377.20 95.5300   1
  -6   4   8 1386.46 106.170   1
  -6  -4   8 1374.09 108.510   1
   2 -12   1 3501.34 160.110   1
   2 -12   1 4010.19 199.070   1
  -2 -12  -1 3724.80 186.890   1
  -2 -12  -1 3711.23 161.530   1
  11  -1   1 -30.870 50.2500   1
  11   1   1 -12.060 47.5200   1
  11  -1   1 109.860 55.9900   1
  11   1   1 47.2700 40.0400   1
   7  -9   2 2594.77 138.420   1
  -7  -9  -2 3179.41 157.240   1
   7   9   2 2759.59 128.570   1
  -7  -9  -2 3169.07 158.740   1
  -4 -11   3 255.430 53.2500   1
   4 -11  -3 194.870 56.5000   1
  -4 -11   3 257.330 49.8500   1
   4 -11  -3 209.950 97.1100   1
   1 -12  -2 6448.75 213.350   1
   1 -12  -2 6217.90 247.510   1
  -1 -12   2 6093.20 219.240   1
 -11  -3   1 14477.3 333.100   1
  11  -3  -1 14296.7 324.900   1
  11   3  -1 13290.6 376.040   1
  11  -3  -1 14375.1 388.080   1
  11   3  -1 14338.4 316.950   1
  -1  -4   9 2270.27 122.810   1
  -1  -4   9 2226.64 146.990   1
   1  -4  -9 2512.49 180.480   1
   1   4  -9 2229.54 217.270   1
   1  -4  -9 2403.41 181.290   1
  -1   4   9 2329.53 136.120   1
  -9  -7   3 15327.6 353.620   1
   9  -7  -3 14668.8 320.290   1
  -9  -7   3 15044.7 331.340   1
  -4 -10  -4 -10.450 46.3100   1
   4 -10   4 -6.0300 46.6600   1
   4 -10   4 -33.330 55.0900   1
  -4 -10  -4 48.1000 55.7900   1
   4  10   4 0.10000 46.8100   1
   7  -2  -8 482.510 89.0300   1
  -7  -2   8 372.040 64.8100   1
  -7  -2   8 425.670 57.3600   1
  -7   2   8 430.790 60.3600   1
  -7  -2   8 472.170 72.5200   1
  -5   0   9 4.00000 49.9900   1
  -5   0   9 -18.880 51.8300   1
   6 -10  -3 2105.61 129.280   1
  -6 -10   3 2223.11 126.800   1
   6 -10  -3 2042.80 165.300   1
  -6 -10   3 2202.92 132.230   1
   2  -4  -9 314.850 84.4300   1
   2  -4  -9 319.610 69.2700   1
  -2  -4   9 265.610 60.4400   1
  -2   4   9 294.950 60.9100   1
  11  -2  -3 16690.3 400.270   1
  11   2  -3 18456.3 426.340   1
 -11  -2   3 16596.7 336.670   1
  11  -2  -3 17403.2 384.610   1
  11   2  -3 17207.0 353.290   1
  -9  -4  -4 3186.87 182.960   1
  -9  -4  -4 3286.65 169.570   1
   9   4   4 3137.47 163.210   1
  -9  -4  -4 3049.88 154.790   1
   9  -4   4 3351.62 152.670   1
  -5   0  -8 1567.71 163.800   1
  -5   0  -8 1721.14 137.100   1
   5   0   8 1603.91 117.890   1
   5   0   8 2007.34 125.710   1
  -4  -8  -6 6537.91 224.250   1
  -4  -8  -6 6375.86 244.920   1
   4   8   6 6699.93 232.370   1
   4  -8   6 6623.66 214.180   1
   1 -12   2 4772.03 191.610   1
   1 -12   2 5187.58 217.140   1
  -1 -12  -2 4686.96 220.790   1
  -1 -12  -2 5127.47 195.470   1
   2   2   9 2814.06 161.540   1
  -2  -2  -9 2714.80 179.840   1
  -2   2  -9 3557.60 221.420   1
  -2  -2  -9 2705.68 182.900   1
   2  -2   9 3111.11 152.970   1
   2  -2   9 3136.18 166.050   1
   2   2   9 2921.85 186.620   1
  -2  -2  -9 2547.11 144.090   1
   6  -6   6 1400.53 93.8900   1
  -6  -6  -6 1591.91 108.330   1
  -6  -6  -6 1270.12 122.540   1
  -6  -6  -6 1450.26 118.090   1
   6   6   6 1401.44 107.890   1
   4  -6  -8 594.660 131.790   1
   4  -6  -8 661.280 93.4400   1
  -4  -6   8 627.130 68.7800   1
  -4  -6   8 646.560 81.5600   1
   4  -6  -8 641.260 69.4100   1
  -4   6   8 715.980 84.7100   1
  11  -3  -2 21906.7 425.950   1
  11   3  -2 21695.0 408.790   1
  11   3  -2 22869.5 485.480   1
  11  -3  -2 20531.6 434.050   1
 -11  -3   2 21459.1 409.930   1
   8  -8   2 162.310 63.8500   1
  -8  -8  -2 241.840 70.2900   1
   8   8   2 178.460 51.7200   1
  -8  -8  -2 233.290 48.4000   1
   3   5   8 99.9300 58.8500   1
   3  -5   8 110.750 41.1300   1
  -3   5  -8 89.4800 58.6400   1
  -3  -5  -8 81.7600 81.7200   1
  -3  -5  -8 120.810 56.5100   1
   7  -8  -5 129.870 102.620   1
  -7  -8   5 70.9100 51.1800   1
  -7  -8   5 106.310 55.5000   1
   7  -8  -5 123.370 49.1300   1
  -5   1   9 5343.08 231.350   1
  -5  -1   9 5094.01 257.290   1
  -5  -1   9 4699.97 175.770   1
   5  -1  -9 5101.17 220.640   1
  -4  -9   6 5039.67 175.090   1
  -4  -9   6 5368.87 210.470   1
   4  -9  -6 4992.16 236.920   1
  -4   9   6 5075.01 191.070   1
   4  -9  -6 5044.18 193.970   1
  -4  -3   9 13661.8 303.550   1
  -4  -3   9 14980.0 425.280   1
  -4   3   9 13876.5 336.960   1
   4  -3  -9 14725.8 420.470   1
  -5  -1  -8 5264.78 290.660   1
  -5   1  -8 6892.81 333.320   1
  -5  -1  -8 6334.77 316.960   1
   5  -1   8 6541.42 216.220   1
   5   1   8 5807.11 208.120   1
   5   1   8 5944.04 235.610   1
 -11  -3   0 6978.38 220.750   1
  11   3   0 7153.40 224.200   1
  11   3   0 6849.25 279.130   1
  11  -3   0 7753.89 236.910   1
  11   3   0 6350.55 211.720   1
  11  -3   0 7371.52 248.390   1
   0  -4   9 1598.95 119.930   1
   0  -4  -9 1755.15 162.050   1
   0   4  -9 1694.75 139.970   1
   0  -4  -9 1179.69 126.350   1
   0  -4   9 1534.61 101.390   1
   0   4   9 1634.97 114.210   1
 -10  -3   5 2444.41 125.740   1
  10  -3  -5 2497.34 160.820   1
  10   3  -5 2578.22 157.990   1
  10  -3  -5 2378.61 128.200   1
 -10  -3   5 2495.68 155.960   1
  10  -6  -1 229.280 70.4900   1
 -10  -6   1 324.510 71.9600   1
 -10  -6   1 223.810 45.8000   1
 -10  -6   1 217.880 69.6000   1
  -6 -10  -2 17448.3 412.000   1
   6  10   2 16263.0 336.810   1
   6 -10   2 16418.2 351.990   1
   6 -10   2 14761.4 438.180   1
  -6 -10  -2 16393.8 338.230   1
  -8  -7   5 6711.83 240.310   1
  -8  -7   5 6512.85 218.080   1
   8  -7  -5 6045.21 215.200   1
   8  -7  -5 6460.03 219.680   1
  11   2   1 112.810 67.6000   1
 -11  -2  -1 115.050 48.8200   1
  11   2   1 132.200 52.2300   1
  11  -2   1 55.6100 47.3900   1
  11   2   1 137.020 56.0100   1
  11  -2   1 74.4000 59.9400   1
  -2 -12   2 13899.4 358.640   1
   2 -12  -2 13582.3 346.580   1
  -2 -12   2 12766.7 312.620   1
   2 -12  -2 13615.5 398.700   1
  -7  -7   6 6990.63 233.890   1
   7  -7  -6 6791.98 226.620   1
   7  -7  -6 6454.06 259.570   1
  -7  -7   6 7008.29 212.870   1
   5 -11  -2 4695.05 226.550   1
   5 -11  -2 4687.88 177.660   1
  -5 -11   2 4486.72 192.970   1
  -5 -11   2 3967.96 150.580   1
 -10  -3  -3 26098.3 526.150   1
  10   3   3 23902.8 545.290   1
 -10  -3  -3 28134.2 602.350   1
  10   3   3 29190.6 523.480   1
  10  -3   3 28381.6 468.840   1
  10   3   3 27760.0 523.990   1
   5 -11   1 58.3600 69.0500   1
   5 -11   1 5.23000 40.4800   1
  -5 -11  -1 18.2300 59.3800   1
  -5 -11  -1 104.000 48.6100   1
   8   0   6 543.910 67.6700   1
   8   0   6 309.290 74.9200   1
  -8   0  -6 398.300 81.6700   1
   8   0   6 589.930 88.1900   1
  -4 -10   5 104.020 39.5000   1
   4 -10  -5 47.7600 85.2600   1
   4 -10  -5 81.4500 57.2800   1
  -4 -10   5 134.450 63.4400   1
  -3 -12   0 419.540 71.0800   1
   3 -12   0 317.170 87.4900   1
   3 -12   0 182.250 63.3800   1
   3 -11  -4 10237.1 338.680   1
  -3 -11   4 9971.20 256.410   1
  -3 -11   4 9621.58 270.950   1
   3 -11  -4 10603.4 297.780   1
   9   0   5 9.98000 41.7400   1
   9   0   5 -13.140 79.1700   1
  -4  -4  -8 242.230 80.7200   1
  -4  -4  -8 219.970 57.7000   1
  -4   4  -8 362.210 93.5900   1
   4   4   8 208.250 77.5800   1
  -4  -4  -8 195.900 64.0800   1
   4  -4   8 293.010 51.3700   1
  -3   4   9 3374.08 153.350   1
   3  -4  -9 3412.81 195.840   1
   3  -4  -9 3696.58 235.450   1
  -3  -4   9 3580.05 149.340   1
  -2  -6  -8 2907.88 214.420   1
   2   6   8 2597.48 145.050   1
   2  -6   8 2637.92 151.480   1
  -2   6  -8 2625.56 167.470   1
   2  -6   8 2550.42 141.080   1
  -2  -6  -8 2536.69 139.490   1
   9  -4  -6 5428.10 254.210   1
   9  -4  -6 5669.29 207.310   1
  -9  -4   6 5876.06 217.520   1
  -9  -4   6 5453.84 187.590   1
  -8   1  -6 2603.56 243.770   1
   8  -1   6 2975.94 137.490   1
   8   1   6 2780.27 141.900   1
  -8  -1  -6 3072.16 200.060   1
   8   1   6 2862.35 156.170   1
   3 -12  -1 939.010 87.5600   1
  -3 -12   1 953.530 102.770   1
  -3 -12   1 774.970 77.6200   1
   3 -12  -1 654.500 90.9300   1
  10  -6  -2 1425.19 102.510   1
 -10  -6   2 1129.36 136.370   1
 -10  -6   2 1231.33 98.9500   1
 -10  -6   2 1526.00 98.3200   1
  10   6   0 185.940 41.4700   1
  10  -6   0 252.510 61.8900   1
 -10  -6   0 199.940 52.2500   1
 -10  -6   0 253.550 54.1100   1
 -10  -6   0 205.490 70.6300   1
   6  -8  -6 2042.86 158.210   1
   6  -8  -6 1707.88 118.320   1
  -6  -8   6 2084.87 133.960   1
   6  -8  -6 1942.54 113.970   1
  -6  -8   6 1877.70 113.640   1
   2  11   4 -51.800 60.4900   1
   2 -11   4 11.5200 51.6800   1
  -2 -11  -4 27.5000 44.4800   1
  -2 -11  -4 40.7000 72.7000   1
  -5   2   9 44.5800 36.8200   1
  -5  -2   9 68.6200 65.4900   1
  -5  -2   9 91.6100 51.9600   1
   5  -2  -9 15.0200 66.1600   1
  -9  -1  -5 3421.98 221.820   1
   9   1   5 2044.99 165.690   1
   9   1   5 3100.17 141.230   1
   9   1   5 3104.60 158.240   1
   9  -1   5 2384.45 183.420   1
   9  -1   5 2985.87 137.090   1
   6  -9  -5 8081.47 248.710   1
   6  -9  -5 8216.09 333.460   1
  -6  -9   5 8225.51 250.630   1
  -6  -9   5 8437.59 266.360   1
  -1  -7   8 254.870 58.6100   1
   1   7  -8 283.090 85.9400   1
  -1  -7   8 236.640 47.1400   1
   1  -7  -8 257.770 56.0900   1
   1  -7  -8 266.090 55.3100   1
  -1   7   8 286.930 72.5400   1
   1  -7  -8 267.890 95.2100   1
  -8   4   7 2952.67 148.440   1
   8  -4  -7 3102.58 168.490   1
   8  -4  -7 2770.95 146.130   1
  -8  -4   7 3353.11 183.370   1
  -8  -4   7 2942.61 137.330   1
   8  -9  -1 11884.8 293.700   1
  -8  -9   1 11560.5 288.980   1
  -8  -9   1 11517.3 295.430   1
  -5  -2  -8 73.2000 55.2200   1
   5   2   8 58.9500 68.2900   1
  -5  -2  -8 161.550 73.0400   1
   5  -2   8 44.9700 44.2400   1
  -5   2  -8 64.8000 115.040   1
  -5  -2  -8 64.1100 53.9100   1
  11   0  -4 12365.7 383.410   1
  11   0  -4 12120.3 318.820   1
   8  -8  -4 282.160 62.6400   1
  -8  -8   4 280.140 78.7400   1
  -8  -8   4 269.380 51.2700   1
  -4  -8   7 10641.9 261.250   1
  -4  -8   7 11062.6 289.690   1
   4  -8  -7 10766.6 357.170   1
   4  -8  -7 11152.8 327.520   1
  -4   8   7 11041.7 293.370   1
   4  -8  -7 10634.6 287.240   1
  -6  -4  -7 -33.540 55.3200   1
  -6  -4  -7 -4.4800 37.5200   1
   6   4   7 44.6400 77.9000   1
  -6  -4  -7 0.96000 71.8900   1
   6  -4   7 29.4200 49.5900   1
   2  -8   7 2691.14 124.280   1
   2  -8   7 2796.35 135.690   1
  -2  -8  -7 2913.08 169.620   1
   2   8   7 2927.98 154.770   1
  -2  -8  -7 2826.91 147.580   1
  -7  -3   8 953.150 99.7800   1
  -7   3   8 1059.99 102.140   1
  -7  -3   8 915.620 104.920   1
   7  -3  -8 1013.18 119.910   1
  -7  -3   8 978.560 86.6700   1
   7  -3  -8 784.150 96.9900   1
   2 -12   2 -7.9200 58.7000   1
  -2 -12  -2 36.4900 52.4200   1
  -2 -12  -2 173.260 76.8000   1
   2 -12   2 10.0900 44.8400   1
  -2  -7   8 1804.52 109.390   1
   2   7  -8 1270.02 179.490   1
  -2  -7   8 1517.99 104.910   1
  -2   7   8 1409.63 105.040   1
   2  -7  -8 1426.83 129.000   1
   2  -7  -8 1388.55 107.960   1
   2  -7  -8 1366.07 142.860   1
  -8  -6   6 324.950 63.7700   1
  -8  -6   6 263.890 51.5300   1
   8  -6  -6 203.180 46.8200   1
   8  -6  -6 378.140 80.5500   1
   7  -9  -4 16.5700 65.2000   1
  -7  -9   4 -26.710 51.4400   1
  -7  -9   4 22.2400 45.5900   1
   7  -9  -4 32.7300 37.4200   1
   3 -12   1 337.570 68.8200   1
  -3 -12  -1 282.650 67.3900   1
   3 -12   1 363.560 77.0800   1
   9   6   3 19003.7 387.490   1
  -9  -6  -3 18851.3 482.720   1
  -9  -6  -3 21155.8 454.590   1
  -9  -6  -3 18822.5 393.130   1
   9  -6   3 22096.3 424.060   1
  11  -3  -3 1817.77 123.510   1
  11   3  -3 1872.12 146.980   1
 -11  -3   3 1865.02 122.230   1
 -11  -3   3 1766.10 115.190   1
  11  -3  -3 1964.08 124.470   1
   8  -9   0 1629.05 113.200   1
  -8  -9   0 1986.07 118.110   1
  -8  -9   0 1796.64 111.810   1
  11   1  -4 468.340 59.8700   1
  11  -1  -4 475.850 61.3100   1
  11   1  -4 529.850 79.2100   1
  11  -1  -4 466.850 71.9300   1
  -2  -3  -9 13667.2 373.260   1
  -2  -3  -9 14512.4 424.490   1
   2   3   9 14405.4 377.110   1
   2  -3   9 14670.5 351.870   1
   2  -3   9 14205.9 410.180   1
  -2   3  -9 14905.7 490.620   1
   0  -7   8 2078.88 127.070   1
   0  -7   8 2072.06 110.860   1
   0   7  -8 2228.07 197.250   1
   0  -7  -8 1658.97 178.550   1
   0  -7  -8 1846.53 120.220   1
   0  -7  -8 1959.31 170.090   1
   0   7   8 2158.28 128.870   1
   3   0   9 28.8600 54.0500   1
   3   0   9 0.66000 82.7900   1
  -3   0  -9 51.0200 124.590   1
   7 -10  -1 1800.18 164.530   1
   7 -10  -1 1919.71 121.410   1
  -7 -10   1 2125.89 129.080   1
  -7 -10   1 1715.51 97.6400   1
  10  -5  -4 17965.9 395.240   1
 -10  -5   4 17930.4 393.020   1
 -10  -5   4 17927.7 416.140   1
  10  -5  -4 17610.9 402.100   1
  -8  -5  -5 23242.2 498.570   1
  -8  -5  -5 22797.9 619.250   1
   8   5   5 24234.3 519.660   1
   8  -5   5 22802.7 453.220   1
   1  -4   9 4859.91 172.930   1
  -1   4  -9 4839.75 256.080   1
  -1  -4  -9 4871.75 218.810   1
   1  -4   9 5313.61 208.970   1
   1   4   9 4776.95 232.240   1
  -1  -4  -9 5112.50 258.020   1
   1   4   9 5239.55 209.420   1
   9   0  -7 23.0900 57.1700   1
  -9   0   7 10.9900 34.3300   1
 -10  -5  -2 370.320 65.0200   1
  10  -5   2 444.030 61.5800   1
 -10  -5  -2 339.690 75.7700   1
 -10  -5  -2 401.930 72.2400   1
  10   5   2 440.370 66.0800   1
   8   2   6 649.050 85.9700   1
   8  -2   6 746.780 73.4600   1
   8   2   6 760.420 85.8800   1
  -8  -2  -6 615.700 110.300   1
   3 -10   5 19154.8 412.240   1
   3  10   5 19007.8 410.690   1
  -3 -10  -5 19638.7 492.320   1
   3 -10   5 16977.2 558.060   1
  -3 -10  -5 18060.8 407.670   1
  11  -4  -1 -70.380 65.9300   1
  11   4  -1 62.5700 70.9000   1
 -11  -4   1 -47.040 42.5100   1
 -11  -4   1 29.3300 44.3600   1
  11  -4  -1 43.5700 63.4300   1
   7 -10   0 171.540 52.9000   1
   7 -10   0 187.210 92.2200   1
  -7 -10   0 187.960 52.4700   1
  -7 -10   0 159.100 46.7800   1
   8  -9  -2 10.9100 55.3400   1
  -8  -9   2 17.8900 43.6500   1
  -8  -9   2 54.8200 42.0500   1
   3  -1   9 60243.6 918.110   1
  -3  -1  -9 63089.6 895.920   1
  -3  -1  -9 58175.7 1126.44   1
  -3   1  -9 60305.6 904.040   1
   3  -1   9 60098.3 932.810   1
  -3  -1  -9 61738.5 733.260   1
   3   1   9 59067.9 952.820   1
   3  -1   9 62787.0 744.030   1
   7   0   7 -18.350 43.8100   1
   7   0   7 -28.430 66.8400   1
  -7   0  -7 44.0200 68.0700   1
  -7   0  -7 15.9500 43.9800   1
  -9  -7  -2 31984.0 627.940   1
  -9  -7  -2 31497.3 721.150   1
   9  -7   2 33014.0 621.450   1
  -9  -7  -2 33624.9 612.390   1
   9   7   2 33247.0 590.980   1
   9   2   5 2288.08 120.940   1
   9  -2   5 2312.06 135.770   1
   9   2   5 2076.22 133.720   1
  -9  -2  -5 2313.47 188.310   1
  11   0   2 13816.1 342.700   1
  11   0   2 11733.7 382.590   1
  11   0   2 12206.2 378.510   1
  11   3   1 820.480 85.9400   1
  11  -3   1 1147.07 104.140   1
  11   3   1 1081.58 95.2800   1
 -11  -3  -1 1146.21 88.9700   1
  11   3   1 1071.02 93.5800   1
  11  -3   1 1133.80 87.4900   1
   3  -9   6 554.890 79.9300   1
  -3  -9  -6 520.100 71.4600   1
   3   9   6 490.700 74.9100   1
  -3  -9  -6 499.230 88.9100   1
   9  -1  -7 573.400 82.6700   1
   9   1  -7 676.960 93.4400   1
  -9  -1   7 613.070 90.2900   1
   9  -1  -7 617.780 69.4900   1
   0 -12  -3 3091.44 152.100   1
   0 -12   3 3061.77 145.170   1
   0 -12  -3 3061.26 171.230   1
   0 -12   3 2996.07 161.820   1
  -7  -5  -6 537.990 87.3900   1
   7   5   6 540.670 73.1000   1
   7  -5   6 295.950 61.8800   1
  -7  -5  -6 517.890 79.1200   1
   9  -8  -1 2954.49 139.870   1
  -9  -8   1 3281.62 145.390   1
  -9  -8   1 3046.22 148.090   1
   1 -12  -3 33899.0 713.150   1
  -1 -12   3 32218.6 581.710   1
   1 -12  -3 32798.7 610.680   1
   3 -12  -2 5440.92 192.520   1
  -3 -12   2 5200.37 186.540   1
  -3 -12   2 5633.57 196.000   1
   3 -12  -2 5571.37 280.660   1
   7  -8   4 6611.51 233.750   1
  -7  -8  -4 6575.93 260.140   1
   7   8   4 6581.40 228.210   1
   6   9   4 256.070 65.9000   1
   6  -9   4 342.140 55.6700   1
  -6  -9  -4 294.530 74.7600   1
   4 -11   3 1038.80 98.1300   1
   4 -11   3 806.260 120.330   1
   4  11   3 859.850 73.9500   1
  -4 -11  -3 847.130 204.970   1
  -9  -6   5 1151.99 94.3100   1
   9  -6  -5 1310.88 101.690   1
  -9  -6   5 1385.12 105.850   1
   9  -6  -5 1077.32 93.4400   1
  11  -4  -2 23889.2 469.960   1
 -11  -4   2 22468.8 466.460   1
  11   4  -2 24056.6 586.290   1
  11  -4  -2 22043.6 507.440   1
 -11  -4   2 24485.6 487.950   1
  -7  -1  -7 3480.19 249.460   1
   7   1   7 4183.89 169.880   1
   7  -1   7 4123.30 169.640   1
   7   1   7 3951.07 197.140   1
  -7  -1  -7 4146.18 263.300   1
  -7   1  -7 4555.64 249.320   1
  10   0  -6 2263.71 137.740   1
  10   0  -6 2611.99 131.070   1
   6  -8   5 19247.7 422.380   1
  -6  -8  -5 19456.5 434.380   1
   6   8   5 18902.7 423.440   1
  11   1   2 6772.13 253.170   1
  11  -1   2 7869.76 245.720   1
  11   1   2 6280.81 273.440   1
  11  -1   2 6453.02 248.690   1
  11   1   2 7639.08 240.240   1
  -6  -5   8 6866.28 280.660   1
  -6   5   8 6731.88 230.750   1
   6  -5  -8 6786.13 255.050   1
  -6  -5   8 6537.36 221.450   1
   6  -5  -8 6305.17 244.950   1
  -3  -7   8 3753.71 171.340   1
  -3  -7   8 3697.73 161.540   1
  -3   7   8 3794.83 169.290   1
   3  -7  -8 3728.52 199.170   1
   3  -7  -8 3696.62 210.320   1
   3  -7  -8 3341.44 180.640   1
  -1 -10   6 5657.48 196.560   1
  -1 -10   6 5831.45 203.210   1
   1 -10  -6 6127.27 207.760   1
  -1  10   6 6216.70 211.290   1
   1 -10  -6 6037.15 257.190   1
  -4  -4   9 4047.69 166.360   1
  -4   4   9 3606.57 153.800   1
   4  -4  -9 4031.52 204.840   1
  10  -6  -3 15484.5 406.880   1
 -10  -6   3 16560.0 374.960   1
 -10  -6   3 16648.2 377.300   1
  10  -6  -3 15724.6 356.870   1
   7 -10  -2 9841.57 354.060   1
   7 -10  -2 9042.18 264.600   1
  -7 -10   2 8861.14 245.180   1
  -7 -10   2 9157.98 270.370   1
  -9  -7   4 1037.19 88.7900   1
   9  -7  -4 1049.98 86.9800   1
  -9  -7   4 872.970 82.8300   1
  11  -2  -4 -29.540 51.8700   1
  11   2  -4 54.8300 50.1700   1
  11   2  -4 43.3100 57.6800   1
 -11  -2   4 1.02000 56.7400   1
  11  -2  -4 37.8000 50.2900   1
  10   0   4 8579.87 248.550   1
  10   0   4 7899.88 275.220   1
  10   0   4 7029.87 294.510   1
  11   4   0 2031.24 111.030   1
 -11  -4   0 2323.01 120.530   1
  11  -4   0 2237.85 133.320   1
 -11  -4   0 2261.12 160.220   1
  11  -4   0 2225.85 124.920   1
 -11  -4   0 2371.46 134.230   1
  10  -4  -5 1399.71 108.750   1
 -10  -4   5 1297.33 111.630   1
 -10  -4   5 1230.85 90.2800   1
  10  -4  -5 1260.64 105.700   1
 -10  -6  -1 1441.28 101.880   1
 -10  -6  -1 1504.90 148.710   1
  10  -6   1 1529.35 106.070   1
 -10  -6  -1 1601.59 98.2200   1
  10   6   1 1642.24 109.100   1
   6  -7  -7 14.1300 39.2100   1
  -6  -7   7 64.8300 53.1600   1
  -6   7   7 34.8200 50.1000   1
   6  -7  -7 66.9500 115.860   1
   6  -7  -7 44.9500 60.0500   1
  -6  -7   7 42.8900 48.5000   1
   1  -5  -9 1812.90 148.870   1
   1   5  -9 1529.87 153.180   1
   1  -5  -9 1495.05 126.830   1
  -1  -5   9 1750.18 115.350   1
   1  -5  -9 1435.05 138.960   1
  -1  -5   9 1708.35 125.880   1
  -1   5   9 1811.41 133.940   1
   5  -6  -8 5929.78 230.700   1
   5  -6  -8 6517.90 305.250   1
  -5  -6   8 6039.21 272.360   1
  -5   6   8 5881.96 201.010   1
  -5  -6   8 5846.87 186.440   1
   5  -6  -8 5211.67 196.510   1
   9  -8   0 2119.36 122.640   1
  -9  -8   0 2074.63 123.430   1
  -9  -8   0 1950.30 115.560   1
   7  -6  -7 252.140 79.0800   1
  -7  -6   7 300.860 53.6100   1
  -7   6   7 266.580 49.0000   1
  -7  -6   7 373.040 63.2800   1
   7  -6  -7 262.740 56.5000   1
  10  -1  -6 2239.51 145.450   1
 -10  -1   6 2421.30 145.080   1
  10   1  -6 2772.49 167.020   1
  10  -1  -6 2244.38 123.820   1
  -5  -3   9 4223.05 201.460   1
  -5   3   9 3772.22 168.730   1
  -5  -3   9 4132.99 175.810   1
   5  -3  -9 4392.62 216.190   1
   5 -11  -3 -82.640 60.7800   1
  -5 -11   3 62.0200 61.7200   1
   5 -11  -3 54.2600 56.9700   1
  -5 -11   3 87.7700 59.4600   1
  -4  -7  -7 1479.20 140.990   1
   4   7   7 1367.09 100.620   1
  -4  -7  -7 1207.52 106.750   1
   4  -7   7 1447.48 105.940   1
   5 -11   2 300.190 84.8300   1
   5  11   2 459.570 63.3200   1
  -5 -11  -2 460.070 83.1200   1
   5 -11   2 359.940 57.8400   1
   0 -10   6 352.360 61.1500   1
   0  10   6 418.930 57.7800   1
   0 -10  -6 449.450 81.1400   1
   0 -10  -6 449.090 69.9800   1
   2  -5  -9 2365.81 203.480   1
   2   5  -9 1915.97 184.810   1
  -2  -5   9 2140.06 125.150   1
   2  -5  -9 2129.78 143.130   1
  -2   5   9 2065.72 138.490   1
  -2  -5   9 1814.86 134.340   1
  10  -4   3 2699.53 129.480   1
 -10  -4  -3 2962.97 166.870   1
  10   4   3 3033.52 157.440   1
 -10  -4  -3 2404.48 132.370   1
 -10  -4  -3 3019.04 211.410   1
   5   6   7 3656.91 172.920   1
   5  -6   7 3477.28 169.350   1
  -5  -6  -7 3622.93 222.640   1
  -5  -6  -7 3363.82 152.210   1
   9  -8  -2 890.120 89.2300   1
  -9  -8   2 972.770 82.4500   1
  -9  -8   2 921.680 102.160   1
  -1 -12  -3 33.8300 45.2600   1
   1 -12   3 152.590 53.5400   1
  -1 -12  -3 61.0700 57.4100   1
   1 -12   3 133.540 53.5400   1
  -9  -5  -4 1038.92 117.500   1
   9   5   4 838.560 83.0000   1
  -9  -5  -4 987.140 101.500   1
   9  -5   4 765.770 78.9800   1
   5  -3   8 1326.15 93.1500   1
  -5  -3  -8 1354.41 133.800   1
   5   3   8 1784.04 130.590   1
  -5   3  -8 1088.76 136.590   1
  -5  -3  -8 1966.65 162.440   1
  -5  -3  -8 1507.75 112.600   1
 -10  -1  -4 6604.18 374.690   1
  10   1   4 6211.62 275.190   1
  10  -1   4 9305.22 276.760   1
  10   1   4 8139.25 271.860   1
  10  -1   4 7378.17 326.280   1
  10   1   4 8489.63 247.340   1
  -5  -9   6 464.790 64.5500   1
  -5  -9   6 506.370 66.2700   1
   5  -9  -6 458.010 75.6000   1
  -5   9   6 536.340 77.8600   1
   5  -9  -6 400.210 101.320   1
   1  -7   8 629.650 73.4900   1
  -1   7  -8 518.940 80.0300   1
   1  -7   8 665.470 74.3500   1
  -1  -7  -8 483.990 101.600   1
  -1  -7  -8 435.720 86.4700   1
   1   7   8 529.170 78.1600   1
  -1  -7  -8 557.230 74.4700   1
   4 -11  -4 854.670 84.9000   1
  -4 -11   4 1013.41 75.8200   1
   4 -11  -4 787.510 101.000   1
  -4 -11   4 1039.57 95.9200   1
  -2 -10   6 123.370 56.8200   1
  -2 -10   6 19.8700 52.2900   1
   2 -10  -6 16.4200 79.3700   1
   2 -10  -6 83.7600 47.9900   1
  -2  10   6 45.0100 52.0300   1
  -3  -2  -9 6569.79 319.550   1
  -3   2  -9 6043.25 275.430   1
   3  -2   9 6232.47 204.150   1
  -3  -2  -9 7411.46 333.460   1
   3  -2   9 6314.79 240.130   1
   3   2   9 6566.84 356.490   1
  -3  -2  -9 6279.22 219.000   1
  -6 -10   4 1154.65 95.0300   1
   6 -10  -4 1085.80 125.680   1
   6 -10  -4 938.750 94.8100   1
  -6 -10   4 1136.44 89.5100   1
  -6   0   9 63.5900 62.8300   1
   6   0  -9 -17.810 66.4300   1
   8  -9   1 4595.61 176.090   1
   8   9   1 4411.74 172.290   1
  -8  -9  -1 4372.36 177.960   1
  -8  -9  -1 4771.60 175.510   1
   2 -12  -3 18469.2 422.190   1
  -2 -12   3 17512.5 378.190   1
  -2 -12   3 18330.7 426.980   1
   2 -12  -3 17701.0 459.450   1
  -5  -9  -5 1642.72 127.640   1
   5   9   5 1710.89 101.930   1
  -5  -9  -5 1574.96 118.950   1
   5  -9   5 1713.22 118.670   1
   7   9   3 -2.5400 44.5900   1
  -7  -9  -3 28.3000 44.2200   1
   7  -9   3 -37.140 47.6300   1
  -7  -7  -5 1995.79 134.870   1
   7   7   5 1855.32 114.520   1
   7  -7   5 1961.38 133.180   1
   9  -2  -7 1868.35 129.580   1
   9   2  -7 2003.76 140.950   1
  -9  -2   7 1810.40 130.360   1
   9  -2  -7 1759.88 119.630   1
  -9  -2   7 1814.72 111.130   1
   0  -5  -9 17451.2 524.610   1
   0   5  -9 18209.3 594.830   1
   0  -5   9 16656.5 363.790   1
   0  -5  -9 14608.9 415.640   1
   0  -5   9 17032.9 448.980   1
   0   5   9 17910.5 435.740   1
   7 -10   1 1887.03 151.390   1
   7 -10   1 2095.13 119.440   1
   7  10   1 2122.67 125.910   1
  -7 -10  -1 2011.09 117.430   1
  -7 -10  -1 2045.33 130.050   1
   7   2   7 1531.13 133.710   1
   7  -2   7 1557.54 100.210   1
   7   2   7 1528.73 100.320   1
  -7  -2  -7 1464.59 174.580   1
  -7   2  -7 1712.78 169.680   1
  -7  -2  -7 1362.28 145.850   1
  -1 -11   5 5478.63 203.040   1
  -1 -11   5 5554.77 181.370   1
   1 -11  -5 5600.58 207.360   1
  -1  11   5 5667.92 205.960   1
   1 -11  -5 5555.53 264.650   1
   6  -1  -9 11288.5 344.350   1
  -6  -1   9 10836.4 349.160   1
  -6   1   9 12007.4 360.490   1
  -6  -1   9 10517.9 286.460   1
   1   9  -7 49.4900 49.8600   1
  -1  -9   7 70.7200 50.1800   1
  -1  -9   7 1.93000 44.3000   1
   1  -9  -7 17.6800 51.9900   1
   1  -9  -7 2.60000 73.8400   1
  -1   9   7 60.9900 50.3800   1
   1  -9  -7 -6.5000 32.6800   1
  -8   0   8 64.8500 37.3600   1
   8   0  -8 94.8300 71.7800   1
  11   2   2 990.710 102.270   1
 -11  -2  -2 954.660 85.7100   1
  11   2   2 1085.18 83.5000   1
  11  -2   2 816.620 82.0600   1
  11  -2   2 902.290 89.9900   1
  11   2   2 886.330 105.040   1
  -3 -11  -4 176.630 56.9500   1
   3  11   4 131.740 46.9300   1
  -3 -11  -4 99.8700 64.5000   1
   3 -11   4 101.920 63.8700   1
  -4 -12   0 36.5900 50.9400   1
   4 -12   0 -9.9400 52.4500   1
   4 -12   0 47.3700 63.4800   1
   8   3   6 28.2800 37.5600   1
   8  -3   6 28.0400 53.2500   1
   8   3   6 18.1000 79.0500   1
  -8  -3  -6 -16.060 66.7500   1
   4 -12  -1 1871.83 159.240   1
   4 -12  -1 1825.14 128.240   1
  -4 -12   1 1747.51 106.780   1
  -4 -12   1 2062.32 118.490   1
   0 -11   5 3186.10 159.020   1
   0 -11   5 2964.40 139.530   1
   0  11   5 2686.73 133.660   1
   0 -11  -5 2599.79 135.990   1
   0 -11  -5 3003.95 204.440   1
   3 -12   2 1864.15 118.900   1
  -3 -12  -2 1772.64 113.740   1
   3 -12   2 1809.23 167.990   1
  -3 -12  -2 1785.29 123.280   1
   6 -11  -1 49246.4 908.960   1
   6 -11  -1 53358.1 844.740   1
  -6 -11   1 51781.8 817.550   1
  -6 -11   1 49966.1 772.870   1
   5 -10  -5 951.130 88.7700   1
  -5 -10   5 1001.48 89.4300   1
  -5 -10   5 844.020 71.7900   1
   5 -10  -5 765.710 121.610   1
   8   7   4 17603.9 389.170   1
  -8  -7  -4 18115.5 534.520   1
   8  -7   4 17916.8 399.630   1
  -8  -7  -4 17535.8 402.770   1
  -3  -6  -8 58.0200 44.4400   1
   3  -6   8 50.0600 47.6900   1
  -3   6  -8 143.220 83.2800   1
  -3  -6  -8 54.6200 90.8100   1
   3   6   8 107.540 62.5700   1
  10  -2  -6 20373.3 477.190   1
  10   2  -6 21976.6 494.360   1
  10  -2  -6 20726.0 465.680   1
 -10  -2   6 20841.4 451.680   1
 -10  -2   6 19947.3 442.340   1
  -7  -4   8 121.260 51.8300   1
   7  -4  -8 132.450 44.9200   1
  -7  -4   8 140.450 51.3000   1
   7  -4  -8 109.100 77.0700   1
  -7   4   8 199.910 50.4200   1
  -7  -4   8 191.290 47.4400   1
  -9  -3  -5 987.320 110.810   1
   9   3   5 927.770 105.460   1
   9   3   5 930.000 79.2300   1
   9  -3   5 819.130 76.3000   1
  -4   5  -8 384.550 100.120   1
  -4  -5  -8 655.870 111.060   1
   4   5   8 511.120 73.5300   1
  -4  -5  -8 344.570 53.7100   1
   4  -5   8 328.790 65.1700   1
   5  10   4 29291.8 528.110   1
   5 -10   4 29136.0 556.230   1
   5 -10   4 25741.2 744.690   1
  -5 -10  -4 30145.8 561.320   1
   6 -11   0 98.1400 61.5000   1
   6 -11   0 159.530 92.5600   1
  -6 -11   0 124.430 58.5800   1
  -6 -11   0 170.030 49.0400   1
  -3   5   9 1419.93 118.700   1
  -3  -5   9 1459.49 103.820   1
   3  -5  -9 1388.61 130.390   1
   3  -5  -9 1623.71 150.930   1
  -8  -1   8 3613.11 176.330   1
  -8  -1   8 3337.05 162.780   1
   8   1  -8 3053.77 159.020   1
   8  -1  -8 3386.85 169.090   1
  -8   1   8 3215.40 154.490   1
   8  -8   3 4472.81 191.000   1
  -8  -8  -3 4908.16 218.850   1
   8   8   3 4679.64 179.350   1
  -8  -8  -3 4645.28 178.760   1
  -2  -9   7 -8.4100 47.6000   1
  -2  -9   7 24.3500 55.4300   1
   2  -9  -7 -65.380 79.6600   1
   2  -9  -7 69.4800 42.9200   1
  -2   9   7 17.2600 53.9200   1
   0  -9   7 5968.84 206.290   1
   0  -9   7 5699.84 192.450   1
   0   9   7 6194.79 211.590   1
   0  -9  -7 5987.95 221.100   1
   0  -9  -7 5637.80 237.250   1
   0  -9  -7 4636.92 311.170   1
   9  -5  -6 5292.31 222.640   1
  -9  -5   6 5134.05 175.500   1
  -9  -5   6 5258.11 227.550   1
   9  -5  -6 4927.08 199.970   1
   1 -10   6 797.550 84.8900   1
   1 -10   6 725.220 91.4100   1
   1 -10   6 782.540 79.8800   1
   1  10   6 678.040 67.6700   1
  -1 -10  -6 715.680 100.350   1
  -1 -10  -6 809.320 85.1500   1
   8  -9  -3 120.310 53.4900   1
  -8  -9   3 25.1600 39.5100   1
  -8  -9   3 103.720 41.5500   1
  11  -4  -3 16483.0 368.740   1
 -11  -4   3 16440.1 387.550   1
 -11  -4   3 16831.5 383.300   1
  11   4  -3 15062.5 396.060   1
  11  -4  -3 16608.5 429.570   1
   6  10   3 26821.7 507.110   1
  -6 -10  -3 28365.2 521.900   1
   6 -10   3 28180.3 559.070   1
   6 -10   3 23669.1 675.360   1
  10   2   4 8317.27 262.490   1
 -10  -2  -4 8297.96 345.830   1
  10   2   4 6210.38 310.610   1
  10   2   4 8732.25 296.770   1
  10  -2   4 7911.55 239.280   1
  -2  -4  -9 21533.5 562.870   1
  -2   4  -9 22649.5 611.480   1
   2  -4   9 21541.1 443.240   1
   2   4   9 22386.6 522.200   1
  -2  -4  -9 20379.9 492.100   1
   2  -4   9 21992.3 458.680   1
  -2 -11   5 3691.45 172.350   1
  -2 -11   5 4413.30 165.520   1
   2 -11  -5 4119.51 179.710   1
  -2  11   5 4261.55 167.840   1
   2 -11  -5 3770.90 209.950   1
  -5  -8   7 176.430 52.4000   1
   5  -8  -7 192.760 75.5600   1
   5  -8  -7 244.850 65.2200   1
   5  -8  -7 149.530 55.1100   1
  -5  -8   7 210.620 59.1300   1
  -5   8   7 143.440 46.2500   1
   3  -8   7 382.940 56.6300   1
   3   8   7 448.380 64.6800   1
  -3  -8  -7 494.120 68.5400   1
  -3  -8  -7 428.260 105.050   1
  -8  -5   7 1573.94 102.580   1
   8  -5  -7 1494.22 125.210   1
   8  -5  -7 1629.38 128.270   1
  -8  -5   7 1601.10 115.000   1
  -5  -8  -6 170.210 57.5900   1
   5   8   6 234.250 67.8400   1
   5  -8   6 184.590 62.0200   1
  -5  -8  -6 190.220 63.7100   1
  11  -3  -4 389.830 74.8400   1
  11  -3  -4 494.090 77.6100   1
  11   3  -4 524.840 86.1700   1
 -11  -3   4 456.640 78.6700   1
 -11  -3   4 437.010 65.9200   1
   9  -8   1 626.990 83.7500   1
  -9  -8  -1 556.810 80.3900   1
  -9  -8  -1 636.330 66.1700   1
   9   8   1 569.630 60.1900   1
  -3 -10   6 3281.97 149.040   1
  -3 -10   6 3228.08 131.870   1
   3 -10  -6 3238.74 200.520   1
  -3  10   6 3070.71 148.950   1
   3 -10  -6 3341.24 170.760   1
   6  -7   6 17076.8 389.590   1
  -6  -7  -6 18783.3 514.810   1
   6   7   6 18708.3 428.170   1
  -6  -7  -6 17003.9 397.220   1
  -4   7   8 1237.11 105.280   1
   4  -7  -8 1342.39 116.050   1
   4  -7  -8 1353.92 152.820   1
  -4  -7   8 1205.93 105.730   1
   4  -7  -8 1467.02 119.090   1
  -4  -7   8 1340.32 89.3400   1
   6  -5   7 8383.11 248.750   1
  -6  -5  -7 8672.31 335.760   1
  -6  -5  -7 9147.53 327.220   1
  -6  -5  -7 8454.85 285.360   1
   6   5   7 9236.65 338.310   1
  -6  -2   9 4731.91 176.350   1
  -6   2   9 4482.67 190.640   1
  -6  -2   9 4964.14 236.320   1
   6  -2  -9 4599.44 210.300   1
  -2 -12  -3 617.700 85.2000   1
  -2 -12  -3 762.180 85.1900   1
   2 -12   3 635.760 69.8200   1
   2 -12   3 601.710 95.5900   1
  11  -4   1 7522.98 235.090   1
 -11  -4  -1 7654.46 281.500   1
  11   4   1 7091.45 246.710   1
 -11  -4  -1 8288.47 264.530   1
 -11  -4  -1 7727.54 311.660   1
   4 -12   1 539.950 78.0100   1
   4 -12   1 494.130 86.3400   1
  -4 -12  -1 579.150 73.7000   1
   1 -11   5 976.950 84.0600   1
   1 -11   5 774.340 108.640   1
   1  11   5 800.050 73.3200   1
  -1 -11  -5 760.350 87.1700   1
  -1 -11  -5 825.930 103.040   1
   7 -10  -3 3000.07 182.710   1
   7 -10  -3 2607.24 130.660   1
  -7 -10   3 2680.24 132.880   1
  -7 -10   3 3090.45 148.240   1
   6 -11  -2 2296.00 166.990   1
   6 -11  -2 2355.57 133.060   1
  -6 -11   2 2399.87 127.400   1
  -6 -11   2 2374.36 120.250   1
   9  -8  -3 9041.91 260.100   1
  -9  -8   3 8870.79 273.710   1
  -9  -8   3 9068.22 263.190   1
  10  -7  -1 1347.38 94.7600   1
 -10  -7   1 1373.56 91.0700   1
 -10  -7   1 1095.92 162.560   1
 -10  -7   1 1431.64 110.110   1
  -3  -3  -9 1330.55 102.020   1
   3   3   9 1304.58 121.760   1
   3  -3   9 1067.49 89.0400   1
  -3   3  -9 775.820 122.790   1
  -3  -3  -9 1219.50 131.520   1
   3  -3   9 1242.85 110.070   1
   3 -12  -3 1885.24 126.740   1
  -3 -12   3 1640.73 107.650   1
   3 -12  -3 1738.03 155.310   1
  -3 -12   3 1571.19 110.190   1
  -1  -5  -9 91.9700 101.020   1
   1   5   9 214.210 78.0100   1
  -1   5  -9 73.8400 79.4100   1
   1  -5   9 167.640 50.4300   1
   1  -5   9 134.180 50.3900   1
  -1  -5  -9 151.730 42.6000   1
   8  -2  -8 46.0600 66.5300   1
  -8  -2   8 8.73000 45.9200   1
  -8   2   8 66.0700 34.9600   1
  -4 -12   2 3279.66 151.640   1
  -4 -12   2 3178.63 142.450   1
   4 -12  -2 3063.81 187.510   1
   4 -12  -2 3375.45 156.280   1
   9  -3  -7 8830.06 275.720   1
  -9  -3   7 9332.35 269.410   1
  -9  -3   7 10304.0 300.350   1
   9  -3  -7 10037.0 325.700   1
  11  -5  -1 2062.63 114.640   1
 -11  -5   1 2245.68 129.160   1
 -11  -5   1 1949.62 172.270   1
  11  -5  -1 1743.02 112.590   1
 -11  -5   1 2198.50 119.330   1
  -1   0  10 18113.5 414.690   1
  -1   0  10 18639.6 471.070   1
   3  -9  -7 2901.79 170.830   1
  -3  -9   7 3012.31 167.070   1
  -3   9   7 2453.17 129.590   1
  -3  -9   7 2682.10 126.320   1
   3  -9  -7 2557.94 141.160   1
   3  -9  -7 2673.39 170.010   1
   6 -11   1 137.520 51.2900   1
   6 -11   1 265.620 69.2300   1
  -6 -11  -1 181.320 47.6000   1
  -6 -11  -1 169.230 59.6100   1
  -2   0  10 2946.14 193.100   1
  -2   0  10 2855.72 137.780   1
  -7  -3  -7 2661.53 194.980   1
   7   3   7 2693.37 166.590   1
  -7  -3  -7 2683.75 143.780   1
  -7  -3  -7 2706.22 174.580   1
   7  -3   7 2629.68 130.110   1
   1  -9   7 680.070 86.5300   1
   1  -9   7 465.880 56.7300   1
  -1  -9  -7 406.360 99.7100   1
  -1  -9  -7 561.040 63.7800   1
   1   9   7 795.610 92.7200   1
  -1  -9  -7 306.170 118.690   1
  -5  -4   9 27298.9 615.350   1
  -5  -4   9 24591.3 470.560   1
   5  -4  -9 26823.2 620.360   1
  -5   4   9 25215.3 513.670   1
  11   0  -5 43.6800 45.0100   1
  11   0  -5 28.6200 60.5100   1
 -11  -3  -2 448.000 69.3100   1
  11   3   2 414.600 67.3100   1
 -11  -3  -2 563.070 87.5100   1
  11  -3   2 332.720 60.8700   1
  11   3   2 302.240 64.9200   1
  11  -3   2 327.290 65.6100   1
  11   3   2 409.370 70.2900   1
   2  -7   8 5667.61 224.280   1
   2  -7   8 5397.06 185.900   1
  -2   7  -8 5682.64 286.580   1
  -2  -7  -8 5386.65 198.260   1
   2   7   8 5868.80 233.030   1
  -2  -7  -8 5876.14 257.470   1
  10  -7  -2 610.790 68.1700   1
 -10  -7   2 578.160 82.6900   1
 -10  -7   2 639.770 73.0700   1
   6   0   8 1416.03 117.140   1
   6   0   8 1352.79 129.960   1
  -6   0  -8 1420.10 243.830   1
  10  -7   0 2668.51 139.250   1
 -10  -7   0 2544.91 134.980   1
  10   7   0 2237.01 115.790   1
 -10  -7   0 2775.64 135.080   1
 -10  -7   0 2734.48 211.190   1
  -5   4  -8 25.3000 86.7800   1
  -5  -4  -8 13.5500 71.0600   1
   5  -4   8 79.2400 56.3300   1
  -5  -4  -8 154.290 95.4300   1
   5   4   8 23.1500 58.6100   1
  -5  -4  -8 72.4900 51.0000   1
   4  10   5 388.270 66.2500   1
   4 -10   5 607.020 70.8200   1
  -4 -10  -5 499.010 64.9700   1
  -4 -10  -5 389.070 82.3900   1
  -1  -1  10 12781.4 365.610   1
  -1   1  10 12505.8 368.640   1
  -1  -1  10 11931.8 317.020   1
  -1   1  10 11674.5 320.980   1
  -2   1  10 4783.01 180.850   1
  -2  -1  10 4959.47 225.480   1
  -2   1  10 4704.66 211.550   1
  -2  -1  10 4599.61 169.980   1
 -11  -5   2 12899.3 314.900   1
  11  -5  -2 12512.5 339.910   1
 -11  -5   2 12967.2 348.580   1
  11  -5  -2 13559.0 333.450   1
  10  -6  -4 615.250 76.6300   1
 -10  -6   4 564.270 78.6000   1
 -10  -6   4 530.140 62.6600   1
  10  -6  -4 588.650 78.5900   1
  -8  -6  -5 10008.5 290.740   1
   8  -6   5 10548.1 304.040   1
   8   6   5 9991.40 294.170   1
  -8  -6  -5 9552.52 374.040   1
 -10  -3   6 22.1800 46.4600   1
 -10  -3   6 0.72000 34.5300   1
  10  -3  -6 7.42000 39.0000   1
  10  -3  -6 7.86000 74.0200   1
  10   3  -6 144.350 75.3400   1
   0 -13   0 -50.750 52.9200   1
   0 -13   0 -5.2500 69.6400   1
  -3 -11   5 7536.51 254.530   1
   3 -11  -5 7258.24 299.710   1
  -3 -11   5 6814.84 236.310   1
   3 -11  -5 6815.74 230.270   1
  11   1  -5 390.980 88.8400   1
  11  -1  -5 385.800 55.9400   1
  11   1  -5 324.880 62.3300   1
  11  -1  -5 476.020 84.7800   1
   8  -8  -5 1745.63 110.950   1
  -8  -8   5 2016.02 111.110   1
  -8  -8   5 2006.49 123.700   1
   7  -8  -6 4249.33 205.410   1
  -7  -8   6 4643.81 184.450   1
  -7  -8   6 4459.48 177.700   1
   7  -8  -6 4292.33 175.030   1
   7  -8  -6 4902.19 245.870   1
 -10  -6  -2 6655.64 321.110   1
 -10  -6  -2 7452.22 247.760   1
 -10  -6  -2 7165.84 253.660   1
  10  -6   2 7178.49 233.730   1
  10   6   2 7482.87 237.390   1
  -4   0  -9 21.3700 61.8800   1
   4   0   9 7.90000 48.0600   1
   4   0   9 21.6700 56.9000   1
  -4   0  -9 145.070 98.7400   1
   4  -5  -9 -19.390 66.8700   1
  -4   5   9 11.4500 54.7100   1
   4  -5  -9 56.1100 66.7300   1
  -4  -5   9 15.9100 39.4600   1
  -6   1  -8 176.790 71.0000   1
   6   1   8 163.090 52.3600   1
   6   1   8 128.220 83.9000   1
   6  -1   8 162.590 65.0600   1
  -6  -1  -8 220.030 97.8400   1
  -6  -1  -8 141.380 62.0400   1
   6  -1   8 193.970 54.9800   1
  10  -3   4 4037.50 163.870   1
  10   3   4 4131.27 159.000   1
 -10  -3  -4 4009.21 263.670   1
  10   3   4 4247.50 195.540   1
   4  -9   6 19345.6 446.700   1
  -4  -9  -6 19660.3 535.760   1
   4   9   6 19245.9 401.160   1
  -4  -9  -6 18728.0 415.690   1
 -11  -5   0 650.590 75.2300   1
  11   5   0 551.280 60.7700   1
  11  -5   0 580.250 73.4900   1
 -11  -5   0 613.200 75.7100   1
 -11  -5   0 569.630 86.4800   1
 -10  -5   5 6995.93 218.740   1
  10  -5  -5 6959.01 278.730   1
  10  -5  -5 7309.97 248.740   1
 -10  -5   5 7035.27 263.750   1
  12   0  -1 -63.640 49.6200   1
  12   0  -1 -38.670 50.6400   1
   8  -9   2 -57.330 55.2100   1
  -8  -9  -2 58.9800 45.0300   1
   8   9   2 -23.150 41.8200   1
  -8  -9  -2 29.1900 37.7100   1
   7  -9  -5 783.370 135.260   1
  -7  -9   5 771.610 85.3900   1
  -7  -9   5 672.310 69.0700   1
   7  -9  -5 650.480 68.4900   1
   0   0  10 2731.51 157.600   1
   0   0  10 2551.72 129.070   1
  -8  -7   6 10.9700 41.3600   1
   8  -7  -6 35.2200 53.3800   1
  -8  -7   6 91.1200 60.0300   1
   8  -7  -6 115.870 57.8700   1
   2 -10   6 6322.33 218.000   1
  -2 -10  -6 5732.37 199.330   1
  -2 -10  -6 6107.12 255.760   1
   2  10   6 5781.22 190.620   1
   1 -13   0 858.160 95.9500   1
  -1 -13   0 520.560 80.9400   1
  -1 -13   0 760.410 84.9400   1
   1 -13   0 794.080 78.7100   1
   7 -10   2 1172.10 96.7400   1
   7  10   2 1167.87 82.4400   1
  -7 -10  -2 1140.75 105.980   1
  -7 -10  -2 1281.88 96.2900   1
 -10  -5  -3 5640.31 205.850   1
  10   5   3 5317.61 194.440   1
 -10  -5  -3 5021.01 200.760   1
 -10  -5  -3 5523.45 253.450   1
  10  -5   3 5431.43 252.520   1
  -4  -1  -9 380.730 69.6900   1
   4   1   9 251.480 103.640   1
   4  -1   9 426.100 64.3900   1
   4  -1   9 416.510 73.7800   1
  -4  -1  -9 345.200 82.4900   1
  -4   1  -9 409.260 111.970   1
  -4  -1  -9 350.900 86.1400   1
  -3   0  10 -1.2300 42.2000   1
  -3   0  10 52.9000 70.3000   1
   7   6   6 1708.39 110.410   1
  -7  -6  -6 1866.97 164.210   1
  -7  -6  -6 1731.72 117.580   1
   7  -6   6 1645.21 107.330   1
   8  -4   6 7745.36 239.180   1
  -8  -4  -6 7331.08 244.860   1
   8   4   6 7229.28 265.940   1
  -8  -4  -6 7002.82 287.900   1
   9  -7   3 24286.7 492.990   1
  -9  -7  -3 24098.1 527.300   1
   9   7   3 23198.2 452.080   1
  -9  -7  -3 23879.5 484.400   1
  -9  -7  -3 24324.9 651.000   1
  12   0  -2 6178.07 233.320   1
  12   0  -2 6297.32 218.920   1
   0 -13  -1 4569.71 204.990   1
   0 -13  -1 4893.54 221.400   1
   0 -13   1 4306.59 213.590   1
   0 -13   1 4838.44 182.960   1
  12   1  -1 7908.02 262.180   1
  12  -1  -1 7167.20 260.120   1
  12  -1  -1 7327.80 237.810   1
  12   1  -1 7449.35 286.900   1
   9  -4   5 420.960 66.9900   1
  -9  -4  -5 419.850 101.790   1
   9   4   5 533.090 86.7000   1
  -9  -4  -5 329.150 60.7600   1
   0   1  10 130.010 42.2500   1
   0   1  10 146.300 60.3600   1
   0  -1  10 159.120 45.8700   1
   0  -1  10 21.5100 61.9100   1
  -6  -3   9 14524.1 337.700   1
   6  -3  -9 16432.2 420.800   1
  -6  -3   9 15441.1 438.810   1
  -6   3   9 15014.5 377.250   1
   1 -12  -4 8613.95 262.860   1
  -1 -12   4 9137.75 275.790   1
   1 -12  -4 9017.96 310.810   1
  -1 -12   4 8179.08 238.910   1
   5 -11  -4 418.470 86.4200   1
  -5 -11   4 333.330 70.3200   1
   5 -11  -4 298.050 71.5400   1
  -5 -11   4 267.430 54.1600   1
  -6  -6   8 885.500 102.650   1
  -6   6   8 1084.59 96.8500   1
   6  -6  -8 903.290 107.200   1
  -6  -6   8 986.380 87.6600   1
   6  -6  -8 1284.87 121.860   1
   0 -12  -4 32332.7 662.040   1
   0  12   4 33184.6 573.560   1
   0 -12  -4 33934.1 617.750   1
   0 -12   4 34011.0 630.890   1
   1  -8  -8 6444.50 307.560   1
   1   8  -8 6633.13 304.380   1
   1  -8  -8 6788.71 297.180   1
  -1  -8   8 6557.32 230.880   1
  -1   8   8 7210.33 231.060   1
   1  -8  -8 6387.81 244.700   1
  -1  -8   8 6997.43 240.180   1
  -3   1  10 326.870 64.7200   1
  -3  -1  10 361.430 56.2700   1
  -3  -1  10 368.640 86.5600   1
  -3   1  10 385.300 68.8000   1
   5 -11   3 5985.64 288.930   1
   5  11   3 6257.59 198.990   1
  -5 -11  -3 6437.79 214.220   1
   5 -11   3 6562.61 235.250   1
  11   0   3 47.0500 58.6400   1
  11   0   3 44.5500 61.2000   1
  11   0   3 -18.190 51.2900   1
   1 -13  -1 1365.88 104.100   1
  -1 -13   1 1281.19 107.190   1
   1 -13  -1 1285.27 119.360   1
  -1 -13   1 1480.61 111.080   1
  12   1  -2 62.2000 66.1400   1
  12  -1  -2 135.890 56.1500   1
  12   1  -2 117.450 64.4000   1
  12  -1  -2 30.1200 42.4300   1
  -1  -2  10 377.750 86.4500   1
  -1   2  10 370.130 88.7300   1
  -1   2  10 408.480 73.9000   1
  -1  -2  10 396.010 55.6400   1
   2 -11   5 651.910 71.4600   1
   2 -11   5 574.620 88.1200   1
  -2 -11  -5 532.590 74.0200   1
  -2 -11  -5 691.950 90.2900   1
   2  11   5 686.870 67.1800   1
   1  -6  -9 3261.04 266.960   1
  -1  -6   9 2971.43 165.350   1
  -1   6   9 3197.75 189.090   1
   1   6  -9 2941.34 292.740   1
   1  -6  -9 2785.71 178.420   1
  -1  -6   9 2911.47 185.580   1
   1  -6  -9 3508.07 228.620   1
  -2  -2  10 3509.27 193.500   1
  -2   2  10 2967.25 175.160   1
  -2   2  10 3714.99 221.610   1
  -2  -2  10 3332.05 221.810   1
   4 -10  -6 2724.02 169.800   1
  -4 -10   6 2532.04 158.480   1
  -4 -10   6 2204.31 133.260   1
   4 -10  -6 2675.85 190.800   1
  -4  10   6 2596.35 164.190   1
   2  -8  -8 75.5100 51.2300   1
   2   8  -8 72.6200 64.1300   1
   2  -8  -8 150.730 109.430   1
  -2  -8   8 98.8800 40.4100   1
   2  -8  -8 88.0200 52.0200   1
  -2  -8   8 78.8000 46.8100   1
  -2   8   8 64.9100 68.8000   1
  11  -2  -5 339.320 79.0300   1
 -11  -2   5 222.630 92.3300   1
  11  -2  -5 340.640 63.3000   1
  11   2  -5 291.690 87.3000   1
 -11  -2   5 226.050 63.1600   1
   8  -3  -8 937.580 96.1500   1
  -8  -3   8 1237.19 95.6200   1
  -8   3   8 991.960 96.8600   1
  12   0   0 1135.86 104.020   1
  12   0   0 1094.04 100.260   1
  12   0   0 1237.01 96.0000   1
   2   6  -9 373.200 95.0200   1
  -2  -6   9 236.070 50.4400   1
  -2   6   9 293.610 56.6000   1
  -2  -6   9 250.510 56.4600   1
   2  -6  -9 284.140 71.6700   1
   2  -6  -9 306.910 82.0500   1
  -1 -13  -1 11279.3 335.930   1
  -1 -13  -1 12093.7 405.900   1
   1 -13   1 11183.0 385.040   1
   1 -13   1 11767.7 320.960   1
  11   1   3 69.9500 60.3700   1
  11  -1   3 181.240 47.7600   1
  11   1   3 93.2800 43.9700   1
 -11  -1  -3 70.5400 45.4800   1
  11   1   3 61.4900 58.8100   1
  11  -1   3 172.760 61.6500   1
   6  -2   8 7702.19 260.540   1
  -6  -2  -8 7201.95 256.870   1
   6   2   8 7897.26 278.090   1
  -6  -2  -8 7147.81 311.960   1
  -6   2  -8 7961.70 313.720   1
  -6  -2  -8 7020.18 348.330   1
   9   6   4 7233.99 247.440   1
   9  -6   4 6908.28 236.430   1
  -9  -6  -4 6910.89 237.180   1
  -9  -6  -4 6560.46 332.620   1
  11  -4  -4 169.180 79.1100   1
 -11  -4   4 152.760 56.6400   1
  11  -4  -4 106.900 50.6700   1
 -11  -4   4 135.540 50.1200   1
  -4 -12  -2 3200.31 182.310   1
   4 -12   2 3210.27 190.100   1
   4 -12   2 3332.32 245.470   1
   9  -7  -5 2111.14 148.720   1
  -9  -7   5 2190.19 135.350   1
  -9  -7   5 2254.68 155.880   1
   9  -7  -5 1968.71 139.430   1
   6  -9  -6 1337.74 108.760   1
  -6  -9   6 1561.02 120.870   1
  -6  -9   6 1366.63 125.430   1
   6  -9  -6 1554.87 159.440   1
   0  -8  -8 19.8100 40.4400   1
   0  -8   8 39.7600 38.9200   1
   0   8   8 71.6200 65.0500   1
   0   8  -8 -5.2000 56.8100   1
   0  -8   8 22.6000 46.7500   1
   0  -8  -8 15.2200 59.6400   1
  -4 -11  -4 1731.60 139.880   1
   4 -11   4 1982.51 142.560   1
  -4 -11  -4 1679.12 134.620   1
   4  11   4 1748.04 118.840   1
   4 -11   4 1663.80 179.260   1
  -7  -5   8 6884.51 311.720   1
   7  -5  -8 6850.20 261.700   1
  -7  -5   8 6808.13 236.680   1
   7  -5  -8 5289.73 256.780   1
  -7  -5   8 6765.04 251.940   1
  -7   5   8 6607.54 232.730   1
   6 -11  -3 2624.41 202.890   1
  -6 -11   3 2434.19 145.310   1
  -6 -11   3 2269.20 143.990   1
   6 -11  -3 2387.95 153.310   1
  12   1   0 1342.11 113.870   1
  12  -1   0 1140.21 114.650   1
  12   1   0 958.150 106.120   1
  12  -1   0 971.530 95.0400   1
  -3 -12  -3 59.1500 73.6600   1
   3 -12   3 158.870 51.5000   1
  -3 -12  -3 203.250 54.2500   1
   3  12   3 58.4200 41.1000   1
   3 -12   3 85.4400 55.6300   1
  -2 -12   4 2259.30 136.930   1
   2 -12  -4 2601.56 196.390   1
   2 -12  -4 2403.23 155.150   1
  -2 -12   4 2241.47 163.790   1
   4  -2   9 1179.77 92.0400   1
  -4  -2  -9 1249.81 132.870   1
   4   2   9 1570.63 126.220   1
  -4   2  -9 953.090 118.900   1
  -4  -2  -9 1237.34 146.550   1
  -4  -2  -9 1262.46 111.460   1
 -10  -7   3 744.390 71.7600   1
  10  -7  -3 724.630 86.3100   1
 -10  -7   3 794.380 84.9400   1
  11  -5  -3 21371.6 496.280   1
  11  -5  -3 20958.5 463.860   1
 -11  -5   3 20321.8 465.340   1
 -11  -5   3 20696.9 443.780   1
  -8  -9   4 2469.92 145.590   1
   8  -9  -4 2657.03 166.120   1
  -8  -9   4 2811.90 177.340   1
   0  -6  -9 2556.61 206.090   1
   0   6  -9 2100.59 197.470   1
   0  -6  -9 2048.48 196.810   1
   0  -6   9 2306.66 142.730   1
   0   6   9 2346.89 155.830   1
   0  -6  -9 1697.04 174.910   1
   0  -6   9 2297.17 162.630   1
   4  -9  -7 1120.04 97.4900   1
  -4   9   7 1125.02 98.3100   1
  -4  -9   7 1121.60 85.7100   1
   4  -9  -7 1343.91 114.840   1
   4  -9  -7 1329.50 143.010   1
  -4  -9   7 1111.64 103.930   1
  12   2  -1 409.370 65.8000   1
  12  -2  -1 539.110 64.9300   1
 -12  -2   1 560.570 94.2900   1
  12   2  -1 419.050 76.7800   1
  12  -2  -1 452.520 87.1900   1
   2  -5   9 14092.2 387.210   1
   2   5   9 16058.4 420.640   1
   2  -5   9 15277.6 419.210   1
  -2  -5  -9 14409.1 453.350   1
  -2  -5  -9 14506.7 386.000   1
  -2   5  -9 15432.1 487.970   1
 -10  -7  -1 496.660 74.3300   1
  10  -7   1 626.680 81.9600   1
 -10  -7  -1 476.980 98.7500   1
 -10  -7  -1 577.490 82.0600   1
  10   7   1 501.870 60.2800   1
  -1 -12  -4 3567.82 217.120   1
  -1 -12  -4 3863.06 215.370   1
   1 -12   4 3813.24 213.690   1
   1 -12   4 3351.87 217.020   1
   1  12   4 3506.68 187.680   1
  -2 -13   0 6875.42 264.040   1
   2 -13   0 6767.58 231.470   1
  -2 -13   0 7599.17 255.020   1
   2 -13   0 6808.74 290.630   1
  -5  -7   8 15119.6 373.820   1
   5  -7  -8 13581.7 380.750   1
  -5  -7   8 14165.6 403.990   1
  -5   7   8 14855.0 404.000   1
   5  -7  -8 15627.6 460.090   1
   5  -7  -8 14805.6 470.740   1
   3  -4   9 4840.12 183.000   1
  -3  -4  -9 4716.92 192.310   1
   3   4   9 4944.60 232.790   1
   3  -4   9 4726.16 187.050   1
  -3   4  -9 4970.55 260.590   1
  -3  -4  -9 4959.96 258.760   1
   5 -12  -1 11040.6 313.250   1
  -5 -12   1 11178.1 327.570   1
   5 -12  -1 10141.9 367.950   1
  -5 -12   1 10281.5 290.780   1
  -7  -7   7 4545.40 227.000   1
  -7   7   7 5141.31 212.660   1
   7  -7  -7 4416.51 271.740   1
   7  -7  -7 4699.24 225.440   1
  -7  -7   7 4514.98 237.540   1
  -5 -12   0 1477.62 106.720   1
   5 -12   0 1079.92 88.7600   1
  -5 -12   0 1409.42 97.9900   1
   5 -12   0 1292.90 126.880   1
  -9  -8  -2 230.820 56.3400   1
   9  -8   2 150.930 48.1500   1
   9   8   2 218.330 46.4800   1
  -9  -8  -2 187.990 45.8900   1
   2  -9   7 429.660 89.1200   1
  -2  -9  -7 468.210 82.9900   1
   2   9   7 380.500 67.0000   1
  -2  -9  -7 449.040 59.5400   1
   0   2 -10 55.3600 65.1100   1
   0   2  10 174.010 51.9300   1
   0   2  10 168.470 94.2900   1
   0  -2  10 126.130 60.6700   1
   0  -2  10 164.370 47.1700   1
   4 -12  -3 11774.5 384.400   1
  -4 -12   3 11548.1 318.420   1
   4 -12  -3 11685.8 316.820   1
  -4 -12   3 11687.3 329.560   1
   9  -4  -7 9329.01 304.260   1
  -9  -4   7 9298.99 321.480   1
  -9  -4   7 9125.95 301.080   1
   9  -4  -7 9401.04 334.060   1
   5   7   7 1713.20 146.620   1
  -5  -7  -7 1453.28 106.650   1
   5  -7   7 1539.67 104.870   1
  -5  -7  -7 1504.47 148.760   1
  -3   2  10 5612.79 240.650   1
  -3  -2  10 5562.30 248.110   1
  -3  -2  10 5662.13 241.000   1
  -3   2  10 5521.31 231.420   1
   7   0  -9 -24.780 77.4800   1
  -7   0   9 -86.950 58.6200   1
  -7   0   9 16.8500 41.9200   1
  12   2  -2 99.1300 60.2900   1
  12  -2  -2 -24.100 68.7400   1
 -12  -2   2 131.650 44.4200   1
  12  -2  -2 97.1600 63.3200   1
  12   2  -2 101.970 60.7200   1
   1   0  10 2202.25 140.510   1
  -1   0 -10 2597.49 211.800   1
   1   0  10 2619.75 180.180   1
  -2 -13   1 653.370 72.6600   1
   2 -13  -1 569.950 93.9800   1
   2 -13  -1 559.060 95.7300   1
   7  -4   7 330.080 73.5300   1
   7   4   7 258.300 77.3800   1
  -7  -4  -7 258.780 62.4800   1
  -7  -4  -7 220.570 89.9300   1
  -7  -4  -7 247.740 81.0000   1
  12   0  -3 11.3700 83.2700   1
  12   0  -3 -47.000 55.2100   1
   6  11   2 13989.3 358.500   1
   6 -11   2 11980.4 436.220   1
   6 -11   2 13239.4 344.470   1
  -6 -11  -2 14324.3 383.230   1
  -4  -6  -8 2487.66 156.350   1
  -4  -6  -8 2943.54 218.170   1
   4  -6   8 2683.32 166.210   1
   4   6   8 2624.10 163.310   1
   3  -6  -9 733.030 125.790   1
   3  -6  -9 600.140 94.5400   1
  -3  -6   9 681.530 75.5300   1
  -3   6   9 707.440 72.7700   1
 -11  -4  -2 379.170 66.1100   1
  11   4   2 356.400 58.2700   1
  11  -4   2 258.240 55.7300   1
 -11  -4  -2 281.540 97.8700   1
 -11  -4  -2 384.600 59.7600   1
   6 -10  -5 140.720 56.9200   1
  -6 -10   5 190.440 64.2000   1
   6 -10  -5 216.060 104.910   1
  -6 -10   5 56.4500 56.8200   1
 -11  -5  -1 392.060 89.3800   1
 -11  -5  -1 361.200 62.9000   1
  11   5   1 215.900 48.8000   1
 -11  -5  -1 256.960 57.0800   1
  11  -5   1 263.220 68.1100   1
  -3   8   8 3043.53 182.620   1
  -3  -8   8 3207.97 181.520   1
   3  -8  -8 3119.72 229.910   1
   3  -8  -8 3271.81 211.370   1
   3  -8  -8 3406.87 204.500   1
  -3  -8   8 3102.21 202.980   1
  -4   0  10 1184.64 91.7900   1
  -4   0  10 1175.68 117.820   1
  -9  -6   6 3920.00 225.080   1
   9  -6  -6 3759.04 200.590   1
   9  -6  -6 3988.78 220.910   1
  -9  -6   6 3854.17 211.960   1
   7  -1  -9 2529.01 179.980   1
  -7  -1   9 2253.96 140.990   1
  -7  -1   9 2117.88 153.540   1
  -7   1   9 2057.09 145.640   1
  11  -2   3 5403.70 235.050   1
  11   2   3 6320.74 333.970   1
 -11  -2  -3 7844.22 316.340   1
  11   2   3 7544.55 322.270   1
  11  -2   3 7881.65 258.500   1
  11   2   3 7490.92 248.750   1
  -8 -10   1 -43.170 42.8200   1
  -8 -10   1 38.6500 34.8300   1
   8 -10  -1 26.6900 48.3100   1
  -9  -8   4 1042.77 90.5500   1
  -9  -8   4 1075.93 104.380   1
   9  -8  -4 1339.33 109.680   1
   1   1  10 177.640 45.8500   1
  -1   1 -10 304.740 104.860   1
   1  -1  10 179.610 44.7200   1
   1  -1  10 219.250 82.5200   1
   1   1  10 253.960 99.0900   1
   4 -11  -5 427.710 106.800   1
  -4 -11   5 537.830 71.3600   1
  -4 -11   5 531.410 71.2100   1
   4 -11  -5 483.570 64.0500   1
  -6  -8   7 3923.44 207.610   1
   6  -8  -7 3640.63 209.760   1
  -6  -8   7 4170.48 218.270   1
   6  -8  -7 4015.59 231.140   1
  -6   8   7 3879.11 212.040   1
   6  -8  -7 3411.48 227.580   1
   0 -13  -2 3195.93 186.120   1
   0 -13   2 3390.90 189.340   1
   0 -13   2 3213.56 194.900   1
   0 -13  -2 3464.32 226.390   1
  10  -4  -6 14905.9 392.590   1
 -10  -4   6 15541.8 444.710   1
 -10  -4   6 14995.7 357.630   1
  10  -4  -6 15770.0 490.650   1
  12  -1  -3 8158.62 268.040   1
  12   1  -3 8274.39 283.760   1
  12   1  -3 7556.78 272.910   1
  12  -1  -3 7137.62 280.490   1
   7 -10  -4 77.8100 98.6400   1
  -7 -10   4 64.8500 53.8900   1
   7 -10  -4 64.4600 48.7100   1
  -7 -10   4 103.850 59.4000   1
   4  -8   7 28.2300 67.6700   1
  -4  -8  -7 9.43000 39.4100   1
  -4  -8  -7 122.560 82.7200   1
   4   8   7 -23.940 55.3200   1
  12   2   0 2476.90 171.290   1
 -12  -2   0 2753.27 172.490   1
  12  -2   0 2642.03 164.910   1
  12   2   0 2624.93 161.430   1
  12  -2   0 2514.58 182.160   1
  -2 -13  -1 11469.7 349.900   1
   2 -13   1 11626.3 337.750   1
  -2 -13  -1 11245.4 360.940   1
   2 -13   1 10635.9 384.010   1
  -4   1  10 -16.650 68.5400   1
  -4  -1  10 34.7600 51.2400   1
  -4  -1  10 21.7400 62.9300   1
  -4   1  10 0.29000 64.5600   1
   1 -13  -2 5875.79 253.940   1
  -1 -13   2 6203.51 213.440   1
   1 -13  -2 6026.49 227.000   1
  -1 -13   2 6153.87 234.660   1
  -8  -6   7 20611.9 459.940   1
   8  -6  -7 20117.2 487.910   1
  -8  -6   7 20858.1 475.630   1
   8  -6  -7 17630.3 444.440   1
  -9  -9   1 1149.27 109.270   1
  -9  -9   1 1047.75 86.0700   1
   9  -9  -1 840.700 90.9900   1
   7   9   4 1191.22 90.3100   1
  -7  -9  -4 1225.23 99.5700   1
   7  -9   4 1259.37 109.300   1
  -8 -10   0 1088.06 78.6600   1
  -8 -10   0 1178.36 101.800   1
   8 -10   0 1086.04 94.6500   1
  10  -4   4 276.200 66.2600   1
 -10  -4  -4 233.610 62.9200   1
  10   4   4 278.800 57.8000   1
 -10  -4  -4 440.960 94.7900   1
  -1   3  10 7836.00 276.660   1
  -1   3  10 6949.31 291.320   1
  -1  -3  10 6897.57 241.110   1
  -1  -3  10 7773.38 286.770   1
  -1   8  -8 283.030 79.6800   1
  -1  -8  -8 305.120 95.0200   1
  -1  -8  -8 247.880 60.1400   1
   1  -8   8 241.080 53.6900   1
   1   8   8 337.710 68.4000   1
   1  -8   8 334.040 61.3000   1
   9   0   6 4083.39 204.390   1
   9   0   6 3739.90 220.000   1
  -9   0  -6 4344.39 269.700   1
  -2   3  10 1664.01 142.690   1
  -2  -3  10 1781.33 140.870   1
  -2  -3  10 1438.69 96.3200   1
  -2   3  10 1523.55 118.270   1
   3  -7   8 1233.37 99.2600   1
  -3  -7  -8 1244.14 101.380   1
  -3  -7  -8 1270.59 144.600   1
   3   7   8 1206.69 100.520   1
  -6  -6  -7 6911.61 328.880   1
   6   6   7 7801.05 278.180   1
  -6  -6  -7 7096.70 245.710   1
   6  -6   7 7095.35 238.330   1
   6   9   5 1314.47 104.170   1
  -6  -9  -5 1227.11 99.8400   1
   6  -9   5 1144.76 91.6100   1
   5  -5  -9 7266.43 306.060   1
  -5  -5   9 6854.73 224.680   1
  -5   5   9 7035.92 261.240   1
 -11  -3   5 5235.95 218.580   1
  11  -3  -5 5260.06 200.900   1
 -11  -3   5 5290.08 206.240   1
  11  -3  -5 5612.41 229.930   1
  11   3  -5 5359.60 243.970   1
   5 -12  -2 13552.3 385.130   1
   5 -12  -2 13483.7 448.890   1
  -5 -12   2 12855.9 335.120   1
  -5 -12   2 13523.6 352.590   1
   7  -8   5 2074.67 139.400   1
  -7  -8  -5 1985.79 139.100   1
   7   8   5 1856.57 125.780   1
   5 -12   1 66.9700 76.1900   1
   5 -12   1 86.2900 59.7900   1
  -5 -12  -1 -10.650 39.4400   1
  -6  -3  -8 2802.37 167.930   1
  -6  -3  -8 2933.18 225.090   1
  -6   3  -8 2979.17 203.940   1
  -6  -3  -8 3230.77 244.630   1
   6  -3   8 3197.81 183.020   1
   6   3   8 3081.13 189.770   1
  -5  -5  -8 208.970 74.1700   1
  -5   5  -8 247.940 93.9300   1
  -5  -5  -8 253.520 82.4000   1
   5   5   8 226.500 86.4700   1
  -5  -5  -8 186.290 47.1500   1
   5  -5   8 195.300 58.1500   1
  -1 -13  -2 18296.6 503.310   1
   1 -13   2 16607.3 449.320   1
   1 -13   2 17431.0 421.050   1
  -1 -13  -2 18169.0 426.150   1
  -8 -10   2 2880.55 154.210   1
   8 -10  -2 2665.12 196.940   1
   8 -10  -2 2745.35 178.380   1
  -8 -10   2 2876.00 181.440   1
  -9  -1  -6 96.5500 106.870   1
   9   1   6 26.0300 62.4100   1
   9  -1   6 52.6400 53.0900   1
   9   1   6 29.5900 37.7300   1
  -3 -12   4 6557.34 216.750   1
  -3 -12   4 7081.66 250.470   1
   3 -12  -4 6939.96 239.910   1
   3 -12  -4 7448.80 294.580   1
  -9  -9   0 2201.40 142.460   1
  -9  -9   0 2600.38 167.460   1
   9  -9   0 2490.12 157.870   1
  -6  -4   9 8173.77 269.790   1
  -6   4   9 8366.59 306.090   1
   6  -4  -9 8008.23 305.280   1
  -6  -4   9 8025.89 310.400   1
  -1  -6  -9 360.050 83.2600   1
  -1   6  -9 108.770 74.2400   1
   1  -6   9 196.640 54.7200   1
   1   6   9 369.440 71.9100   1
  -1  -6  -9 243.860 46.4800   1
   1  -6   9 311.790 57.9800   1
  12   0   1 28.1500 46.5500   1
  12   0   1 -15.230 51.8900   1
  12   0   1 6.06000 45.2500   1
   3 -10   6 3864.08 202.220   1
  -3 -10  -6 3388.21 185.350   1
   3  10   6 3864.45 202.930   1
  -3 -10  -6 3509.16 224.070   1
  -4  -3  -9 1353.73 156.180   1
   4  -3   9 1493.34 114.270   1
  -4  -3  -9 1324.31 108.780   1
  -4  -3  -9 1798.32 172.240   1
  -4   3  -9 1422.40 134.270   1
   4   3   9 1621.18 144.190   1
  -9  -9   2 2019.13 132.390   1
  -9  -9   2 1979.19 133.730   1
   9  -9  -2 1789.13 129.530   1
  -7  -2   9 1496.51 106.390   1
   7  -2  -9 1909.32 157.740   1
  -7  -2   9 1644.33 146.410   1
  -7   2   9 1905.11 132.740   1
 -11  -6   1 17851.7 432.160   1
 -11  -6   1 17904.2 410.540   1
 -11  -6   1 14211.6 506.250   1
  11  -6  -1 18565.8 434.440   1
  10   0  -7 34.8900 51.6500   1
 -10   0   7 3.78000 52.8700   1
   6 -10   4 1109.45 93.8800   1
  -6 -10  -4 1231.65 99.9000   1
   6  10   4 1321.37 99.0700   1
  -1  -2 -10 477.480 92.4400   1
   1   2  10 530.520 123.160   1
   1  -2  10 558.210 89.1800   1
   1  -2  10 475.740 57.4100   1
  -1   2 -10 376.110 97.7500   1
  12   3  -1 152.120 58.8600   1
  12  -3  -1 79.4900 60.3100   1
  12   3  -1 163.000 63.8200   1
 -12  -3   1 55.7500 58.0300   1
  12  -3  -1 92.0900 60.7700   1
  -2 -12  -4 939.100 116.940   1
   2  12   4 897.140 91.3700   1
   2 -12   4 855.000 105.190   1
   2 -12   4 802.210 85.3800   1
  -2 -12  -4 967.150 85.4800   1
   8   8   4 800.850 77.4400   1
   8  -8   4 554.630 72.6300   1
  -8  -8  -4 750.870 89.4700   1
   7 -11  -1 1140.53 111.490   1
  -7 -11   1 1453.38 114.520   1
  -7 -11   1 1270.42 94.9200   1
   7 -11  -1 1374.72 152.130   1
  12   2  -3 36126.4 695.290   1
  12   2  -3 33585.4 700.780   1
  12  -2  -3 34748.2 697.330   1
 -12  -2   3 35181.2 651.770   1
  12  -2  -3 35523.5 674.750   1
   0  -3  10 3339.23 192.220   1
   0   3  10 3031.24 182.170   1
   0   3  10 2816.08 191.540   1
   0  -3 -10 3199.20 222.240   1
   0   3 -10 3494.54 264.020   1
  12  -1   1 4206.26 217.860   1
  12  -1   1 3892.90 247.420   1
  12   1   1 4353.72 224.050   1
  12   1   1 3821.18 264.400   1
  12   1   1 4036.96 267.510   1
  -8   4   8 167.100 46.3500   1
  -8  -4   8 132.130 52.9700   1
   8  -4  -8 102.200 91.9100   1
   2 -13  -2 62.7900 62.8900   1
  -2 -13   2 123.450 73.2700   1
   2 -13  -2 -20.790 86.1700   1
  -4  -2  10 1524.48 101.880   1
  -4   2  10 1205.97 117.800   1
  -4   2  10 1386.49 115.610   1
  -4  -2  10 1370.96 113.990   1
  -8   0  -7 12.1500 59.6200   1
   8   0   7 -24.930 53.3500   1
   8   0   7 69.2500 53.3600   1
  -3   3  10 39.1600 52.6200   1
   3  -3 -10 -1.6500 58.8300   1
  -3  -3  10 20.4200 54.3700   1
  -3  -3  10 35.8200 38.3400   1
   8  -5   6 5343.80 207.680   1
  -8  -5  -6 5361.55 215.940   1
   8   5   6 5635.29 239.970   1
  -8  -5  -6 5680.52 303.150   1
  10   0   5 -37.650 63.2500   1
  10   0   5 -36.010 66.8800   1
   3 -11   5 2870.41 169.050   1
  -3 -11  -5 2489.70 157.790   1
   3  11   5 2947.04 175.760   1
  -3 -11  -5 2726.87 187.310   1
  10  -1  -7 1089.17 89.3700   1
 -10  -1   7 942.120 107.090   1
 -10  -1   7 1057.06 84.2600   1
  10   1  -7 804.430 90.5900   1
  10  -1  -7 1057.58 102.220   1
   7 -11   0 615.430 84.3600   1
  -7 -11   0 812.250 88.2700   1
  -7 -11   0 612.600 67.7100   1
   7 -11   0 516.950 108.460   1
  12   3  -2 191.460 76.3500   1
  12  -3  -2 47.2400 81.0800   1
  12  -3  -2 217.150 64.7900   1
 -12  -3   2 216.170 66.0900   1
   3 -13   0 1457.14 136.010   1
   3 -13   0 1450.04 105.970   1
  -3 -13   0 1584.40 115.830   1
  11  -6  -2 35.7100 64.7400   1
 -11  -6   2 41.8000 66.5600   1
 -11  -6   2 -74.020 51.4300   1
  11  -6  -2 -30.540 57.1800   1
   9  -5   5 243.680 65.2900   1
  -9  -5  -5 185.280 56.7800   1
   9   5   5 246.560 57.4800   1
  -9  -5  -5 199.330 77.8400   1
  -8   1  -7 2337.53 193.280   1
  -8  -1  -7 2278.32 219.300   1
   8   1   7 2596.18 179.930   1
  -8  -1  -7 2968.77 265.680   1
   8  -1   7 2517.77 152.700   1
   8   1   7 2451.12 150.600   1
   4  -6  -9 1194.67 143.000   1
   4  -6  -9 1461.12 123.990   1
  -4  -6   9 1288.49 93.3800   1
  -4   6   9 1253.36 104.860   1
  10   1   5 219.720 54.5700   1
  10  -1   5 303.620 57.9300   1
  10  -1   5 207.390 60.1700   1
 -10  -1  -5 129.660 94.5600   1
  10   1   5 245.130 68.7700   1
  -3 -13   1 1529.63 105.920   1
   3 -13  -1 1334.32 143.080   1
   3 -13  -1 1808.82 129.940   1
  11   3   3 4234.86 295.440   1
  11   3   3 4850.46 213.270   1
  11  -3   3 5169.81 198.360   1
  11   3   3 5515.37 201.570   1
 -11  -3  -3 5003.58 244.820   1
   9   0  -8 6724.45 258.980   1
   5 -10  -6 1600.84 171.350   1
   5 -10  -6 1247.22 100.220   1
  -5 -10   6 1555.94 117.890   1
  -5 -10   6 1369.81 96.2700   1
  11  -6   0 1566.96 118.700   1
 -11  -6   0 1667.26 137.570   1
 -11  -6   0 1455.66 100.380   1
 -11  -6   0 1329.16 138.150   1
  10  -6  -5 12982.8 337.190   1
  10  -6  -5 13861.6 395.870   1
 -10  -6   5 13605.2 343.940   1
 -10  -6   5 13224.6 374.150   1
   6  -8   6 772.380 81.0800   1
  -6  -8  -6 667.610 84.7400   1
   6   8   6 540.180 68.4200   1
  -6  -8  -6 540.700 93.3900   1
   9  -2   6 55.4100 46.9400   1
  -9  -2  -6 114.590 76.3700   1
   9   2   6 -19.440 71.1000   1
   9   2   6 62.8200 39.8000   1
   4  -8  -8 1650.79 168.800   1
   4  -8  -8 1758.18 144.070   1
  -4  -8   8 1792.88 118.550   1
  -4   8   8 1744.14 118.980   1
  -4  -8   8 1809.31 130.860   1
   4  -8  -8 1756.06 135.860   1
  -8 -10  -1 1117.93 95.5100   1
   8 -10   1 1266.90 93.1900   1
  -8 -10  -1 1384.44 98.5900   1
   8  10   1 1409.82 105.500   1
   5 -10   5 10263.6 308.560   1
  -5 -10  -5 10127.5 313.490   1
   5  10   5 9699.34 288.680   1
  -5 -10  -5 9671.54 317.240   1
  -8  -9  -3 -4.4800 30.1900   1
   8   9   3 17.9500 55.8900   1
  -8  -9  -3 69.8500 62.9600   1
   8  -9   3 4.41000 65.2900   1
  12   3   0 483.260 75.4200   1
 -12  -3   0 435.850 60.3700   1
  12  -3   0 439.770 74.6500   1
  12   3   0 381.490 80.7400   1
  12  -3   0 375.680 70.9600   1
   7  10   3 6916.00 219.880   1
  -7 -10  -3 7233.18 240.600   1
   7 -10   3 7892.29 248.580   1
 -10  -6  -3 1693.49 149.970   1
  10  -6   3 1859.36 133.930   1
  10   6   3 1586.66 114.470   1
 -10  -6  -3 1695.74 127.750   1
   1 -11  -6 10904.6 326.810   1
  -1 -11   6 11000.3 311.680   1
   1 -11  -6 10179.2 361.010   1
  -1  11   6 9889.03 282.650   1
  -1 -11   6 10215.2 310.530   1
   7 -11  -2 521.360 114.170   1
  -7 -11   2 408.560 71.5000   1
  -7 -11   2 364.220 54.7900   1
   7 -11  -2 525.010 69.4600   1
  11  -5  -4 92.9600 63.7300   1
 -11  -5   4 127.130 63.9500   1
  11  -5  -4 87.8600 65.1300   1
   9   1  -8 1071.63 111.600   1
   9  -1  -8 1044.73 127.550   1
  -9  -1   8 1071.54 87.1000   1
   2   0  10 2042.20 161.170   1
  -2   0 -10 2271.06 195.060   1
 -10  -8   1 400.430 65.4200   1
  10  -8  -1 396.040 74.4400   1
 -10  -8   1 377.080 79.1000   1
  10  -7  -4 4396.71 241.160   1
 -10  -7   4 4108.36 211.200   1
 -10  -7   4 3954.89 209.190   1
  10  -7  -4 4320.67 229.760   1
   8  -7   5 6399.03 227.610   1
  -8  -7  -5 7137.87 353.000   1
  -8  -7  -5 6602.31 259.330   1
   8   7   5 6835.74 238.770   1
   2 -13   2 9645.62 283.350   1
  -2 -13  -2 9063.58 352.700   1
   2 -13   2 8548.13 361.770   1
  -2 -13  -2 9695.75 296.720   1
   5  -9  -7 2400.51 155.110   1
   5  -9  -7 2521.53 200.720   1
   5  -9  -7 2678.31 178.660   1
  -5  -9   7 2657.45 154.000   1
  -5   9   7 2266.99 139.260   1
  -5  -9   7 2630.72 159.940   1
  12   2   1 1662.21 138.820   1
  12  -2   1 1832.37 124.790   1
  12   2   1 1881.85 129.780   1
  12  -2   1 1581.71 130.400   1
  12   2   1 1757.20 141.570   1
 -12  -2  -1 2155.98 157.880   1
  -1 -10   7 5789.66 231.430   1
   1 -10  -7 5935.16 232.990   1
  -1  10   7 5914.75 216.320   1
  -1 -10   7 5659.06 200.500   1
   1  10  -7 4706.61 329.080   1
   1 -10  -7 5952.29 292.090   1
   0  11   6 -38.250 50.3100   1
   0 -11  -6 137.510 71.2300   1
   0 -11   6 -7.0200 54.5400   1
   0 -11  -6 -13.170 57.9000   1
   0 -11   6 80.3700 68.5800   1
 -10  -7  -2 -23.870 41.2100   1
  10   7   2 -14.290 40.9100   1
 -10  -7  -2 9.89000 57.4200   1
 -10  -7  -2 36.6200 77.9800   1
  10  -7   2 -35.110 59.1800   1
  -3  -9  -7 6180.77 232.420   1
   3  -9   7 6686.23 253.420   1
  -3  -9  -7 6517.34 280.740   1
   3   9   7 6844.92 244.830   1
   5  -9   6 91.4500 50.0200   1
  -5  -9  -6 62.9500 76.5200   1
   5   9   6 59.1800 56.4700   1
  -5  -9  -6 46.2200 43.5600   1
   3 -13   1 146.220 87.6700   1
  -3 -13  -1 111.460 63.5800   1
   3 -13   1 23.5800 87.1800   1
  -5   0  10 2026.15 144.860   1
  -5   0  10 1807.54 147.690   1
  10  -2  -7 447.210 109.110   1
 -10  -2   7 284.990 65.1100   1
 -10  -2   7 346.670 63.8100   1
  10  -2  -7 282.230 56.2400   1
  10   2  -7 281.840 69.4900   1
   4  12   3 24.1400 52.3600   1
   4 -12   3 24.5200 54.7200   1
  -4 -12  -3 -5.9200 40.8200   1
   4 -12   3 33.9500 54.7800   1
  -4 -12  -3 -21.320 68.3400   1
  -9  -9  -1 -1.4500 31.0100   1
   9   9   1 90.5800 44.8100   1
   9  -9   1 20.3000 76.9300   1
  -9  -9  -1 89.3600 51.8700   1
  12   0  -4 48767.3 591.940   1
  12   0  -4 47403.6 927.910   1
  -2   1 -10 7974.48 354.450   1
  -2  -1 -10 8012.52 412.060   1
   2   1  10 7704.63 295.940   1
   2  -1  10 8591.96 303.990   1
   2 -11  -6 1821.96 153.510   1
  -2 -11   6 2104.55 137.080   1
   2 -11  -6 2576.60 166.060   1
  -2 -11   6 2144.36 131.420   1
  -2  11   6 2143.73 138.730   1
  -3   5  -9 2283.06 188.780   1
   3  -5   9 1983.48 138.160   1
  -3  -5  -9 2277.15 197.240   1
  -3  -5  -9 2004.46 146.290   1
   3  -5   9 2044.88 140.800   1
   3   5   9 2225.60 157.600   1
  -6 -11   4 1273.68 87.7200   1
   6 -11  -4 1318.62 102.470   1
  -6 -11   4 1340.08 105.100   1
   6 -11  -4 1280.79 131.530   1
  11   0  -6 3201.00 182.470   1
  11   0  -6 3481.02 221.180   1
  -2  -8  -8 6566.29 275.970   1
   2  -8   8 6030.12 210.350   1
   2   8   8 6402.30 241.480   1
  -2  -8  -8 6755.19 241.020   1
   2  -8   8 6428.01 252.500   1
  -5   0  -9 38.0800 95.8900   1
   5   0   9 -49.520 51.8900   1
   5   0   9 7.81000 33.9200   1
  -2 -10   7 43.9100 58.5100   1
  -2 -10   7 -76.810 40.8100   1
   2 -10  -7 50.4800 107.450   1
   2 -10  -7 33.8600 51.1800   1
  -2  10   7 111.420 68.6000   1
   8   2   7 4096.01 205.360   1
  -8   2  -7 4527.67 274.730   1
  -8  -2  -7 3924.70 245.440   1
   8   2   7 3802.63 217.730   1
  -8  -2  -7 3669.33 244.920   1
   8  -2   7 4168.04 208.670   1
  -9  -5   7 31722.8 603.800   1
   9  -5  -7 33306.3 731.280   1
   9  -5  -7 33919.5 676.220   1
  -9  -5   7 32635.0 676.190   1
   0 -10  -7 9422.26 361.150   1
   0  10   7 9564.56 296.980   1
   0 -10   7 9109.82 259.920   1
   0 -10  -7 9144.91 307.630   1
   0 -10   7 8738.50 276.690   1
   7   7   6 53.5400 60.2300   1
  -7  -7  -6 -48.150 50.0600   1
   7  -7   6 20.7900 55.7300   1
  -7  -7  -6 77.8400 65.5800   1
   7  -3  -9 5469.96 230.850   1
  -7   3   9 4929.05 203.100   1
  -7  -3   9 4584.97 312.180   1
  -7  -3   9 5273.11 199.150   1
 -10  -2  -5 118.420 87.3200   1
  10   2   5 41.6000 77.4400   1
  10  -2   5 39.0700 53.9600   1
  10   2   5 33.0800 60.1500   1
 -10  -8   2 2100.53 140.370   1
 -10  -8   2 2306.98 142.520   1
  10  -8  -2 2047.07 138.700   1
   8 -10  -3 952.120 91.4900   1
  -8 -10   3 768.370 87.8100   1
  -8 -10   3 806.520 76.0300   1
   8 -10  -3 985.570 142.010   1
  -5  -1  10 1892.92 127.280   1
  -5   1  10 1613.63 128.860   1
  -5  -1  10 1611.47 138.040   1
  -5   1  10 1685.22 135.880   1
  10  -8   0 276.940 56.0100   1
 -10  -8   0 470.560 77.9400   1
 -10  -8   0 323.810 51.0000   1
  -1  -3 -10 12504.4 429.470   1
   1   3  10 13048.0 397.150   1
   1  -3  10 11608.2 339.660   1
  -1   3 -10 12283.0 462.650   1
  12   1  -4 3951.50 204.360   1
  12  -1  -4 4089.41 213.730   1
  12  -1  -4 3995.29 233.740   1
  12   1  -4 4051.51 228.070   1
   1  -4 -10 82.9000 96.8900   1
   1   4 -10 -26.100 58.1600   1
  -1   4  10 29.0700 62.5300   1
  -1  -4  10 27.4800 50.4600   1
  -1   4  10 95.8700 59.6400   1
   7 -11   1 3587.07 234.430   1
  -7 -11  -1 4358.55 233.250   1
  -7 -11  -1 4685.45 198.680   1
   7 -11   1 4162.71 217.060   1
  -9  -9   3 1068.24 89.7900   1
  -9  -9   3 1063.77 95.7500   1
   9  -9  -3 1165.27 98.9100   1
  -2   4  10 5645.45 225.080   1
  -2  -4  10 4661.61 235.710   1
   2  -4 -10 5219.01 233.120   1
   2  -4 -10 5870.52 314.620   1
   7   5   7 -6.0900 83.9400   1
   7  -5   7 39.6400 53.3400   1
  -7  -5  -7 17.1700 63.8200   1
  -7  -5  -7 49.9800 50.9800   1
  -7  -5  -7 -87.920 95.0300   1
  -7  -6   8 90.2900 36.2000   1
   7  -6  -8 82.4200 57.4000   1
  -7  -6   8 87.2800 51.8200   1
  -7   6   8 102.220 42.5900   1
   7  -6  -8 74.8100 41.6400   1
  11  -1  -6 37.5000 44.0300   1
 -11  -1   6 22.0900 39.6600   1
  11   1  -6 14.7100 74.9700   1
  11  -1  -6 -0.2400 80.2600   1
  12  -3  -3 2466.40 149.570   1
 -12  -3   3 2853.48 158.130   1
 -12  -3   3 2875.12 138.740   1
  12  -3  -3 2943.09 146.600   1
  12   3  -3 3143.84 193.740   1
  -5 -12   3 570.880 81.6000   1
   5 -12  -3 479.820 73.1100   1
  -5 -12   3 484.170 58.3000   1
   5 -12  -3 511.490 101.880   1
  11  -4  -5 4214.03 165.590   1
  11  -4  -5 3888.54 187.020   1
 -11  -4   5 3997.97 168.390   1
 -11  -4   5 4192.82 158.350   1
  11  -5   2 55.4700 66.6200   1
 -11  -5  -2 47.0200 38.8400   1
 -11  -5  -2 38.1400 80.2200   1
 -11  -5  -2 49.7200 56.2300   1
  11   5   2 28.9700 37.2600   1
   5 -12   2 1467.89 110.910   1
  -5 -12  -2 1155.36 96.8000   1
   5 -12   2 1250.70 120.700   1
  -6  -7   8 1445.46 127.020   1
   6  -7  -8 1421.01 107.550   1
   6  -7  -8 1541.86 128.590   1
   6  -7  -8 1582.91 149.700   1
  -6  -7   8 1621.35 99.7600   1
  -6   7   8 1570.42 107.900   1
   5  -1   9 28.2300 53.0000   1
  -5  -1  -9 11.9500 78.6900   1
  -5   1  -9 31.6500 112.220   1
   5  -1   9 37.4300 50.3500   1
   5   1   9 149.080 78.4100   1
  -4   3  10 -56.570 59.8900   1
  -4  -3  10 10.6200 58.8400   1
  -4  -3  10 78.9100 56.4000   1
   4  -3 -10 46.3800 94.1600   1
   0 -13   3 3348.80 191.050   1
   0 -13  -3 3437.12 159.510   1
   0 -13  -3 3310.63 179.520   1
   0 -13   3 3276.94 150.910   1
  -1 -13   3 7229.06 242.030   1
   1 -13  -3 7225.06 297.780   1
   1 -13  -3 6987.71 222.810   1
  -3 -13   2 2485.92 181.770   1
   3 -13  -2 2313.19 137.100   1
  -3 -13   2 2146.91 127.570   1
   3 -13  -2 2225.88 176.210   1
   6  -4   8 93.8700 49.6000   1
  -6  -4  -8 185.060 77.4400   1
  -6  -4  -8 164.140 94.8900   1
  -6  -4  -8 78.2900 57.4400   1
  -6   4  -8 272.690 128.470   1
   6   4   8 49.2000 75.0800   1
  11  -6  -3 2487.21 137.080   1
  11  -6  -3 2957.28 146.980   1
 -11  -6   3 2711.37 140.730   1
 -11  -6   3 2793.54 140.680   1
   9  -2  -8 23.3700 69.5900   1
  -9  -2   8 -5.8900 60.7500   1
  -5 -11   5 1721.40 118.490   1
  -5 -11   5 1712.27 102.650   1
   5 -11  -5 1794.53 118.300   1
   5 -11  -5 1733.81 166.790   1
  -2  -6  -9 890.290 88.9800   1
   2   6   9 1049.82 101.340   1
   2  -6   9 1116.74 88.1800   1
  -2   6  -9 1076.37 149.360   1
  -2  -6  -9 928.490 115.310   1
   2  -6   9 1103.06 99.6800   1
  -1  -7   9 2751.09 137.490   1
  -1   7   9 3108.68 161.550   1
  -1  -7   9 2870.30 169.070   1
   1   7  -9 2786.67 241.630   1
   1  -7  -9 2558.86 181.950   1
   1  -7  -9 2669.41 191.770   1
   4 -12  -4 2.45000 51.1700   1
  -4 -12   4 -47.850 37.4800   1
  -4 -12   4 -30.380 51.8100   1
   4 -12  -4 -69.400 98.2600   1
  10  -5  -6 279.080 93.0300   1
  10  -5  -6 416.690 68.4500   1
 -10  -5   6 349.940 66.8000   1
 -10  -5   6 297.010 69.8300   1
  -5 -11  -4 4064.82 186.480   1
   5 -11   4 3704.93 155.200   1
  -5 -11  -4 4204.26 187.870   1
   5  11   4 4393.82 161.470   1
  -8  -8   6 1292.02 95.2200   1
   8  -8  -6 1148.21 101.010   1
  -8  -8   6 1160.11 94.9700   1
   8  -8  -6 1269.89 117.040   1
   2  -7  -9 1292.49 129.380   1
  -2  -7   9 1482.38 111.800   1
  -2  -7   9 1385.83 105.890   1
   2  -7  -9 1548.66 157.620   1
   2   7  -9 1206.37 180.720   1
  -2   7   9 1399.80 99.4900   1
   4   4   9 4784.52 202.120   1
  -4  -4  -9 4534.42 235.960   1
  -4   4  -9 5369.27 280.970   1
  -4  -4  -9 4388.65 178.570   1
   4  -4   9 4664.70 178.800   1
  -1 -11  -6 5108.58 245.340   1
   1  11   6 4567.25 160.990   1
  -1 -11  -6 4938.95 187.150   1
   1 -11   6 5030.89 195.250   1
  -9  -8  -3 6994.89 222.360   1
   9   8   3 6673.36 222.530   1
   9  -8   3 6021.07 198.520   1
  -9  -8  -3 6663.25 252.760   1
  -9  -7  -4 4738.01 240.380   1
   9   7   4 4589.05 188.560   1
   9  -7   4 4663.81 179.230   1
  -9  -7  -4 4430.74 189.810   1
   6 -11   3 832.920 83.5200   1
   6  11   3 859.350 79.2400   1
  -6 -11  -3 942.350 92.7100   1
   6 -11   3 704.000 108.010   1
 -10  -5  -4 12635.0 433.510   1
  10   5   4 13456.9 342.730   1
  10  -5   4 13912.6 326.770   1
 -10  -5  -4 13973.0 322.380   1
 -12  -4   1 5579.61 203.920   1
 -12  -4   1 4973.00 206.420   1
  12  -4  -1 4989.34 172.970   1
  12   4  -1 4811.61 203.060   1
  12  -4  -1 5053.17 216.130   1
   2  -2  10 6.02000 31.6700   1
   2   2  10 119.330 71.2400   1
   2  -2  10 67.0700 94.2700   1
  -2  -2 -10 49.3400 59.3500   1
  -2   2 -10 -59.840 69.3400   1
   9  -3   6 932.890 92.5400   1
   9   3   6 765.570 78.1700   1
  -9  -3  -6 700.380 98.6700   1
   9   3   6 782.980 111.830   1
  -1 -12   5 5263.40 208.900   1
   1 -12  -5 5356.32 211.600   1
  -1  12   5 5458.48 210.600   1
  -1 -12   5 5271.46 201.620   1
   1 -12  -5 5533.59 236.120   1
   0  -4 -10 6274.27 282.040   1
   0   4  10 5506.03 230.160   1
   0   4  10 3965.22 256.600   1
   0   4 -10 5578.57 283.740   1
   0  -4  10 5803.47 194.170   1
   3 -12   4 4500.58 282.960   1
   3 -12   4 5272.76 181.670   1
  -3 -12  -4 5531.62 237.310   1
  -3 -12  -4 5182.53 195.890   1
   3  12   4 4990.75 169.170   1
  -8  -9   5 4228.97 188.590   1
   8  -9  -5 3733.82 163.230   1
  -8  -9   5 4157.23 166.560   1
  11  -6   1 280.190 63.2200   1
 -11  -6  -1 225.690 52.1800   1
 -11  -6  -1 177.660 66.1700   1
  11   6   1 219.860 66.9100   1
 -11  -6  -1 116.770 69.8100   1
   7  -9  -6 610.650 74.5800   1
   7  -9  -6 793.610 152.470   1
  -7  -9   6 569.070 73.9300   1
  -7  -9   6 565.260 69.8600   1
  -3   4  10 1080.85 104.040   1
  -3  -4  10 1133.58 92.7800   1
   3  -4 -10 1016.67 115.350   1
   0 -12   5 7160.99 224.350   1
   0 -12  -5 7081.83 218.410   1
   0  12   5 6532.23 208.870   1
   0 -12  -5 7475.77 272.500   1
   5  -2 -10 508.480 86.9700   1
  -5  -2  10 317.590 70.7900   1
  -5  -2  10 390.970 69.7000   1
  -5   2  10 458.240 76.0400   1
  -1 -13  -3 14734.2 357.250   1
  -1 -13  -3 13929.7 404.480   1
   1 -13   3 13618.2 385.030   1
   1 -13   3 14878.5 307.170   1
  12  -4  -2 6978.85 228.400   1
  12  -4  -2 6457.32 230.590   1
  12   4  -2 6718.41 248.320   1
 -12  -4   2 7203.26 215.900   1
 -12  -4   2 6683.21 218.880   1
   6 -12  -1 93.0800 58.7200   1
   6 -12  -1 224.000 88.9200   1
  -6 -12   1 176.840 52.9300   1
  -6 -12   1 212.100 54.0800   1
   0  -7  -9 15993.3 412.520   1
   0  -7   9 16793.7 369.140   1
   0   7   9 16647.4 357.390   1
   0  -7   9 16629.3 344.990   1
   0   7  -9 16803.2 543.240   1
   0  -7  -9 16790.5 473.230   1
  -3 -11   6 -61.210 49.5900   1
   3 -11  -6 73.8300 40.0300   1
  -3 -11   6 26.7900 58.4200   1
  -3  11   6 94.2700 68.0700   1
   3 -11  -6 66.8000 82.9400   1
 -12  -2   4 797.800 91.6000   1
  12   2  -4 803.300 79.5600   1
  12  -2  -4 766.480 74.5000   1
  12   2  -4 825.460 110.190   1
  12  -2  -4 973.260 122.340   1
   3 -10  -7 344.810 94.7100   1
  -3 -10   7 250.890 64.8900   1
  -3  10   7 245.940 58.3100   1
  -3 -10   7 205.300 48.2000   1
   3 -10  -7 223.880 54.6700   1
  -7   0  -8 47.9500 72.8400   1
   7   0   8 145.590 58.4900   1
   7   0   8 78.9100 60.8600   1
  -1 -10  -7 61.7500 41.0400   1
   1 -10   7 33.8600 51.1200   1
   1  10   7 75.9800 72.9100   1
  -1 -10  -7 118.750 54.4700   1
   1 -10   7 27.3100 50.3700   1
  -1 -10  -7 108.320 69.7300   1
  11  -2  -6 195.040 51.1300   1
 -11  -2   6 271.990 58.9800   1
 -11  -2   6 288.850 55.2000   1
  11  -2  -6 265.190 78.1400   1
  11   2  -6 421.820 83.8900   1
   6  -5  -9 2775.30 164.250   1
  -6  -5   9 2605.47 129.360   1
  -6  -5   9 2801.65 199.100   1
  -6   5   9 2854.27 167.640   1
  -2 -13   3 1114.91 97.4700   1
   2 -13  -3 1231.58 127.960   1
   2 -13  -3 1068.93 89.1400   1
  -2 -13   3 1163.81 94.5300   1
 -12  -3  -1 2112.77 130.710   1
  12   3   1 1898.88 142.840   1
  12  -3   1 2112.80 144.730   1
  12   3   1 2090.35 121.830   1
  12  -3   1 2288.57 121.570   1
   6 -12   0 2739.38 137.370   1
   6 -12   0 2619.82 201.240   1
  -6 -12   0 2744.16 134.120   1
  -6 -12   0 3134.22 156.260   1
  11   0   4 -40.130 48.2400   1
  11   0   4 95.5100 67.4100   1
  11   0   4 48.2900 68.9200   1
  -5  -2  -9 34.6700 45.0900   1
  -5  -2  -9 81.1600 85.1400   1
  -5   2  -9 30.8500 81.2300   1
  -5  -2  -9 -0.1800 68.1700   1
   5   2   9 140.680 79.2400   1
  12   0   2 7671.08 265.030   1
  12   0   2 6322.77 250.480   1
  12   0   2 6487.47 263.700   1
  11  -4   3 762.280 73.2300   1
 -11  -4  -3 832.160 100.570   1
  11   4   3 646.220 72.4300   1
 -11  -4  -3 700.420 110.640   1
 -10  -3   7 3606.20 220.970   1
  10  -3  -7 3437.47 169.370   1
 -10  -3   7 3193.46 148.190   1
  10  -3  -7 2883.66 151.200   1
  -7 -11   3 2803.39 135.240   1
   7 -11  -3 2786.03 199.750   1
  -7 -11   3 2974.09 149.980   1
   7 -11  -3 2801.60 143.130   1
   9  -8  -5 1789.62 115.510   1
   9  -8  -5 1729.48 107.490   1
  -9  -8   5 1555.80 116.930   1
  -9  -8   5 1646.84 108.880   1
   2 -12  -5 1495.89 112.330   1
   2 -12  -5 1597.21 133.300   1
  -2 -12   5 1350.97 102.230   1
  -2 -12   5 1482.31 101.170   1
  -7   1  -8 -85.150 76.9200   1
   7   1   8 46.8600 65.8100   1
  -7  -1  -8 32.9000 72.1900   1
   7  -1   8 -58.720 68.0800   1
   7  -1   8 -21.880 43.5800   1
   7   1   8 -17.730 52.0700   1
   5  -6  -9 975.040 101.450   1
  -5   6   9 750.980 86.7700   1
  -5  -6   9 928.260 88.1700   1
   4   7   8 -10.390 66.2000   1
  -4  -7  -8 34.9800 75.2600   1
  -4  -7  -8 76.7700 49.3300   1
   4  -7   8 48.1700 56.5100   1
  -3  -7   9 10190.9 268.290   1
  -3   7   9 9941.48 261.510   1
   3  -7  -9 10558.8 380.450   1
   3  -7  -9 9073.11 316.770   1
   8  -5  -8 231.740 100.320   1
  -8   5   8 106.830 53.1200   1
  -8  -5   8 159.360 48.2400   1
  -8  -5   8 163.880 54.7300   1
   4 -13   0 1167.19 134.780   1
   4 -13   0 965.950 84.5500   1
  -4 -13   0 1174.31 95.6700   1
  11   1   4 65.4100 66.0400   1
  11   1   4 167.540 60.2600   1
  11  -1   4 183.210 69.2300   1
  11  -1   4 87.8900 48.6000   1
  12  -4   0 6232.19 195.840   1
 -12  -4   0 5342.62 279.760   1
  12  -4   0 6275.11 257.440   1
 -12  -4   0 5780.10 214.210   1
 -12  -4   0 6168.62 226.410   1
   1  -9  -8 6118.23 270.130   1
  -1  -9   8 7378.05 231.330   1
   1  -9  -8 6885.96 241.790   1
  -1   9   8 7057.30 213.790   1
   1  -9  -8 7171.73 288.980   1
   1   9  -8 6867.08 359.800   1
  -1  -9   8 6985.65 231.830   1
  -8  -3  -7 29.6500 73.4000   1
   8  -3   7 24.4200 53.2900   1
   8   3   7 16.8600 65.9300   1
  -8  -3  -7 8.98000 68.0800   1
  -8  -3  -7 31.0500 73.8600   1
   9  -7  -6 148.580 51.5500   1
  -9  -7   6 234.140 75.5200   1
   9  -7  -6 180.850 80.3300   1
  -9  -7   6 167.950 47.0300   1
  12   1   2 746.040 86.2500   1
  12   1   2 842.110 94.1900   1
  12   1   2 838.850 98.7400   1
  12  -1   2 778.520 107.930   1
 -12  -1  -2 671.440 101.500   1
  12  -1   2 918.620 88.0900   1
 -10  -3  -5 -37.500 88.0400   1
  10  -3   5 45.0900 55.6900   1
  10   3   5 61.0800 52.7500   1
  10   3   5 -61.420 49.8800   1
  -4 -13   1 6331.93 203.840   1
   4 -13  -1 5712.42 254.180   1
  -4 -13   1 5833.98 191.170   1
   4 -13  -1 5966.78 208.840   1
 -10  -8   3 2046.64 129.180   1
 -10  -8   3 2299.56 125.120   1
  10  -8  -3 2093.40 133.320   1
  -5  -6  -8 2713.23 140.040   1
  -5  -6  -8 2411.73 164.220   1
   5  -6   8 2754.87 193.290   1
   5   6   8 2834.40 146.620   1
  -3 -13  -2 36.5900 66.1400   1
   3 -13   2 26.0500 54.1700   1
   3 -13   2 59.4800 74.8400   1
  -3 -13  -2 24.9500 51.4200   1
  -4 -10  -6 11233.6 358.960   1
   4  10   6 11291.3 287.860   1
  -4 -10  -6 11648.9 301.240   1
   4 -10   6 10662.3 282.870   1
  10  -8   1 11146.8 268.410   1
 -10  -8  -1 11375.8 317.680   1
  10   8   1 9969.43 239.000   1
 -10  -8  -1 11591.7 284.890   1
   5  -8  -8 655.970 118.260   1
   5  -8  -8 599.060 74.6600   1
   5  -8  -8 536.870 94.0800   1
  -5  -8   8 567.740 81.6700   1
  -5   8   8 661.540 69.4900   1
  -5  -8   8 533.200 76.9400   1
   7  -8  -7 2622.81 147.090   1
  -7  -8   7 2827.00 163.310   1
   7  -8  -7 2646.23 152.540   1
  -7  -8   7 2884.97 138.570   1
   8 -10   2 2474.54 144.180   1
  -8 -10  -2 2730.21 150.940   1
   8  10   2 2453.30 121.640   1
  -8 -10  -2 2598.48 131.220   1
   7 -10  -5 928.210 80.6600   1
  -7 -10   5 1009.62 95.1100   1
   7 -10  -5 1103.48 131.220   1
  -7 -10   5 832.040 91.6100   1
  -2  -9   8 92.1100 48.4300   1
   2  -9  -8 94.6700 51.0100   1
   2  -9  -8 47.9200 98.5200   1
   2  -9  -8 71.0500 73.7500   1
  -2  -9   8 78.2000 54.8600   1
  -2   9   8 82.0300 73.8700   1
  -8   0   9 49.0600 51.8900   1
   8   0  -9 47.7200 89.7800   1
  -5  -8  -7 498.860 96.8400   1
   5   8   7 547.810 68.2700   1
  -5  -8  -7 544.400 67.9700   1
   5  -8   7 550.020 78.8400   1
   8  -7  -7 1791.43 142.770   1
   8  -7  -7 1782.32 131.050   1
  -8  -7   7 1831.51 124.210   1
  -8  -7   7 1868.17 126.040   1
   1 -12   5 1333.67 127.150   1
  -1 -12  -5 1352.08 126.310   1
   1  12   5 1659.61 105.660   1
  -1 -12  -5 1595.83 115.220   1
   1 -12   5 1578.17 105.140   1
   4  11   5 5461.70 193.010   1
  -4 -11  -5 5397.04 194.320   1
   4 -11   5 5677.00 210.510   1
  -4 -11  -5 5306.53 212.280   1
  -9  -3   8 802.260 92.5600   1
   9  -3  -8 811.410 107.920   1
  -6 -12   2 1174.27 109.800   1
  -6 -12   2 1264.64 90.6200   1
   6 -12  -2 1217.62 120.080   1
   6 -12  -2 1392.12 100.050   1
   0  -9   8 337.670 51.9400   1
   0  -9   8 273.930 57.7000   1
   0   9  -8 386.280 78.3900   1
   0   9   8 469.470 73.5900   1
   0  -9  -8 333.860 56.4700   1
   0  -9  -8 241.610 89.1200   1
   0  -9  -8 375.520 110.840   1
   6   7   7 6985.35 229.550   1
   6  -7   7 7664.05 243.870   1
  -6  -7  -7 7149.59 267.880   1
  -6  -7  -7 8036.31 316.190   1
   8  -1  -9 2825.27 168.310   1
  -8  -1   9 2604.71 129.660   1
  -8   1   9 2881.36 148.930   1
  -8  -6  -6 648.160 93.8900   1
   8  -6   6 984.300 93.8000   1
  -8  -6  -6 668.200 75.2600   1
   8   6   6 817.530 89.7800   1
  -7  -4   9 4350.08 164.180   1
   7  -4  -9 4320.98 222.230   1
  -7  -4   9 3920.25 199.640   1
  -7   4   9 3964.24 183.770   1
  -1  -4 -10 8361.01 347.690   1
  -1   4 -10 9084.14 411.390   1
   1   4  10 8155.24 272.040   1
   1  -4  10 8319.70 245.480   1
   2  -3  10 1942.38 126.230   1
   2   3  10 1846.52 139.870   1
  -2   3 -10 2439.29 195.080   1
  -2  -3 -10 1825.18 153.420   1
  -7  -2  -8 0.17000 92.7500   1
   7   2   8 60.3200 66.4800   1
  -7  -2  -8 32.7500 54.8300   1
   7   2   8 15.5800 41.7700   1
   7  -2   8 -8.9400 51.3800   1
  -7   2  -8 31.0800 71.8100   1
   6 -12   1 2101.17 133.570   1
  -6 -12  -1 2083.16 117.640   1
  -6 -12  -1 2033.75 109.270   1
  -9  -9  -2 90.5700 46.8100   1
   9  -9   2 145.230 54.6900   1
  -9  -9  -2 71.0500 56.0100   1
   9   9   2 48.0100 39.7800   1
   9  -6   5 37.5600 46.4900   1
  -9  -6  -5 47.3900 89.0500   1
   9   6   5 69.4700 62.3400   1
  -9  -6  -5 78.0000 65.8000   1
  12   4  -3 9.05000 54.9700   1
 -12  -4   3 10.5400 57.0700   1
 -12  -4   3 6.22000 42.9800   1
  12  -4  -3 70.4000 60.6800   1
  12  -4  -3 48.8000 74.4000   1
  -1  -7  -9 11684.8 295.880   1
   1   7   9 12729.9 330.350   1
   1  -7   9 12409.6 269.400   1
  -1   7  -9 12100.5 402.640   1
  -1  -7  -9 12463.1 412.040   1
   1  -7   9 11563.9 310.140   1
  -2 -11  -6 23239.6 472.350   1
  -2 -11  -6 22994.0 404.760   1
   2 -11   6 22790.0 395.100   1
   2  11   6 23116.0 373.340   1
  11  -2   4 267.070 57.1900   1
  11   2   4 316.200 82.5400   1
  11  -2   4 255.610 66.5200   1
 -11  -2  -4 309.250 73.6800   1
  11   2   4 286.180 55.6900   1
   3   0  10 -53.880 66.6500   1
  -3   0 -10 31.2900 127.450   1
   2 -13   3 81.2500 62.4200   1
  -2 -13  -3 86.6800 53.0100   1
  -2 -13  -3 93.6900 86.8600   1
   2 -13   3 68.1200 81.7800   1
  -4 -13  -1 2276.27 129.070   1
   4 -13   1 2247.69 182.160   1
   4 -13   1 2092.44 134.750   1
  -4  -4  10 1162.60 117.670   1
  -4  -4  10 1100.21 92.8200   1
   4  -4 -10 1092.15 120.120   1
  -4   4  10 1217.74 94.4800   1
   7 -11   2 2398.60 136.760   1
  -7 -11  -2 2633.20 144.360   1
   7  11   2 2208.36 112.490   1
 -12  -2  -2 2941.57 171.440   1
  12   2   2 2581.51 152.980   1
  12  -2   2 2890.59 153.380   1
  12   2   2 2954.73 138.650   1
  12   2   2 2517.25 171.350   1
  12  -2   2 2314.38 142.890   1
  -5   3  10 1633.50 113.100   1
  -5  -3  10 1866.19 144.600   1
  -5  -3  10 1854.81 112.100   1
   5  -3 -10 1685.69 130.570   1
 -11  -7   1 4717.44 182.460   1
  11  -7  -1 4763.60 181.410   1
 -11  -7   1 4995.75 198.010   1
  12  -3  -4 2776.49 147.810   1
  12   3  -4 2381.01 147.050   1
 -12  -3   4 2727.43 137.430   1
 -12  -3   4 2443.52 132.620   1
  12  -3  -4 2658.91 156.310   1
   6 -10  -6 4128.03 194.900   1
  -6 -10   6 4219.99 175.020   1
  -6 -10   6 4174.12 181.630   1
   6 -10  -6 4299.22 230.780   1
   3  -8   8 2983.39 161.450   1
  -3  -8  -8 3190.18 152.410   1
   3   8   8 3297.90 159.340   1
  -3  -8  -8 3215.06 203.480   1
   3 -13  -3 532.470 107.460   1
   3 -13  -3 489.390 70.6300   1
  -3 -13   3 484.820 71.1400   1
  -3 -13   3 366.430 68.8500   1
 -11  -3   6 1171.94 111.030   1
 -11  -3   6 1244.85 104.200   1
  11  -3  -6 1235.29 100.180   1
  11  -3  -6 1205.68 129.600   1
  11   3  -6 1148.49 111.760   1
   3 -12  -5 5671.82 219.740   1
  -3 -12   5 5138.66 187.410   1
  -3 -12   5 5401.48 178.850   1
   3 -12  -5 4903.66 251.660   1
   4 -13  -2 8296.47 314.090   1
   4 -13  -2 9111.15 263.130   1
  -4 -13   2 8941.70 248.750   1
  -4 -13   2 8286.70 253.210   1
  -3   1 -10 5306.97 264.410   1
   3  -1  10 5441.26 238.590   1
   3   1  10 5071.36 226.800   1
  -3  -1 -10 5244.86 293.930   1
  -5  -3  -9 2021.42 177.720   1
  -5   3  -9 2199.01 178.300   1
  -5  -3  -9 1888.13 161.010   1
   5  -3   9 2159.45 136.810   1
  -5  -3  -9 2164.57 126.980   1
   5   3   9 2417.19 149.640   1
  -6   0  10 21740.3 396.620   1
  -6   0  10 21142.9 430.850   1
   3  -9  -8 493.610 90.8500   1
  -3  -9   8 534.420 75.9000   1
  -3   9   8 422.310 72.3000   1
  -3  -9   8 553.450 62.5000   1
   3  -9  -8 439.250 87.8600   1
   3  -9  -8 507.690 94.9900   1
  -9  -9   4 850.470 80.5700   1
  -9  -9   4 736.860 84.1900   1
   9  -9  -4 818.900 87.3900   1
  11  -6  -4 53.1200 72.4500   1
 -11  -6   4 104.470 66.4500   1
  11  -6  -4 156.610 73.2600   1
 -11  -6   4 85.5500 47.1700   1
   8 -10  -4 304.340 101.710   1
  -8 -10   4 309.330 62.3600   1
  -8 -10   4 378.350 65.9200   1
   8 -10  -4 399.540 70.4000   1
  -4  10   7 -0.7400 54.1200   1
   4 -10  -7 66.3200 91.6100   1
  -4 -10   7 112.120 61.5200   1
   4 -10  -7 40.6200 54.9000   1
   1  -5 -10 3970.56 231.610   1
   1   5 -10 3695.31 246.490   1
  -1  -5  10 4054.18 167.510   1
  -1   5  10 3857.28 182.870   1
   6  -9  -7 2907.54 176.330   1
  -6  -9   7 2927.47 141.110   1
  -6   9   7 2782.70 163.640   1
   6  -9  -7 2693.51 135.390   1
   6  -9  -7 2850.30 188.660   1
  -6  -9   7 2719.90 138.340   1
   9   4   6 282.960 73.8900   1
  -9  -4  -6 289.350 83.8800   1
   9  -4   6 233.230 65.6400   1
  -9  -4  -6 154.390 82.7600   1
  -2   5  10 2513.06 139.460   1
[truncated: 210,800 more chars]
