# Supplementary material for: Crystal structure of 3-amino-1-(4-hy­droxy­phen­yl)-1H-benzo[f]chromene-2-carbo­nitrile
Source: Acta Crystallogr E Crystallogr Commun. 2015 Jul 4;71(Pt 8):o536–7. doi: 10.1107/S2056989015012566 (PMC4571384; doi:10.1107/S2056989015012566)
Supplement: Supplementary file 2 [file e-71-0o536-Isup2.hkl]

data_I                                                                          
_shelx_title ' 2013ncs0006'                                                     
_shelx_refln_list_code          4                                               
_shelx_F_calc_maximum      115.81                                               
_exptl_crystal_F_000       656.00                                               
_reflns_d_resolution_high  0.7700                                               
                                                                                
loop_                                                                           
 _space_group_symop_operation_xyz                                               
 'x, y, z'                                                                      
 '-x, y+1/2, -z+1/2'                                                            
 '-x, -y, -z'                                                                   
 'x, -y-1/2, z-1/2'                                                             
                                                                                
_cell_length_a    12.1086                                                       
_cell_length_b    13.1418                                                       
_cell_length_c    10.1552                                                       
_cell_angle_alpha  90.000                                                       
_cell_angle_beta   96.992                                                       
_cell_angle_gamma  90.000                                                       
                                                                                
_shelx_F_squared_multiplier     1.000                                           
                                                                                
loop_                                                                           
 _refln_index_h                                                                 
 _refln_index_k                                                                 
 _refln_index_l                                                                 
 _refln_F_squared_calc                                                          
 _refln_F_squared_meas                                                          
 _refln_F_squared_sigma                                                         
 _refln_observed_status                                                         
   2   0   0        293.70        287.69         4.40 o                         
   4   0   0       2155.34       2162.44        28.50 o                         
   5   0   0        720.61        708.28        20.96 o                         
   6   0   0        267.80        312.10         6.18 o                         
   7   0   0       4302.06       4693.30       143.21 o                         
   8   0   0          0.08          1.90         0.78 o                         
   9   0   0         40.73         37.52         2.25 o                         
  10   0   0          2.28          2.46         0.90 o                         
  11   0   0         44.44         45.43         1.89 o                         
  12   0   0         31.83         31.36         1.56 o                         
  13   0   0         18.49         20.56         1.63 o                         
  14   0   0          1.37          0.88         1.27 o                         
  15   0   0         52.83         57.87         3.46 o                         
   2   1   0       1826.20       1698.10        10.35 o                         
   3   1   0         59.42         45.72         1.26 o                         
   4   1   0        399.69        398.94         9.07 o                         
   5   1   0         11.83         17.26         0.82 o                         
   6   1   0         27.52         27.30         1.04 o                         
   7   1   0         66.11         59.16         1.62 o                         
   8   1   0          0.92          0.63         0.58 o                         
   9   1   0         16.18         15.98         0.91 o                         
  10   1   0         52.50         51.27         1.46 o                         
  11   1   0          2.22          2.66         0.68 o                         
  12   1   0         31.87         29.88         2.15 o                         
  13   1   0          2.33          2.15         0.73 o                         
  14   1   0          2.08          2.52         0.74 o                         
  15   1   0          3.30          3.77         0.90 o                         
   1   2   0        946.62        871.21         9.44 o                         
   2   2   0       7203.05       7239.17        37.81 o                         
   3   2   0       3514.19       3532.22        21.79 o                         
   4   2   0        219.36        220.84         2.33 o                         
   5   2   0        836.66        853.40         8.31 o                         
   6   2   0         77.26         71.42         1.44 o                         
   7   2   0          0.53          1.67         0.69 o                         
   8   2   0        118.31        115.48         2.41 o                         
   9   2   0          3.17          2.23         0.57 o                         
  10   2   0          1.12          0.61         0.57 o                         
  11   2   0         16.44         15.83         0.80 o                         
  12   2   0         66.44         70.41         2.05 o                         
  13   2   0          7.15          8.86         0.86 o                         
  14   2   0         37.31         33.30         1.40 o                         
  15   2   0          5.15          3.22         0.82 o                         
   1   3   0       2100.75       2048.22        22.81 o                         
   2   3   0       1250.56       1179.73         9.63 o                         
   3   3   0         76.39         86.25         1.45 o                         
   4   3   0        160.53        176.22         1.94 o                         
   5   3   0        295.47        288.60         2.56 o                         
   6   3   0         33.34         35.13         1.06 o                         
   7   3   0        258.10        263.80         2.92 o                         
   8   3   0        851.64        844.33        10.30 o                         
   9   3   0         68.96         61.70         1.81 o                         
  10   3   0          0.06          0.50         0.67 o                         
  11   3   0        191.24        191.10         4.23 o                         
  12   3   0         13.71         11.55         0.86 o                         
  13   3   0         98.60         95.64         3.38 o                         
  14   3   0         95.59         96.47         3.39 o                         
  15   3   0         12.36         14.57         1.28 o                         
   0   4   0        175.96        161.49         6.87 o                         
   1   4   0         68.58         59.73         1.49 o                         
   2   4   0          6.90          1.92         0.36 o                         
   3   4   0        982.15       1016.36         5.80 o                         
   4   4   0        817.29        823.85         5.96 o                         
   5   4   0        597.14        608.60         5.06 o                         
   6   4   0          0.85          0.62         0.41 o                         
   7   4   0          4.47          7.24         0.56 o                         
   8   4   0         10.06          6.01         0.63 o                         
   9   4   0       1708.91       1622.96        19.40 o                         
  10   4   0         88.47         81.93         1.81 o                         
  11   4   0         62.94         60.32         1.41 o                         
  12   4   0        160.73        162.48         4.14 o                         
  13   4   0          8.41          6.46         0.81 o                         
  14   4   0        356.72        362.86        12.33 o                         
  15   4   0         68.75         66.86         4.58 o                         
   1   5   0        239.08        245.38         3.48 o                         
   2   5   0       1066.96       1180.73        12.85 o                         
   3   5   0          7.24          5.66         0.42 o                         
   4   5   0         66.30         76.22         1.21 o                         
   5   5   0         11.00          6.85         0.48 o                         
   6   5   0        197.88        182.30         2.47 o                         
   7   5   0         66.45         55.42         1.30 o                         
   8   5   0        629.68        609.13         6.82 o                         
   9   5   0        813.19        786.23         5.99 o                         
  10   5   0          0.89          1.03         0.49 o                         
  11   5   0         12.39         15.98         0.88 o                         
  12   5   0          0.50          0.79         0.68 o                         
  13   5   0         12.29         12.66         1.01 o                         
  14   5   0         33.75         27.78         2.50 o                         
   0   6   0       3784.71       3728.38        24.45 o                         
   1   6   0       1134.47       1158.25         8.14 o                         
   2   6   0         21.41          9.75         0.50 o                         
   3   6   0        375.01        451.50         5.02 o                         
   4   6   0        143.80        150.51         1.87 o                         
   5   6   0         37.15         30.88         0.90 o                         
   6   6   0          0.13          1.26         0.39 o                         
   7   6   0          0.74          0.20         0.61 o                         
   8   6   0          8.49          6.52         0.60 o                         
   9   6   0        823.04        803.66         8.90 o                         
  10   6   0          4.35          5.89         0.65 o                         
  11   6   0         39.07         40.74         1.75 o                         
  12   6   0         27.84         27.74         1.49 o                         
  13   6   0         13.54         13.89         1.07 o                         
  14   6   0         52.09         56.35         4.11 o                         
   1   7   0        782.64        764.45        12.25 o                         
   2   7   0         71.38         64.33         1.43 o                         
   3   7   0         41.42         33.99         1.04 o                         
   4   7   0        105.43        116.93         1.97 o                         
   5   7   0        372.87        373.93         6.16 o                         
   6   7   0        257.33        242.54         6.94 o                         
   7   7   0        178.31        165.16         5.00 o                         
   8   7   0        144.28        150.43         3.89 o                         
   9   7   0          6.11          8.32         0.67 o                         
  10   7   0         68.61         69.19         2.25 o                         
  11   7   0         32.32         30.33         1.32 o                         
  12   7   0          9.80         10.61         1.22 o                         
  13   7   0          2.55          3.39         0.95 o                         
  14   7   0         10.33         10.05         1.42 o                         
   0   8   0        810.96        838.73        13.07 o                         
   1   8   0       1684.28       1856.74        12.53 o                         
   2   8   0        916.57        987.16         8.77 o                         
   3   8   0        269.70        276.11         6.79 o                         
   4   8   0         28.85         30.40         1.19 o                         
   5   8   0        516.25        515.45        12.42 o                         
   6   8   0         11.58         12.10         0.88 o                         
   7   8   0         78.63         79.09         4.19 o                         
   8   8   0        274.79        282.08         3.95 o                         
   9   8   0         51.74         55.24         1.88 o                         
  10   8   0          9.21          9.41         1.39 o                         
  11   8   0          5.31          4.97         0.93 o                         
  12   8   0        139.72        142.91         3.77 o                         
  13   8   0          2.01          4.90         1.41 o                         
   1   9   0         18.25         19.01         1.26 o                         
   2   9   0        925.13        969.26        12.93 o                         
   3   9   0         94.74         92.10         2.62 o                         
   4   9   0        479.90        514.70         6.90 o                         
   5   9   0          0.38          0.00         0.63 o                         
   6   9   0        158.92        127.29         2.51 o                         
   7   9   0         31.93         28.50         1.29 o                         
   8   9   0         43.93         48.86         2.36 o                         
   9   9   0         67.73         65.32         2.98 o                         
  10   9   0        127.57        132.31         4.63 o                         
  11   9   0        350.47        357.52         4.93 o                         
  12   9   0         86.70         82.46         3.29 o                         
  13   9   0          3.99          4.07         2.19 o                         
   0  10   0        314.29        331.75        12.24 o                         
   1  10   0         44.73         43.79         2.08 o                         
   2  10   0         32.64         42.72         2.03 o                         
   3  10   0          0.08         -0.57         0.57 o                         
   4  10   0          8.60         13.85         0.98 o                         
   5  10   0         70.41         59.05         2.13 o                         
   6  10   0        101.69        105.17         2.28 o                         
   7  10   0          5.58          4.71         0.75 o                         
   8  10   0         28.89         30.03         1.40 o                         
   9  10   0          0.63          1.52         0.90 o                         
  10  10   0          4.84          5.62         0.97 o                         
  11  10   0          4.76          4.86         0.99 o                         
  12  10   0          0.65          1.21         0.94 o                         
   1  11   0         35.63         36.75         1.74 o                         
   2  11   0          4.13          4.13         1.00 o                         
   3  11   0          2.78          1.54         0.89 o                         
   4  11   0        175.98        149.87         3.26 o                         
   5  11   0          5.51          9.30         0.92 o                         
   6  11   0          7.82          3.77         0.82 o                         
   7  11   0         26.20         17.77         1.50 o                         
   8  11   0          4.00          3.61         1.44 o                         
   9  11   0          0.61          0.14         0.73 o                         
  10  11   0          1.20         -0.13         0.95 o                         
  11  11   0          1.36          1.49         0.88 o                         
   0  12   0        312.53        322.80         6.93 o                         
   1  12   0         15.18         14.33         1.03 o                         
   2  12   0         31.18         24.62         1.41 o                         
   3  12   0         12.70          8.89         1.59 o                         
   4  12   0          1.81          0.63         0.85 o                         
   5  12   0         45.85         35.54         2.00 o                         
   6  12   0         82.84         76.34         2.68 o                         
   7  12   0        249.74        256.66         5.02 o                         
   8  12   0         80.11         80.07         2.69 o                         
   9  12   0         13.65         15.37         1.22 o                         
  10  12   0        231.81        241.09         6.18 o                         
  11  12   0        200.95        209.26         4.36 o                         
   1  13   0         21.48         20.15         1.55 o                         
   2  13   0        200.88        189.76         4.71 o                         
   3  13   0         47.65         40.50         1.83 o                         
   4  13   0         35.71         29.34         1.84 o                         
   5  13   0          6.54          3.99         1.10 o                         
   6  13   0        130.35        134.11         3.55 o                         
   7  13   0         89.02         93.72         2.64 o                         
   8  13   0          0.03          0.26         0.86 o                         
   9  13   0          0.61          0.68         0.92 o                         
  10  13   0        164.97        189.47         4.16 o                         
   0  14   0        127.33        135.56         4.06 o                         
   1  14   0          6.60          5.07         1.08 o                         
   2  14   0        169.73        169.29         3.37 o                         
   3  14   0         85.63         81.42         3.66 o                         
   4  14   0          0.10         -0.85         0.95 o                         
   5  14   0        168.29        160.73         6.37 o                         
   6  14   0          1.78          1.61         1.04 o                         
   7  14   0         22.72         21.84         1.31 o                         
   8  14   0         22.54         26.36         1.41 o                         
   1  15   0          0.10          0.20         0.93 o                         
   2  15   0         33.33         32.74         1.47 o                         
   3  15   0        172.91        168.85         4.00 o                         
   4  15   0          3.68          4.40         1.18 o                         
   5  15   0          5.27          4.40         1.27 o                         
   6  15   0          0.03          1.00         1.25 o                         
   7  15   0          4.85          7.03         1.51 o                         
   0  16   0          0.59          1.55         1.54 o                         
   1  16   0          6.19          8.59         1.08 o                         
   2  16   0         10.40         11.70         1.63 o                         
   3  16   0        540.40        544.86        14.36 o                         
   4  16   0        308.10        324.98         8.51 o                         
   5  16   0          0.50          2.94         1.39 o                         
   1  17   0          0.03          0.54         1.08 o                         
 -15   1   1          0.10          0.21         0.80 o                         
 -14   1   1         59.03         58.55         2.23 o                         
 -13   1   1        181.24        181.51         5.76 o                         
 -12   1   1        198.55        201.49         3.51 o                         
 -11   1   1        632.77        598.77        16.87 o                         
 -10   1   1          3.70          3.67         0.65 o                         
  -9   1   1        201.38        197.44         5.46 o                         
  -8   1   1         31.15         33.73         1.56 o                         
  -7   1   1         11.40         11.49         0.76 o                         
  -6   1   1          3.78          6.07         0.50 o                         
  -5   1   1          1.45          2.86         0.44 o                         
  -4   1   1        802.42        769.70         5.35 o                         
  -3   1   1       2813.73       2830.51        42.68 o                         
  -2   1   1         14.47         15.99         0.67 o                         
  -1   1   1       1753.74       1621.71        19.61 o                         
   1   1   1       3203.04       3146.37        35.11 o                         
   2   1   1       3686.85       3610.77        43.17 o                         
   3   1   1       2969.76       2811.96        20.42 o                         
   4   1   1       3884.28       3828.84        29.72 o                         
   5   1   1         50.54         58.54         1.41 o                         
   6   1   1       1435.39       1538.62        20.88 o                         
   7   1   1        299.58        312.69        11.30 o                         
   8   1   1          0.49          1.00         0.55 o                         
   9   1   1         53.71         51.23         1.68 o                         
  10   1   1        107.74        109.55         3.70 o                         
  11   1   1          0.00          0.73         0.78 o                         
  12   1   1        115.43        110.62         2.92 o                         
  13   1   1         67.02         58.25         1.68 o                         
  14   1   1          0.26          0.32         0.73 o                         
  15   1   1          0.53          2.95         1.12 o                         
 -15   2   1         23.47         20.27         1.13 o                         
 -14   2   1        302.61        315.59         8.85 o                         
 -13   2   1        239.58        242.36         5.13 o                         
 -12   2   1         11.50         12.95         0.91 o                         
 -11   2   1        237.47        217.14         2.91 o                         
 -10   2   1        229.17        226.85         5.61 o                         
  -9   2   1          9.65          7.57         0.71 o                         
  -8   2   1         74.13         91.27         1.93 o                         
  -7   2   1          9.43         15.21         0.82 o                         
  -6   2   1        143.64        132.14         1.89 o                         
  -5   2   1          0.37          0.68         0.50 o                         
  -4   2   1         29.27         21.49         0.68 o                         
  -3   2   1       2678.69       2516.67        22.47 o                         
  -2   2   1      13412.41      14160.37        92.35 o                         
  -1   2   1       1804.20       1746.17         8.03 o                         
   0   2   1       4811.84       4622.62        55.11 o                         
   1   2   1        897.07        871.48         9.29 o                         
   2   2   1       6069.86       6086.37        32.73 o                         
   3   2   1       6948.20       6783.58        51.18 o                         
   4   2   1       4545.17       4316.15        45.36 o                         
   5   2   1        631.14        646.54         4.52 o                         
   6   2   1       2709.64       2707.18        54.97 o                         
   7   2   1        380.42        383.33         5.31 o                         
   8   2   1         25.91         30.17         1.32 o                         
   9   2   1          3.01          3.39         0.50 o                         
  10   2   1         43.44         41.52         1.21 o                         
  11   2   1          3.07          2.80         0.60 o                         
  12   2   1         55.87         48.94         1.75 o                         
  13   2   1          0.45          0.19         0.71 o                         
  14   2   1          0.28         -0.63         0.91 o                         
  15   2   1         77.37         67.46         6.68 o                         
 -15   3   1         72.55         68.69         4.28 o                         
 -14   3   1          2.95          2.10         0.87 o                         
 -13   3   1        218.84        218.73         8.27 o                         
 -12   3   1          3.14          2.91         0.73 o                         
 -11   3   1        371.79        383.27         4.31 o                         
 -10   3   1          3.57          3.19         0.52 o                         
  -9   3   1         59.06         65.64         1.74 o                         
  -8   3   1       1028.09       1068.30         6.75 o                         
  -7   3   1        334.83        333.72         6.20 o                         
  -6   3   1         31.07         35.50         0.95 o                         
  -5   3   1         66.51         73.51         1.23 o                         
  -4   3   1          0.49          1.52         0.42 o                         
  -3   3   1       1228.25       1257.47        12.27 o                         
  -2   3   1       9633.70       9924.67        56.24 o                         
  -1   3   1       8925.35       8903.33       110.71 o                         
   0   3   1       1641.16       1643.15         7.65 o                         
   1   3   1        307.50        264.59         2.33 o                         
   2   3   1       2301.72       2139.56        11.19 o                         
   3   3   1       3379.48       3255.28        30.50 o                         
   4   3   1         56.87         57.77         1.20 o                         
   5   3   1        593.92        571.39         8.66 o                         
   6   3   1        938.20        992.75         7.68 o                         
   7   3   1         51.12         57.41         1.52 o                         
   8   3   1        166.39        161.77         5.12 o                         
   9   3   1        177.40        175.07         4.48 o                         
  10   3   1        143.21        144.10         2.62 o                         
  11   3   1         30.22         28.97         1.01 o                         
  12   3   1         54.11         57.21         1.58 o                         
  13   3   1          3.24          4.53         0.77 o                         
  14   3   1         20.75         24.63         1.55 o                         
  15   3   1         36.10         32.92         2.91 o                         
 -15   4   1         38.71         42.77         1.84 o                         
 -14   4   1         28.77         29.85         2.12 o                         
 -13   4   1        102.17        104.84         4.52 o                         
 -12   4   1        133.85        137.33         2.74 o                         
 -11   4   1          0.61          0.02         0.68 o                         
 -10   4   1        161.98        157.44         2.39 o                         
  -9   4   1        470.83        446.95         6.76 o                         
  -8   4   1        785.77        785.42        12.88 o                         
  -7   4   1        115.58        108.88         2.07 o                         
  -6   4   1        170.01        154.11         2.34 o                         
  -5   4   1         54.57         54.93         1.15 o                         
  -4   4   1        110.15        125.52         1.51 o                         
  -3   4   1        652.66        776.57         6.18 o                         
  -2   4   1       1679.78       1689.67         9.33 o                         
  -1   4   1       6092.25       6053.20        34.29 o                         
   0   4   1          2.78          1.24         0.44 o                         
   1   4   1         80.74         82.55         1.33 o                         
   2   4   1        962.03        899.46         4.14 o                         
   3   4   1       1045.04       1052.23         7.25 o                         
   4   4   1        599.13        602.65         7.05 o                         
   5   4   1        463.31        435.31         5.94 o                         
   6   4   1         41.33         34.35         1.44 o                         
   7   4   1         48.49         35.32         1.46 o                         
   8   4   1        331.37        307.45         8.07 o                         
   9   4   1          5.84          5.18         0.70 o                         
  10   4   1         50.75         50.05         1.66 o                         
  11   4   1        213.01        206.47         3.80 o                         
  12   4   1          3.25          4.49         0.83 o                         
  13   4   1         85.34         77.64         2.58 o                         
  14   4   1          0.34          1.82         0.77 o                         
 -15   5   1         42.19         39.19         2.98 o                         
 -14   5   1          4.31          4.79         0.94 o                         
 -13   5   1         96.68         94.00         2.29 o                         
 -12   5   1          2.60          2.54         0.73 o                         
 -11   5   1         56.19         55.43         2.05 o                         
 -10   5   1        975.13        987.99        18.21 o                         
  -9   5   1       1078.90       1057.43        14.24 o                         
  -8   5   1         24.22         22.70         1.11 o                         
  -7   5   1        159.78        143.91         4.05 o                         
  -6   5   1        133.78        115.33         2.18 o                         
  -5   5   1         16.50         13.41         0.61 o                         
  -4   5   1          0.89          0.19         0.36 o                         
  -3   5   1       2378.83       2580.07        13.78 o                         
  -2   5   1       1512.72       1598.09         9.21 o                         
  -1   5   1        592.39        635.42         4.62 o                         
   0   5   1        645.81        695.77         4.43 o                         
   1   5   1         88.98         74.20         1.33 o                         
   2   5   1        719.00        729.34         4.62 o                         
   3   5   1       3259.88       3408.63        18.27 o                         
   4   5   1          3.12          5.27         0.41 o                         
   5   5   1        665.05        669.34        11.14 o                         
   6   5   1        395.39        417.71         9.23 o                         
   7   5   1         38.00         35.11         1.14 o                         
   8   5   1        103.93        101.82         3.19 o                         
   9   5   1        806.43        765.22        10.23 o                         
  10   5   1        254.74        243.54         3.43 o                         
  11   5   1          8.88          7.88         0.83 o                         
  12   5   1         90.20         97.93         2.34 o                         
  13   5   1          1.90          2.10         0.82 o                         
  14   5   1         67.83         78.09         2.52 o                         
 -14   6   1        170.64        176.06         4.79 o                         
 -13   6   1         39.69         37.48         1.52 o                         
 -12   6   1          0.14         -0.29         0.74 o                         
 -11   6   1        471.48        472.25        19.93 o                         
 -10   6   1          6.13          6.69         0.82 o                         
  -9   6   1         23.13         19.82         1.20 o                         
  -8   6   1        240.85        224.47         9.06 o                         
  -7   6   1         37.14         37.28         1.45 o                         
  -6   6   1         10.88          8.19         0.70 o                         
  -5   6   1         75.87         71.14         1.59 o                         
  -4   6   1        445.67        447.83         4.30 o                         
  -3   6   1       1152.60       1254.39         8.11 o                         
  -2   6   1          3.00          4.80         0.40 o                         
  -1   6   1        311.58        319.56         3.26 o                         
   0   6   1          6.39          6.30         0.43 o                         
   1   6   1        236.80        246.81         2.32 o                         
   2   6   1        256.53        230.93         2.62 o                         
   3   6   1       1784.31       1811.13        22.21 o                         
   4   6   1        191.12        217.54         2.62 o                         
   5   6   1          5.85          9.04         0.54 o                         
   6   6   1        335.81        339.00         9.03 o                         
   7   6   1       1078.06       1067.20        22.23 o                         
   8   6   1        165.66        150.35         3.00 o                         
   9   6   1        161.45        153.18         2.51 o                         
  10   6   1         44.47         41.85         1.32 o                         
  11   6   1          5.89          5.78         0.76 o                         
  12   6   1         45.40         46.68         2.38 o                         
  13   6   1         10.08         12.75         2.33 o                         
  14   6   1         13.47         14.50         1.37 o                         
 -14   7   1        139.46        140.68         3.75 o                         
 -13   7   1         14.84         15.54         1.09 o                         
 -12   7   1          7.74          6.35         1.01 o                         
 -11   7   1        132.48        130.07         2.91 o                         
 -10   7   1         39.97         36.58         1.44 o                         
  -9   7   1         60.86         64.18         2.00 o                         
  -8   7   1        575.69        581.13         6.00 o                         
  -7   7   1        121.41        107.79         3.05 o                         
  -6   7   1         22.18         21.60         1.05 o                         
  -5   7   1         32.45         35.22         1.20 o                         
  -4   7   1        329.06        335.57         3.59 o                         
  -3   7   1        284.01        289.83         3.60 o                         
  -2   7   1        271.60        244.87         3.53 o                         
  -1   7   1         23.00         32.44         1.03 o                         
   0   7   1        934.74        934.50        15.88 o                         
   1   7   1         69.06         78.28         1.52 o                         
   2   7   1        611.74        608.21         9.83 o                         
   3   7   1        209.46        221.47         3.45 o                         
   4   7   1        890.77        895.48        11.77 o                         
   5   7   1         68.30         52.28         1.41 o                         
   6   7   1         49.59         54.05         2.21 o                         
   7   7   1       1224.71       1183.80        27.11 o                         
   8   7   1        198.98        188.03         2.99 o                         
   9   7   1         59.53         55.23         1.55 o                         
  10   7   1         15.76         14.52         0.92 o                         
  11   7   1         41.73         44.69         2.45 o                         
  12   7   1         38.36         44.35         2.39 o                         
  13   7   1         16.26         14.81         1.84 o                         
  14   7   1         45.86         48.42         2.03 o                         
 -13   8   1          0.22          0.46         0.96 o                         
 -12   8   1          0.41          0.00         0.98 o                         
 -11   8   1        162.37        168.15         4.11 o                         
 -10   8   1          9.43         10.60         1.13 o                         
  -9   8   1         81.65         83.59         2.41 o                         
  -8   8   1         60.61         58.59         1.89 o                         
  -7   8   1          8.68          9.22         0.84 o                         
  -6   8   1         21.42         22.23         1.48 o                         
  -5   8   1        289.56        301.71         4.70 o                         
  -4   8   1          1.54          0.37         0.74 o                         
  -3   8   1         76.40         73.39         2.41 o                         
  -2   8   1        242.47        258.66         6.25 o                         
  -1   8   1         11.67         10.48         0.84 o                         
   0   8   1        442.14        466.38         5.78 o                         
   1   8   1        848.97        893.31         7.92 o                         
   2   8   1         41.22         39.34         1.50 o                         
   3   8   1         56.41         59.66         1.43 o                         
   4   8   1        297.93        318.73         7.58 o                         
   5   8   1         37.30         43.97         1.68 o                         
   6   8   1         65.32         58.66         1.68 o                         
   7   8   1        579.37        543.19         7.88 o                         
   8   8   1        580.90        579.11        12.78 o                         
   9   8   1         16.62         16.15         0.95 o                         
  10   8   1        289.29        295.49         8.76 o                         
  11   8   1        222.08        229.38         3.91 o                         
  12   8   1          1.35          0.09         1.24 o                         
  13   8   1         35.42         37.07         4.42 o                         
 -13   9   1          7.08          6.74         1.00 o                         
 -12   9   1         81.52         91.60         2.70 o                         
 -11   9   1         36.61         42.56         3.19 o                         
 -10   9   1         12.40         11.07         1.06 o                         
  -9   9   1         28.66         27.38         2.17 o                         
  -8   9   1        323.56        314.59         4.56 o                         
  -7   9   1          0.29          0.21         0.72 o                         
  -6   9   1        158.35        132.09         2.78 o                         
  -5   9   1        110.04         90.27         3.69 o                         
  -4   9   1          0.38          0.09         0.68 o                         
  -3   9   1         29.34         29.60         1.28 o                         
  -2   9   1        326.18        326.56         4.14 o                         
  -1   9   1         45.10         38.58         1.34 o                         
   0   9   1         43.75         40.21         1.65 o                         
   1   9   1         74.07         68.46         2.18 o                         
   2   9   1         17.55         15.79         1.16 o                         
   3   9   1         25.24         21.37         1.77 o                         
   4   9   1        460.76        496.77         7.01 o                         
   5   9   1         98.67        109.40         2.77 o                         
   6   9   1         59.70         61.80         1.62 o                         
   7   9   1          7.33          8.95         0.83 o                         
   8   9   1        140.10        122.62         2.37 o                         
   9   9   1          0.81          1.23         0.63 o                         
  10   9   1        565.73        569.58         9.21 o                         
  11   9   1        150.22        157.58         4.22 o                         
  12   9   1          1.37          0.79         1.35 o                         
  13   9   1         10.68          8.50         1.43 o                         
 -12  10   1        371.97        396.29         7.12 o                         
 -11  10   1         62.67         67.15         2.11 o                         
 -10  10   1          2.80          3.72         0.82 o                         
  -9  10   1         22.89         25.62         1.40 o                         
  -8  10   1          2.00          0.24         0.64 o                         
  -7  10   1         49.46         50.83         2.06 o                         
  -6  10   1         39.30         47.04         1.60 o                         
  -5  10   1         25.52         23.51         1.68 o                         
  -4  10   1        124.79        132.19         5.41 o                         
  -3  10   1         71.94         80.57         2.47 o                         
  -2  10   1         12.25         12.71         0.87 o                         
  -1  10   1          7.70          8.08         1.01 o                         
   0  10   1        162.23        163.65         4.41 o                         
   1  10   1         21.21         18.43         1.17 o                         
   2  10   1         87.60         96.38         3.26 o                         
   3  10   1        113.49        111.88         3.70 o                         
   4  10   1         24.95         29.95         1.37 o                         
   5  10   1          3.14          0.90         0.61 o                         
   6  10   1         89.45         79.73         1.93 o                         
   7  10   1         45.93         55.19         1.54 o                         
   8  10   1         43.53         35.03         1.60 o                         
   9  10   1          2.12          1.54         0.70 o                         
  10  10   1        184.68        195.49         4.29 o                         
  11  10   1         40.82         45.78         3.79 o                         
  12  10   1          0.31         -0.56         1.37 o                         
 -12  11   1         18.06         13.17         1.27 o                         
 -11  11   1          1.72          1.29         0.91 o                         
 -10  11   1          2.40          2.25         1.03 o                         
  -9  11   1          4.14          5.17         0.85 o                         
  -8  11   1          1.26          0.85         0.81 o                         
  -7  11   1         40.27         35.26         1.63 o                         
  -6  11   1       1376.31       1380.68        23.09 o                         
  -5  11   1         19.69         19.95         1.10 o                         
  -4  11   1        219.59        197.12         5.62 o                         
  -3  11   1        514.04        475.07         6.02 o                         
  -2  11   1          1.50          1.17         0.66 o                         
  -1  11   1         69.17         68.96         2.30 o                         
   0  11   1         49.26         54.29         1.75 o                         
   1  11   1          0.71          0.71         0.67 o                         
   2  11   1        173.05        177.54         3.98 o                         
   3  11   1         80.97         84.30         2.59 o                         
   4  11   1          1.94          0.71         0.91 o                         
   5  11   1          3.69          1.21         0.69 o                         
   6  11   1          1.90          5.06         0.75 o                         
   7  11   1        116.70        115.43         5.04 o                         
   8  11   1        119.94        114.28         2.82 o                         
   9  11   1         84.00         76.69         2.24 o                         
  10  11   1         41.55         46.16         1.85 o                         
  11  11   1          7.89          5.32         1.31 o                         
 -11  12   1          0.01          1.37         0.93 o                         
 -10  12   1         12.61         15.48         1.84 o                         
  -9  12   1         56.14         56.70         2.30 o                         
  -8  12   1         61.08         59.99         1.86 o                         
  -7  12   1          6.37          7.45         0.86 o                         
  -6  12   1          3.16          4.76         0.81 o                         
  -5  12   1        284.19        288.49         6.99 o                         
  -4  12   1         45.19         50.73         1.68 o                         
  -3  12   1         18.78         22.63         1.80 o                         
  -2  12   1         67.73         69.05         2.19 o                         
  -1  12   1          3.91          6.20         1.21 o                         
   0  12   1        223.85        231.83         4.35 o                         
   1  12   1          1.04          2.58         0.75 o                         
   2  12   1        101.53        100.33         2.36 o                         
   3  12   1         10.65          8.86         1.10 o                         
   4  12   1         18.53         14.69         1.23 o                         
   5  12   1          1.12          1.00         0.82 o                         
   6  12   1         66.28         55.84         1.85 o                         
   7  12   1          1.70          0.35         0.70 o                         
   8  12   1          1.53          2.43         0.95 o                         
   9  12   1         19.91         14.36         1.13 o                         
  10  12   1         17.07         21.40         1.65 o                         
 -10  13   1          3.54          3.81         0.93 o                         
  -9  13   1         73.13         75.37         2.20 o                         
  -8  13   1        136.46        147.18         4.80 o                         
  -7  13   1          0.34         -0.16         1.19 o                         
  -6  13   1         42.84         46.07         1.68 o                         
  -5  13   1        141.28        143.55         4.66 o                         
  -4  13   1        178.11        161.64         3.10 o                         
  -3  13   1         40.52         42.79         3.37 o                         
  -2  13   1         18.33         16.43         1.33 o                         
  -1  13   1         42.63         36.69         1.48 o                         
   0  13   1        128.16        126.13         3.33 o                         
   1  13   1        287.93        312.48         5.45 o                         
   2  13   1        277.16        304.72         4.82 o                         
   3  13   1          1.95          2.58         1.20 o                         
   4  13   1         59.09         59.48         2.24 o                         
   5  13   1          0.53          0.89         1.07 o                         
   6  13   1          3.78          1.08         1.20 o                         
   7  13   1         11.82         10.81         1.50 o                         
   8  13   1          1.58         -0.47         0.96 o                         
   9  13   1          0.01         -0.52         0.87 o                         
  -8  14   1         62.31         61.16         1.98 o                         
  -7  14   1          1.71          2.21         1.01 o                         
  -6  14   1         10.00          9.78         0.99 o                         
  -5  14   1        189.77        168.12         7.95 o                         
  -4  14   1          0.48          0.06         0.97 o                         
  -3  14   1         39.27         45.81         2.06 o                         
  -2  14   1          7.26         11.24         1.11 o                         
  -1  14   1          0.53          1.40         0.75 o                         
   0  14   1         12.34         12.31         1.09 o                         
   1  14   1         81.12         84.82         2.47 o                         
   2  14   1        530.57        564.70         7.46 o                         
   3  14   1          0.05          0.07         0.94 o                         
   4  14   1          4.81          9.62         1.25 o                         
   5  14   1          1.68          2.72         1.18 o                         
   6  14   1          5.00          3.41         1.06 o                         
   7  14   1          2.46          0.82         1.17 o                         
   8  14   1          7.73          6.42         1.44 o                         
  -7  15   1         47.53         47.02         1.79 o                         
  -6  15   1         20.76         23.62         1.69 o                         
  -5  15   1        104.40        106.10         3.71 o                         
  -4  15   1        112.93        131.47         3.32 o                         
  -3  15   1          7.96         12.07         1.37 o                         
  -2  15   1          3.46          2.60         1.28 o                         
  -1  15   1          8.60          7.54         1.13 o                         
   0  15   1          8.36          6.22         1.04 o                         
   1  15   1          0.01         -0.37         1.01 o                         
   2  15   1         12.90         14.06         1.26 o                         
   3  15   1        129.24        139.71         4.62 o                         
   4  15   1         15.85         15.44         1.64 o                         
   5  15   1         20.75         17.54         1.61 o                         
   6  15   1         16.23         15.96         3.17 o                         
   7  15   1         31.76         31.24         2.72 o                         
  -5  16   1        105.09        119.43         3.48 o                         
  -4  16   1        171.74        181.96         4.51 o                         
  -3  16   1         33.45         36.21         1.66 o                         
  -2  16   1          7.40         11.77         1.12 o                         
  -1  16   1          2.96          4.53         1.63 o                         
   0  16   1         63.13         57.97         1.91 o                         
   1  16   1         13.19         13.82         1.26 o                         
   2  16   1          5.14          4.63         1.06 o                         
   3  16   1         15.18         13.90         1.21 o                         
   4  16   1          0.13          0.36         0.86 o                         
   5  16   1          5.16          4.19         1.17 o                         
   0  17   1          0.42          0.23         1.41 o                         
 -15   0   2          3.74          2.70         1.53 o                         
 -14   0   2        165.43        171.39        12.58 o                         
 -13   0   2         69.55         70.66         3.07 o                         
 -12   0   2        177.06        168.47         4.31 o                         
 -11   0   2          4.86          7.34         1.14 o                         
 -10   0   2        804.70        842.03         9.69 o                         
  -9   0   2        503.45        491.80         9.95 o                         
  -8   0   2         75.82         81.98         2.41 o                         
  -7   0   2        361.85        372.29        10.01 o                         
  -6   0   2          0.43          1.81         0.77 o                         
  -5   0   2          1.56          0.61         1.02 o                         
  -4   0   2         69.21         57.21         1.80 o                         
  -3   0   2         99.30         90.65         1.84 o                         
  -2   0   2        159.33        136.79         3.09 o                         
  -1   0   2        875.90        839.37         9.67 o                         
   0   0   2        875.98        944.48         6.44 o                         
   1   0   2      11669.13      11703.21        55.84 o                         
   3   0   2          6.06          7.37         1.03 o                         
   4   0   2       3551.34       3845.78        25.65 o                         
   5   0   2       4371.07       4664.18        23.99 o                         
   6   0   2        238.09        290.88         6.80 o                         
   7   0   2          5.56         10.46         1.24 o                         
   8   0   2        363.84        367.10         7.58 o                         
   9   0   2         13.11         14.14         1.31 o                         
  10   0   2         13.12         15.90         1.30 o                         
  11   0   2        367.18        343.89        16.65 o                         
  12   0   2        219.09        185.12        10.94 o                         
  13   0   2         40.68         45.31         2.91 o                         
  14   0   2          0.67          0.55         1.46 o                         
  15   0   2         18.45         19.49         2.31 o                         
 -15   1   2         18.24         17.60         1.09 o                         
 -14   1   2         26.87         30.12         1.41 o                         
 -13   1   2          0.32          0.24         0.71 o                         
 -12   1   2          2.68          2.21         0.74 o                         
 -11   1   2        779.38        798.72        10.04 o                         
 -10   1   2        478.60        469.99         5.97 o                         
  -9   1   2         28.44         31.89         1.24 o                         
  -8   1   2        145.68        151.15         2.50 o                         
  -7   1   2        169.64        167.88         3.43 o                         
  -6   1   2          8.90          9.44         0.56 o                         
  -5   1   2        153.78        166.74         2.23 o                         
  -4   1   2        202.99        190.91         2.21 o                         
  -3   1   2        105.02        102.10         1.47 o                         
  -2   1   2       7564.99       7646.64        52.40 o                         
  -1   1   2        108.24        110.08         1.46 o                         
   0   1   2        656.61        627.37         5.35 o                         
   1   1   2        153.10        167.34         2.27 o                         
   2   1   2       1607.05       1601.23         9.63 o                         
   3   1   2          0.43          0.68         0.69 o                         
   4   1   2       1757.30       1785.69        19.52 o                         
   5   1   2         96.24        121.75         2.03 o                         
   6   1   2        368.77        376.97         6.52 o                         
   7   1   2         49.19         51.88         2.34 o                         
   8   1   2        275.42        273.76         6.06 o                         
   9   1   2         25.17         27.43         1.21 o                         
  10   1   2         63.87         56.18         1.57 o                         
  11   1   2        218.52        191.66         8.38 o                         
  12   1   2         29.70         21.90         1.05 o                         
  13   1   2         34.04         29.32         1.22 o                         
  14   1   2          3.21          3.32         1.08 o                         
  15   1   2          1.00          0.55         1.77 o                         
 -15   2   2         28.30         28.31         1.19 o                         
 -14   2   2        512.95        538.61         9.78 o                         
 -13   2   2         92.14         92.43         2.22 o                         
 -12   2   2          2.23          2.35         0.69 o                         
 -11   2   2       1059.75       1105.02        12.07 o                         
 -10   2   2        597.49        608.39         5.54 o                         
  -9   2   2        288.21        293.30         8.22 o                         
  -8   2   2          0.59          0.71         0.55 o                         
  -7   2   2        489.90        495.76         5.49 o                         
  -6   2   2        579.53        608.04         5.38 o                         
  -5   2   2        871.03        939.92         8.73 o                         
  -4   2   2       1100.35       1121.62        12.12 o                         
  -3   2   2       1195.19       1217.78        12.61 o                         
  -1   2   2        601.01        622.41         4.92 o                         
   0   2   2       3388.30       3198.85        21.48 o                         
   1   2   2         28.36         29.08         0.80 o                         
   2   2   2        419.06        419.39         3.01 o                         
   3   2   2        132.61        119.86         2.01 o                         
   4   2   2       3835.58       3872.10        50.11 o                         
   5   2   2        220.36        230.92         2.58 o                         
   6   2   2       1329.42       1369.00        14.07 o                         
   7   2   2       3143.30       3214.48        41.57 o                         
   8   2   2          0.11         -0.18         0.58 o                         
   9   2   2         65.52         71.36         2.08 o                         
  10   2   2         97.22         95.66         2.29 o                         
  11   2   2         26.50         25.60         0.99 o                         
  12   2   2         79.50         73.44         2.76 o                         
  13   2   2         51.00         47.11         1.85 o                         
  14   2   2          3.71          4.28         1.06 o                         
  15   2   2          0.43          1.02         1.09 o                         
 -15   3   2          7.74          8.48         0.98 o                         
 -14   3   2         47.45         47.24         1.46 o                         
 -13   3   2          0.48          0.55         0.69 o                         
 -12   3   2          3.53          4.74         0.96 o                         
 -11   3   2        573.97        584.74         7.60 o                         
 -10   3   2        145.39        141.17         3.08 o                         
  -9   3   2         32.12         34.50         1.18 o                         
  -8   3   2          1.08          1.22         0.46 o                         
  -7   3   2         94.66        102.85         2.24 o                         
  -6   3   2          0.02          0.33         0.45 o                         
  -5   3   2         18.33         28.34         0.79 o                         
  -4   3   2       1277.85       1350.92         8.48 o                         
  -3   3   2       1796.54       1893.04        13.96 o                         
  -2   3   2       7204.60       7018.94        42.14 o                         
  -1   3   2       1289.26       1313.28        12.47 o                         
   0   3   2         19.97         17.52         1.03 o                         
   1   3   2         99.19        102.57         1.67 o                         
   2   3   2         65.58         54.47         1.03 o                         
   3   3   2        315.53        330.37         3.60 o                         
   4   3   2       2917.99       3063.31        17.24 o                         
   5   3   2         50.91         60.54         2.31 o                         
   6   3   2         41.98         53.11         1.48 o                         
   7   3   2         59.54         47.80         1.26 o                         
   8   3   2        129.76        131.23         3.93 o                         
   9   3   2         47.27         50.49         1.30 o                         
  10   3   2          0.18          0.39         0.63 o                         
  11   3   2         13.00         10.80         0.74 o                         
  12   3   2         59.19         54.69         1.76 o                         
  13   3   2          0.50          0.71         0.82 o                         
  14   3   2          4.68          5.57         1.23 o                         
 -15   4   2         49.41         49.33         2.18 o                         
 -14   4   2        271.66        285.24         4.04 o                         
 -13   4   2         31.48         31.36         1.42 o                         
 -12   4   2        182.66        184.33         3.11 o                         
 -11   4   2        624.15        631.46        12.21 o                         
 -10   4   2         67.93         69.76         2.59 o                         
  -9   4   2         32.07         36.48         1.27 o                         
  -8   4   2        268.68        271.48         5.94 o                         
  -7   4   2          5.76          7.37         0.69 o                         
  -6   4   2        828.13        819.41         7.23 o                         
  -5   4   2       1986.16       2023.19        19.03 o                         
  -4   4   2        108.01        101.29         1.48 o                         
  -3   4   2       1678.48       1756.03         9.35 o                         
  -2   4   2       5351.25       5354.00        37.82 o                         
  -1   4   2        183.12        160.54         1.74 o                         
   0   4   2        710.19        631.83         6.11 o                         
   1   4   2        954.34        948.28         6.63 o                         
   2   4   2        143.35        151.73         1.77 o                         
   3   4   2        243.79        240.09         2.13 o                         
   4   4   2         31.68         37.31         0.88 o                         
   5   4   2        316.39        337.85         5.86 o                         
   6   4   2       1926.73       1915.36        19.10 o                         
   7   4   2       1844.65       1897.95        15.09 o                         
   8   4   2         10.64         11.11         0.77 o                         
   9   4   2        532.35        523.58        12.61 o                         
  10   4   2        589.23        563.37         5.60 o                         
  11   4   2          7.77          9.26         0.77 o                         
  12   4   2         39.26         34.38         1.38 o                         
  13   4   2          0.00          0.94         0.82 o                         
  14   4   2          0.52          0.30         0.88 o                         
 -15   5   2          6.24          5.63         1.07 o                         
 -14   5   2         27.96         28.71         1.42 o                         
 -13   5   2         50.91         48.58         1.65 o                         
 -12   5   2        184.94        196.65         3.22 o                         
 -11   5   2        356.85        350.80         4.58 o                         
 -10   5   2          1.85          2.73         0.65 o                         
  -9   5   2        150.38        155.96         5.88 o                         
  -8   5   2         46.97         51.90         2.15 o                         
  -7   5   2         31.54         27.32         1.02 o                         
  -6   5   2        207.18        240.66         4.04 o                         
  -5   5   2        261.49        267.44         2.65 o                         
  -4   5   2        907.71        909.06         5.67 o                         
  -3   5   2          6.28         20.35         0.66 o                         
  -2   5   2        316.29        328.96         2.64 o                         
  -1   5   2        203.37        195.30         2.05 o                         
   0   5   2        113.16        104.00         1.84 o                         
   1   5   2         35.76         40.98         0.91 o                         
   2   5   2        741.38        774.07         5.32 o                         
   3   5   2        156.22        188.18         1.91 o                         
   4   5   2        359.30        388.27         4.15 o                         
   5   5   2        148.90        150.67         2.25 o                         
   6   5   2        118.11        119.68         2.29 o                         
   7   5   2        109.05         93.72         2.24 o                         
   8   5   2        173.77        178.10         4.42 o                         
   9   5   2       1338.46       1307.87        29.02 o                         
  10   5   2         14.06         10.99         0.82 o                         
  11   5   2          1.85          1.15         0.59 o                         
  12   5   2         15.60         11.25         1.80 o                         
  13   5   2         32.37         28.90         1.45 o                         
  14   5   2          2.04          2.68         0.86 o                         
 -14   6   2         90.21         88.41         2.82 o                         
 -13   6   2         56.59         55.92         1.87 o                         
 -12   6   2         38.54         35.91         1.45 o                         
 -11   6   2          0.21         -0.32         0.80 o                         
 -10   6   2         34.94         36.98         2.30 o                         
  -9   6   2        839.68        851.01        15.62 o                         
  -8   6   2         32.26         36.98         1.52 o                         
  -7   6   2         34.34         43.28         1.72 o                         
  -6   6   2         20.56         21.15         0.95 o                         
  -5   6   2        973.31        952.92         6.54 o                         
  -4   6   2       1112.58       1222.29        17.74 o                         
  -3   6   2       2105.96       2253.79        16.85 o                         
  -2   6   2        221.62        239.34         3.04 o                         
  -1   6   2         76.81         92.75         1.52 o                         
   0   6   2         99.09        102.88         1.37 o                         
   1   6   2        147.55        150.62         1.80 o                         
   2   6   2         99.39        102.22         1.47 o                         
   3   6   2       1406.78       1443.32        17.15 o                         
   4   6   2         94.78        108.93         1.97 o                         
   5   6   2         51.68         59.47         1.34 o                         
   6   6   2         70.47         64.72         1.78 o                         
   7   6   2        580.68        542.52         7.70 o                         
   8   6   2        185.54        166.80         7.16 o                         
   9   6   2          3.53          3.02         0.73 o                         
  10   6   2        186.58        195.60         3.19 o                         
  11   6   2          6.27          4.87         0.72 o                         
  12   6   2          3.06          4.31         1.10 o                         
  13   6   2         46.06         53.51         2.25 o                         
  14   6   2          1.26          3.24         1.09 o                         
 -14   7   2          0.04          0.19         0.96 o                         
 -13   7   2          0.28          0.64         0.71 o                         
 -12   7   2        194.34        200.89         3.28 o                         
 -11   7   2         49.91         45.77         2.01 o                         
 -10   7   2         19.68         16.54         1.15 o                         
  -9   7   2        512.15        494.82         5.75 o                         
  -8   7   2         88.36         98.56         2.51 o                         
  -7   7   2        247.08        255.75        10.03 o                         
  -6   7   2          0.61          0.64         0.56 o                         
  -5   7   2        153.30        151.80         2.63 o                         
  -4   7   2       1171.43       1131.08        21.60 o                         
  -3   7   2         58.45         49.48         1.99 o                         
  -2   7   2         40.07         41.39         1.34 o                         
  -1   7   2        197.43        186.57         2.90 o                         
   0   7   2        155.31        160.98         2.20 o                         
   1   7   2        405.06        400.58         7.97 o                         
   2   7   2       1420.55       1448.71        16.79 o                         
   3   7   2          0.14          1.74         0.52 o                         
   4   7   2          0.56          0.93         0.40 o                         
   5   7   2         14.56         14.68         0.73 o                         
   6   7   2         52.51         45.13         1.65 o                         
   7   7   2       1401.34       1328.19        18.64 o                         
   8   7   2        166.99        173.25         4.97 o                         
   9   7   2        840.67        884.60         9.80 o                         
  10   7   2          0.00         -0.25         0.61 o                         
  11   7   2          4.38          4.51         0.96 o                         
  12   7   2          2.68          2.15         0.93 o                         
  13   7   2          7.05         10.39         1.54 o                         
 -13   8   2         12.09         11.36         1.24 o                         
 -12   8   2         11.58         10.19         1.11 o                         
 -11   8   2          3.84          2.77         0.90 o                         
 -10   8   2         59.40         58.16         2.19 o                         
  -9   8   2         28.19         25.17         1.41 o                         
  -8   8   2        489.74        455.21         6.14 o                         
  -7   8   2         47.28         38.99         2.66 o                         
  -6   8   2         33.13         32.72         1.78 o                         
  -5   8   2          2.20          0.67         0.46 o                         
  -4   8   2          7.43          5.75         0.69 o                         
  -3   8   2         12.76         11.17         0.84 o                         
  -2   8   2         72.34         77.87         2.15 o                         
  -1   8   2          3.51          6.59         0.79 o                         
   0   8   2          5.22          4.98         0.56 o                         
   1   8   2        113.74        120.26         3.02 o                         
   2   8   2         63.33         80.16         1.99 o                         
   3   8   2         61.50         50.02         2.28 o                         
   4   8   2        243.15        231.46         7.15 o                         
   5   8   2         96.49        103.65         2.56 o                         
   6   8   2         56.66         59.72         1.57 o                         
   7   8   2        615.45        583.56        22.16 o                         
   8   8   2          6.28          5.62         0.76 o                         
   9   8   2          4.37          5.38         0.66 o                         
  10   8   2        152.12        154.15         6.59 o                         
  11   8   2        122.54        111.91         6.77 o                         
  12   8   2        195.28        192.63        24.81 o                         
  13   8   2          3.38          4.54         2.88 o                         
 -13   9   2          6.06          7.11         1.04 o                         
 -12   9   2         29.53         36.14         2.08 o                         
 -11   9   2          5.01          6.55         0.97 o                         
 -10   9   2        128.91        131.04         3.16 o                         
  -9   9   2         51.89         52.15         2.05 o                         
  -8   9   2          0.45          0.80         0.72 o                         
  -7   9   2        314.09        325.78         4.41 o                         
  -6   9   2        183.57        163.67         2.82 o                         
  -5   9   2          8.21          4.82         0.74 o                         
  -4   9   2        204.20        179.40         4.05 o                         
  -3   9   2        131.54        119.53         3.37 o                         
  -2   9   2         18.64         16.44         0.95 o                         
  -1   9   2        311.92        308.62         4.65 o                         
   0   9   2          2.32          0.83         0.51 o                         
   1   9   2          2.37          5.78         0.66 o                         
   2   9   2         30.86         34.96         1.38 o                         
   3   9   2          4.52          5.16         0.78 o                         
   4   9   2        829.60        858.85        21.81 o                         
   5   9   2        392.24        381.11         6.57 o                         
   6   9   2         87.12         90.91         1.90 o                         
   7   9   2         74.67         78.51         3.87 o                         
   8   9   2          0.09          0.15         0.66 o                         
   9   9   2          0.88          2.31         0.65 o                         
  10   9   2        254.29        256.65         6.51 o                         
  11   9   2        369.41        371.87        12.50 o                         
  12   9   2        139.48        142.44        10.85 o                         
 -12  10   2         81.72        102.23         2.62 o                         
 -11  10   2         65.71         66.44         2.75 o                         
 -10  10   2          0.02          1.29         0.78 o                         
  -9  10   2          3.69          2.84         0.87 o                         
  -8  10   2         84.94         75.75         2.37 o                         
  -7  10   2        252.92        246.89         4.27 o                         
  -6  10   2        207.34        177.09         3.87 o                         
  -5  10   2         20.77         17.28         1.12 o                         
  -4  10   2          0.39          0.77         0.67 o                         
  -3  10   2        195.97        211.79         3.32 o                         
  -2  10   2          2.64          2.45         0.70 o                         
  -1  10   2        378.05        392.61         6.86 o                         
   0  10   2        244.68        250.87         4.04 o                         
   1  10   2        207.03        205.25         4.66 o                         
   2  10   2         17.64         17.00         0.93 o                         
   3  10   2          0.48          1.37         0.55 o                         
   4  10   2         17.61         16.32         1.23 o                         
   5  10   2        132.54        139.51         3.05 o                         
   6  10   2        437.02        441.00         7.82 o                         
   7  10   2         33.13         32.20         1.27 o                         
   8  10   2         70.77         69.01         1.83 o                         
   9  10   2         67.95         75.22         5.55 o                         
  10  10   2        141.09        134.89         3.65 o                         
  11  10   2        153.23        144.12         3.81 o                         
  12  10   2         52.73         53.30         2.82 o                         
 -11  11   2         66.35         81.34         3.45 o                         
 -10  11   2          3.19          4.25         1.09 o                         
  -9  11   2          3.07          2.79         0.88 o                         
  -8  11   2         12.64         17.85         1.20 o                         
  -7  11   2          8.83         11.94         1.07 o                         
  -6  11   2         45.13         63.82         1.81 o                         
  -5  11   2        118.49        118.99         4.23 o                         
  -4  11   2          5.56          5.76         0.86 o                         
  -3  11   2          7.66          5.74         0.83 o                         
  -2  11   2         61.53         55.27         1.78 o                         
  -1  11   2        304.87        320.76         7.12 o                         
   0  11   2        784.51        787.73        10.32 o                         
   1  11   2         11.02          9.83         0.92 o                         
   2  11   2         62.19         61.28         1.84 o                         
   3  11   2          4.22          3.06         0.90 o                         
   4  11   2          0.06          0.63         0.68 o                         
   5  11   2          8.62         10.99         1.01 o                         
   6  11   2        367.12        365.00        12.05 o                         
   7  11   2         58.90         64.51         2.76 o                         
   8  11   2          1.12          1.31         0.68 o                         
   9  11   2         56.34         50.13         1.67 o                         
  10  11   2        240.93        239.99        11.55 o                         
  11  11   2          0.05         -1.33         1.33 o                         
 -11  12   2          0.00          0.07         0.80 o                         
 -10  12   2          6.27          6.92         1.01 o                         
  -9  12   2          7.48          7.17         1.07 o                         
  -8  12   2          0.67          1.15         0.77 o                         
  -7  12   2         39.28         33.63         1.37 o                         
  -6  12   2         26.46         34.41         1.40 o                         
  -5  12   2        345.04        359.59         5.04 o                         
  -4  12   2         84.47         87.42         2.12 o                         
  -3  12   2        150.17        146.93         2.78 o                         
  -2  12   2        358.10        362.30         5.78 o                         
  -1  12   2        162.15        169.05         3.51 o                         
   0  12   2         25.90         26.38         2.06 o                         
   1  12   2        124.13        133.69         3.33 o                         
   2  12   2          0.13          1.15         0.86 o                         
   3  12   2         49.80         48.80         1.71 o                         
   4  12   2         86.82         87.30         3.13 o                         
   5  12   2         34.22         34.92         2.26 o                         
   6  12   2         86.62         91.18         2.59 o                         
   7  12   2          2.11          0.42         2.18 o                         
   8  12   2          0.09          0.95         1.06 o                         
   9  12   2          1.28          0.49         1.19 o                         
  10  12   2          0.74          1.80         1.31 o                         
 -10  13   2         21.51         23.43         1.89 o                         
  -9  13   2         10.06          9.77         1.13 o                         
  -8  13   2         45.76         46.51         1.60 o                         
  -7  13   2         22.81         22.82         2.27 o                         
  -6  13   2         33.74         34.94         1.45 o                         
  -5  13   2        135.07        144.67         2.80 o                         
  -4  13   2        235.94        234.91         5.73 o                         
  -3  13   2         62.05         61.41         2.03 o                         
  -2  13   2          0.62          1.60         1.13 o                         
  -1  13   2        169.98        164.11         3.12 o                         
   0  13   2         87.45         89.29         2.66 o                         
   1  13   2        456.88        475.71         9.46 o                         
   2  13   2        250.42        252.38         6.74 o                         
   3  13   2          0.30          0.94         0.80 o                         
   4  13   2          2.93          2.75         1.05 o                         
   5  13   2          8.07          9.60         1.20 o                         
   6  13   2          3.75          4.13         1.19 o                         
   7  13   2         44.31         37.49         4.61 o                         
   8  13   2         23.60         25.53         1.86 o                         
   9  13   2          7.04          8.59         2.23 o                         
  -8  14   2          9.30          9.08         1.05 o                         
  -7  14   2        233.73        227.46         3.64 o                         
  -6  14   2         15.57         12.17         1.13 o                         
  -5  14   2         14.63         11.94         1.47 o                         
  -4  14   2         78.30         76.28         2.09 o                         
  -3  14   2          7.71          7.47         1.36 o                         
  -2  14   2          9.06         12.34         1.33 o                         
  -1  14   2        110.75        111.36         2.68 o                         
   0  14   2        101.69         99.47         4.25 o                         
   1  14   2        595.97        623.05         6.38 o                         
   2  14   2          9.39          8.59         1.26 o                         
   3  14   2          6.61          6.94         1.15 o                         
   4  14   2         47.89         51.54         2.27 o                         
   5  14   2          0.47          0.75         1.00 o                         
   6  14   2          8.24          8.59         1.39 o                         
   7  14   2         54.16         57.62         2.78 o                         
   8  14   2        169.89        183.66        13.51 o                         
  -7  15   2          8.98          8.38         1.06 o                         
  -6  15   2         22.71         27.00         1.88 o                         
  -5  15   2          1.64          2.36         1.07 o                         
  -4  15   2         47.85         41.91         1.96 o                         
  -3  15   2          2.43          1.37         1.10 o                         
  -2  15   2         26.48         26.07         1.38 o                         
  -1  15   2         20.95         16.23         1.25 o                         
   0  15   2         18.28         22.93         1.68 o                         
   1  15   2         66.67         76.32         2.51 o                         
   2  15   2        181.98        177.32         4.28 o                         
   3  15   2          0.99         -0.53         0.85 o                         
   4  15   2         12.96         13.73         1.88 o                         
   5  15   2          2.33          2.18         1.00 o                         
   6  15   2         15.18         15.88         1.80 o                         
  -5  16   2          0.25          0.58         1.08 o                         
  -4  16   2          0.90         -0.81         1.17 o                         
  -3  16   2          0.00         -0.15         0.92 o                         
  -2  16   2         18.80         17.50         1.27 o                         
  -1  16   2         79.62         77.42         3.94 o                         
   0  16   2         32.84         38.58         1.62 o                         
   1  16   2         22.19         21.26         2.93 o                         
   2  16   2         69.45         74.64         2.63 o                         
   3  16   2         42.94         39.41         2.25 o                         
   4  16   2          7.45          4.70         1.32 o                         
 -15   1   3         48.45         49.91         1.51 o                         
 -14   1   3        167.29        165.40         3.79 o                         
 -13   1   3        417.58        431.34         9.94 o                         
 -12   1   3        207.48        210.83         6.77 o                         
 -11   1   3        151.68        166.85         3.04 o                         
 -10   1   3        132.13        144.68         2.82 o                         
  -9   1   3        140.29        144.86         4.17 o                         
  -8   1   3         61.46         58.62         1.60 o                         
  -7   1   3        146.03        161.01         4.63 o                         
  -6   1   3        160.26        164.09         2.17 o                         
  -5   1   3         11.33         10.50         0.51 o                         
  -4   1   3        300.15        298.19         2.54 o                         
  -3   1   3       1157.45       1175.04         5.85 o                         
  -2   1   3        155.73        181.79         1.73 o                         
  -1   1   3        215.63        190.19         1.81 o                         
   0   1   3        104.15         82.14         1.14 o                         
   1   1   3        419.64        384.22         3.01 o                         
   2   1   3         36.18         36.76         0.90 o                         
   3   1   3        136.68        155.60         2.14 o                         
   4   1   3       2893.43       3116.27        28.42 o                         
   5   1   3        122.43        122.50         2.92 o                         
   6   1   3        775.68        850.59        11.24 o                         
   7   1   3        173.52        193.48         7.09 o                         
   8   1   3          0.71          1.60         0.63 o                         
   9   1   3          3.89          4.53         0.67 o                         
  10   1   3        365.60        308.75         8.83 o                         
  11   1   3          2.59          3.01         0.57 o                         
  12   1   3        253.47        233.15         8.46 o                         
  13   1   3        167.79        160.34        10.53 o                         
  14   1   3          0.08         -0.71         1.24 o                         
 -15   2   3         14.58         15.09         1.24 o                         
 -14   2   3          0.00         -0.67         0.67 o                         
 -13   2   3          0.45         -0.07         0.68 o                         
 -12   2   3        926.79        946.47         9.26 o                         
 -11   2   3        456.49        464.72         6.97 o                         
 -10   2   3        112.20        108.68         5.73 o                         
  -9   2   3          5.78          5.84         0.65 o                         
  -8   2   3         98.23         97.76         2.50 o                         
  -7   2   3        265.11        270.71         6.43 o                         
  -6   2   3        142.32        140.86         2.41 o                         
  -5   2   3        839.15        876.97         4.54 o                         
  -4   2   3        817.65        884.66         4.59 o                         
  -3   2   3         30.64         37.80         0.85 o                         
  -2   2   3       7184.55       7405.14        42.70 o                         
  -1   2   3       2050.02       2016.48        11.13 o                         
   0   2   3       2804.73       2789.51        22.97 o                         
   1   2   3       4886.67       5018.33        35.13 o                         
   2   2   3        291.01        303.77         3.62 o                         
   3   2   3        795.34        806.43         9.17 o                         
   4   2   3        232.68        308.86         4.59 o                         
   5   2   3       1685.04       1774.50        22.22 o                         
   6   2   3        394.88        388.60         7.03 o                         
   7   2   3        219.71        230.05         5.08 o                         
   8   2   3        454.81        445.16         9.12 o                         
   9   2   3        422.45        406.82        11.78 o                         
  10   2   3         33.52         21.09         1.00 o                         
  11   2   3        226.47        192.62         9.58 o                         
  12   2   3         53.87         41.51         1.62 o                         
  13   2   3         32.70         33.80         1.51 o                         
  14   2   3          0.79          1.13         0.91 o                         
 -15   3   3          0.29          0.49         0.82 o                         
 -14   3   3         16.64         15.97         0.99 o                         
 -13   3   3         40.66         41.52         1.41 o                         
 -12   3   3         71.61         76.89         2.17 o                         
 -11   3   3         46.74         50.08         1.51 o                         
 -10   3   3        397.24        399.15         4.96 o                         
  -9   3   3         23.90         26.64         1.06 o                         
  -8   3   3         20.49         26.78         1.02 o                         
  -7   3   3        306.01        312.59         7.94 o                         
  -6   3   3          0.01          1.53         0.36 o                         
  -5   3   3       5500.99       5646.02        53.26 o                         
  -4   3   3        239.99        209.42         2.83 o                         
  -3   3   3       2121.57       2175.51         8.28 o                         
  -2   3   3        336.75        350.14         2.61 o                         
  -1   3   3          5.66          5.88         0.42 o                         
   0   3   3         50.58         53.79         1.06 o                         
   1   3   3       4733.31       4843.58        22.58 o                         
   2   3   3        308.95        288.44         3.67 o                         
   3   3   3        214.57        232.18         3.03 o                         
   4   3   3         83.97         97.25         3.22 o                         
   5   3   3       1100.08       1138.81        16.07 o                         
   6   3   3          0.13          1.04         0.63 o                         
   7   3   3        332.01        349.31         5.66 o                         
   8   3   3        129.32        136.30         4.54 o                         
   9   3   3          0.16          0.82         0.62 o                         
  10   3   3        763.54        739.84        17.38 o                         
  11   3   3        130.68        137.06         4.52 o                         
  12   3   3          6.23          6.63         0.86 o                         
  13   3   3          9.32          7.12         1.09 o                         
  14   3   3          0.00          0.33         1.14 o                         
 -15   4   3          1.52          1.32         0.89 o                         
 -14   4   3          0.13          0.24         0.92 o                         
 -13   4   3         33.68         31.18         1.31 o                         
 -12   4   3          0.41          0.70         0.67 o                         
 -11   4   3        446.68        440.31         6.37 o                         
 -10   4   3         14.38         14.03         1.15 o                         
  -9   4   3         21.02         22.39         1.25 o                         
  -8   4   3        141.96        142.45         3.50 o                         
  -7   4   3         47.18         39.12         1.42 o                         
  -6   4   3         65.19         61.47         1.42 o                         
  -5   4   3        184.84        154.81         3.00 o                         
  -4   4   3       6008.73       6207.53        47.33 o                         
  -3   4   3         78.50         83.74         1.26 o                         
  -2   4   3        463.66        472.65         3.42 o                         
  -1   4   3       2424.72       2493.48        18.15 o                         
   0   4   3         95.58         94.88         1.49 o                         
   1   4   3        904.68        983.47         7.32 o                         
   2   4   3        112.97         98.20         1.47 o                         
   3   4   3        534.82        518.69         4.81 o                         
   4   4   3        161.62        177.49         2.88 o                         
   5   4   3         25.60         22.44         0.87 o                         
   6   4   3         39.34         39.58         1.14 o                         
   7   4   3         13.86         13.88         0.79 o                         
   8   4   3         29.35         25.74         1.23 o                         
   9   4   3         28.72         29.67         2.12 o                         
  10   4   3         82.29         75.13         3.04 o                         
  11   4   3         21.86         19.77         1.14 o                         
  12   4   3          0.00          0.51         0.72 o                         
  13   4   3          3.79          5.62         0.96 o                         
  14   4   3          9.04         12.21         1.58 o                         
 -14   5   3         21.32         23.28         1.31 o                         
 -13   5   3          0.09          0.06         0.69 o                         
 -12   5   3         25.54         26.82         1.51 o                         
 -11   5   3        550.22        562.05         6.29 o                         
 -10   5   3          9.90          7.06         0.69 o                         
  -9   5   3         75.28         77.12         3.70 o                         
  -8   5   3          0.75          0.63         0.53 o                         
  -7   5   3        155.73        156.37         4.08 o                         
  -6   5   3          6.50          3.88         0.49 o                         
  -5   5   3        210.99        200.08         2.64 o                         
  -4   5   3       2925.08       2976.50        22.06 o                         
  -3   5   3       3387.99       3465.77        36.93 o                         
  -2   5   3       1700.73       1744.72        12.64 o                         
  -1   5   3        235.16        255.14         2.28 o                         
   0   5   3        215.00        214.40         2.13 o                         
   1   5   3         11.42         11.64         0.50 o                         
   2   5   3        237.71        233.77         2.41 o                         
   3   5   3        127.65        118.68         2.17 o                         
   4   5   3        149.44        156.19         3.26 o                         
   5   5   3        116.75        110.72         2.06 o                         
   6   5   3        226.85        217.34         5.98 o                         
   7   5   3        347.03        355.13         8.32 o                         
   8   5   3        280.52        278.41         7.21 o                         
   9   5   3        281.92        277.51         6.71 o                         
  10   5   3        145.75        145.10         2.62 o                         
  11   5   3         50.29         55.02         1.79 o                         
  12   5   3         39.80         39.85         1.56 o                         
  13   5   3          0.64          2.07         0.99 o                         
  14   5   3          1.81          1.08         1.02 o                         
 -14   6   3          8.18          8.09         0.91 o                         
 -13   6   3         44.91         55.40         2.06 o                         
 -12   6   3          2.12          1.15         0.70 o                         
 -11   6   3         70.12         73.95         2.15 o                         
 -10   6   3        457.91        435.40         7.79 o                         
  -9   6   3         29.91         29.66         1.44 o                         
  -8   6   3        368.52        379.85        15.47 o                         
  -7   6   3          0.01         -0.15         0.69 o                         
  -6   6   3        541.97        536.72         6.95 o                         
  -5   6   3          3.26          3.18         0.56 o                         
  -4   6   3       1352.04       1369.16        16.94 o                         
  -3   6   3       1119.79       1110.25         8.64 o                         
  -2   6   3        645.27        617.67         8.26 o                         
  -1   6   3        533.79        566.84         5.12 o                         
   0   6   3         27.94         26.90         0.82 o                         
   1   6   3        224.62        206.16         2.47 o                         
   2   6   3        270.13        308.67         3.26 o                         
   3   6   3        900.69        945.56         6.50 o                         
   4   6   3          0.96          1.37         0.44 o                         
   5   6   3          5.21          4.55         0.56 o                         
   6   6   3         64.17         58.26         3.55 o                         
   7   6   3        209.08        201.72         4.21 o                         
   8   6   3       1138.30       1159.88        15.73 o                         
   9   6   3        535.34        540.45        17.81 o                         
  10   6   3         51.17         46.01         1.75 o                         
  11   6   3         64.30         65.71         3.73 o                         
  12   6   3        169.72        173.12         4.73 o                         
  13   6   3          1.30          2.89         0.99 o                         
 -14   7   3         93.22         95.53         2.53 o                         
 -13   7   3          0.20          0.35         0.77 o                         
 -12   7   3        206.50        230.97         5.45 o                         
 -11   7   3         16.44         15.38         1.07 o                         
 -10   7   3         17.60         20.37         1.25 o                         
  -9   7   3        417.60        404.78         5.21 o                         
  -8   7   3        453.03        397.40        18.72 o                         
  -7   7   3          1.62          2.13         0.53 o                         
  -6   7   3          0.29          0.82         0.53 o                         
  -5   7   3          6.95          9.46         0.72 o                         
  -4   7   3         56.49         53.15         1.52 o                         
  -3   7   3        258.06        293.90         5.45 o                         
  -2   7   3        119.86        122.60         2.43 o                         
  -1   7   3        242.93        218.72         4.03 o                         
   0   7   3        441.60        409.03         5.54 o                         
   1   7   3         97.28         79.28         1.75 o                         
   2   7   3        110.01        130.61         2.48 o                         
   3   7   3        116.50        107.57         2.17 o                         
   4   7   3         26.70         28.09         1.95 o                         
   5   7   3          8.40          6.33         0.70 o                         
   6   7   3         43.40         39.44         2.03 o                         
   7   7   3        635.94        624.42         7.48 o                         
   8   7   3          9.13         10.86         1.17 o                         
   9   7   3        627.52        644.97         6.16 o                         
  10   7   3          0.01          0.65         0.69 o                         
  11   7   3         17.99         17.41         1.11 o                         
  12   7   3        177.15        191.01         6.94 o                         
  13   7   3         11.21          5.64         2.64 o                         
 -13   8   3        103.56        107.28         2.28 o                         
 -12   8   3          1.20          1.88         0.82 o                         
 -11   8   3          7.87          7.05         0.94 o                         
 -10   8   3         67.55         58.21         2.01 o                         
  -9   8   3        244.94        242.86         4.14 o                         
  -8   8   3          6.39          2.30         1.01 o                         
  -7   8   3        117.60        119.01         5.03 o                         
  -6   8   3        247.64        232.25         7.65 o                         
  -5   8   3          2.01          1.12         0.44 o                         
  -4   8   3         55.20         47.97         2.62 o                         
  -3   8   3          1.09          1.55         0.74 o                         
  -2   8   3        131.30        128.23         5.90 o                         
  -1   8   3          6.16          5.66         0.63 o                         
   0   8   3        206.13        207.57         3.98 o                         
   1   8   3        209.76        193.37         6.50 o                         
   2   8   3          6.47          7.16         0.63 o                         
   3   8   3        171.81        167.04         3.99 o                         
   4   8   3        147.09        145.38         3.90 o                         
   5   8   3         43.99         34.29         1.28 o                         
   6   8   3        176.81        163.35        11.42 o                         
   7   8   3        215.37        206.71         5.64 o                         
   8   8   3        117.15        125.94         2.57 o                         
   9   8   3        171.76        177.32         4.56 o                         
  10   8   3         52.69         55.89         3.61 o                         
  11   8   3         22.79         25.34         1.76 o                         
  12   8   3         11.21         11.27         1.27 o                         
 -13   9   3          2.11          1.12         0.99 o                         
 -12   9   3         20.51         21.57         1.41 o                         
 -11   9   3         26.46         25.32         1.45 o                         
 -10   9   3         33.87         26.76         1.64 o                         
  -9   9   3         32.47         29.64         1.47 o                         
  -8   9   3          6.51          2.13         0.76 o                         
  -7   9   3        118.50        116.73         2.77 o                         
  -6   9   3         58.16         50.86         1.59 o                         
  -5   9   3         19.83         18.16         1.21 o                         
  -4   9   3          9.63          9.24         1.09 o                         
  -3   9   3        334.62        337.37         4.12 o                         
  -2   9   3        603.28        587.44         7.43 o                         
  -1   9   3         84.46         86.65         2.41 o                         
   0   9   3        307.60        287.74         4.09 o                         
   1   9   3        256.36        237.25         3.56 o                         
   2   9   3         13.76         14.44         0.87 o                         
   3   9   3          7.10          6.47         0.79 o                         
   4   9   3          7.86          9.13         0.88 o                         
   5   9   3        295.59        283.34        10.55 o                         
   6   9   3        525.74        526.69         6.28 o                         
   7   9   3          0.20         -0.08         0.71 o                         
   8   9   3          0.04          0.44         0.62 o                         
   9   9   3          0.09          0.47         0.81 o                         
  10   9   3         43.68         49.15         1.92 o                         
  11   9   3          7.03          7.72         1.30 o                         
  12   9   3          1.18          0.63         1.16 o                         
 -12  10   3          1.73          0.10         1.26 o                         
 -11  10   3          3.41          4.72         1.42 o                         
 -10  10   3         64.95         64.02         2.06 o                         
  -9  10   3          4.68          5.13         0.99 o                         
  -8  10   3         17.94         23.21         1.41 o                         
  -7  10   3         91.02         76.14         3.13 o                         
  -6  10   3         72.42         58.21         1.84 o                         
  -5  10   3         81.81         88.87         2.16 o                         
  -4  10   3        276.86        255.84        10.84 o                         
  -3  10   3         99.32         96.75         2.46 o                         
  -2  10   3        860.70        861.46        14.28 o                         
  -1  10   3       1840.00       1904.61        11.97 o                         
   0  10   3       1331.60       1320.91        11.66 o                         
   1  10   3        327.15        327.04         6.83 o                         
   2  10   3        294.32        290.44         3.46 o                         
   3  10   3          3.40          4.45         0.64 o                         
   4  10   3         26.76         28.78         1.30 o                         
   5  10   3        456.83        450.06         5.09 o                         
   6  10   3        724.20        733.13        23.59 o                         
   7  10   3        198.95        197.87         6.83 o                         
   8  10   3         75.43         80.26         2.42 o                         
   9  10   3          0.10          1.09         0.84 o                         
  10  10   3          4.63          6.19         0.95 o                         
  11  10   3          4.86          6.88         2.46 o                         
 -11  11   3         64.72         65.96         2.22 o                         
 -10  11   3        214.05        226.13         3.99 o                         
  -9  11   3         14.74         14.87         1.24 o                         
  -8  11   3         39.23         36.01         1.49 o                         
  -7  11   3         86.92         76.82         2.05 o                         
  -6  11   3         76.39         64.96         2.12 o                         
  -5  11   3          1.49          0.84         0.88 o                         
  -4  11   3          8.14          6.43         0.79 o                         
  -3  11   3         48.22         44.52         1.65 o                         
  -2  11   3        697.76        689.61        10.77 o                         
  -1  11   3        657.93        629.95        29.00 o                         
   0  11   3        412.81        420.98         6.02 o                         
   1  11   3          0.58          0.24         0.65 o                         
   2  11   3        184.62        186.62         2.95 o                         
   3  11   3          2.98          1.66         0.64 o                         
   4  11   3         24.20         24.48         1.39 o                         
   5  11   3        167.18        171.21         3.07 o                         
   6  11   3         23.67         22.98         1.20 o                         
   7  11   3         26.69         22.21         1.23 o                         
   8  11   3         27.23         29.36         2.04 o                         
   9  11   3          0.83         -0.47         0.73 o                         
  10  11   3         19.37         22.09         1.89 o                         
 -10  12   3         45.62         49.97         1.87 o                         
  -9  12   3          1.01          0.30         1.08 o                         
  -8  12   3        170.70        177.33         3.95 o                         
  -7  12   3         37.82         28.16         1.33 o                         
  -6  12   3          0.29          2.00         0.78 o                         
  -5  12   3         11.11         13.68         1.00 o                         
  -4  12   3        307.91        314.85         4.51 o                         
  -3  12   3         41.63         45.85         1.64 o                         
  -2  12   3        471.30        485.63         6.18 o                         
  -1  12   3        858.42        887.19        11.15 o                         
   0  12   3         83.89         82.44         2.11 o                         
   1  12   3          2.11          2.51         0.74 o                         
   2  12   3         17.57         17.82         1.11 o                         
   3  12   3          3.19          3.17         0.75 o                         
   4  12   3          0.22          0.31         0.63 o                         
   5  12   3         67.85         75.73         2.04 o                         
   6  12   3        112.47        115.20         2.91 o                         
   7  12   3          0.09          0.12         1.55 o                         
   8  12   3          7.96          5.65         1.05 o                         
   9  12   3          0.05          1.02         0.83 o                         
  10  12   3          4.79          3.85         1.13 o                         
  -9  13   3          0.18         -0.50         0.88 o                         
  -8  13   3        222.92        244.84         3.64 o                         
  -7  13   3          0.52          0.68         0.76 o                         
  -6  13   3         55.25         54.92         1.73 o                         
  -5  13   3          0.48         -0.44         0.86 o                         
  -4  13   3         19.35         21.60         1.12 o                         
  -3  13   3         11.53         12.53         1.02 o                         
  -2  13   3         29.35         30.62         1.34 o                         
  -1  13   3        190.04        192.43         3.88 o                         
   0  13   3         86.10         90.25         2.27 o                         
   1  13   3        373.66        388.79         8.04 o                         
   2  13   3          1.24          2.23         0.90 o                         
   3  13   3         48.08         53.86         2.63 o                         
   4  13   3          8.36          7.35         1.00 o                         
   5  13   3         49.80         46.32         1.87 o                         
   6  13   3         62.62         62.65         2.22 o                         
   7  13   3          0.50         -0.08         0.99 o                         
   8  13   3         59.40         58.82         2.46 o                         
   9  13   3          8.79          7.82         1.05 o                         
  -8  14   3        206.92        225.43         7.10 o                         
  -7  14   3         28.02         29.31         1.39 o                         
  -6  14   3         22.09         25.57         1.37 o                         
  -5  14   3          0.25         -0.12         0.79 o                         
  -4  14   3        104.69        106.80         3.03 o                         
  -3  14   3        118.40        115.97         3.92 o                         
  -2  14   3         20.66         20.83         1.39 o                         
  -1  14   3         39.96         41.57         1.70 o                         
   0  14   3        181.55        171.37         3.38 o                         
   1  14   3          4.49          5.25         0.99 o                         
   2  14   3        120.44        119.91         2.94 o                         
   3  14   3         66.93         79.42         2.46 o                         
   4  14   3          5.34          6.01         1.03 o                         
   5  14   3         14.94         18.40         1.36 o                         
   6  14   3          0.18         -0.57         1.90 o                         
   7  14   3         90.58         86.83         3.09 o                         
  -6  15   3          2.08          5.43         1.04 o                         
  -5  15   3          3.43          6.36         1.08 o                         
  -4  15   3          0.10          0.43         0.79 o                         
  -3  15   3          0.22         -0.54         0.90 o                         
  -2  15   3          2.19          2.44         1.08 o                         
  -1  15   3          9.14         10.38         1.66 o                         
   0  15   3          1.20          2.69         0.94 o                         
   1  15   3        176.70        186.06         5.56 o                         
   2  15   3         18.17         16.48         1.15 o                         
   3  15   3        147.63        168.17         3.72 o                         
   4  15   3          8.23          8.86         1.08 o                         
   5  15   3          9.00         12.48         1.38 o                         
   6  15   3          2.13          1.37         1.24 o                         
  -4  16   3         16.51         19.10         1.86 o                         
  -3  16   3        124.37        136.70         3.42 o                         
  -2  16   3         18.26         16.64         1.34 o                         
  -1  16   3          0.13          0.33         1.15 o                         
   0  16   3         16.18         20.02         1.46 o                         
   1  16   3         23.94         26.41         1.45 o                         
   2  16   3         27.85         30.07         1.71 o                         
   3  16   3         32.49         24.38         1.69 o                         
 -15   0   4         41.40         44.63         2.90 o                         
 -14   0   4         18.49         18.87         1.70 o                         
 -13   0   4       1903.87       1994.65        73.35 o                         
 -12   0   4       1198.81       1305.79        18.40 o                         
 -11   0   4        306.15        329.87         6.62 o                         
 -10   0   4         47.36         53.36         2.42 o                         
  -9   0   4         65.67         65.05         4.51 o                         
  -8   0   4       1625.60       1719.26        30.29 o                         
  -7   0   4       2821.48       2972.94        53.53 o                         
  -6   0   4       2072.82       2161.28        49.56 o                         
  -5   0   4         87.08         80.77         2.42 o                         
  -4   0   4       1667.97       1784.28        13.11 o                         
  -3   0   4          0.71         -0.74         1.45 o                         
  -2   0   4       4042.96       3996.71        28.47 o                         
  -1   0   4       2882.02       2917.06        13.87 o                         
   0   0   4        456.54        479.31         3.82 o                         
   1   0   4       2845.67       3000.98        27.16 o                         
   2   0   4        361.41        339.73         3.87 o                         
   3   0   4        314.47        328.93         4.34 o                         
   4   0   4       2532.91       2733.08        80.69 o                         
   5   0   4       3315.09       3215.42       101.60 o                         
   6   0   4         87.01         83.33         4.54 o                         
   7   0   4         74.03         74.53         3.37 o                         
   8   0   4          0.66          1.45         0.89 o                         
   9   0   4         80.43         60.94         3.94 o                         
  10   0   4        273.24        215.21        10.33 o                         
  11   0   4          1.36          0.69         1.01 o                         
  12   0   4         68.02         68.70         2.64 o                         
  13   0   4        114.05        116.99         6.79 o                         
  14   0   4          5.95         11.41         2.44 o                         
 -15   1   4          5.06          4.43         0.97 o                         
 -14   1   4          0.55          1.15         0.94 o                         
 -13   1   4         28.65         27.82         1.29 o                         
 -12   1   4         98.73        108.53         2.96 o                         
 -11   1   4         12.41         13.02         0.90 o                         
 -10   1   4         18.03         20.07         1.22 o                         
  -9   1   4          0.44          0.70         0.66 o                         
  -8   1   4         43.63         43.62         1.63 o                         
  -7   1   4        156.72        166.37         5.34 o                         
  -6   1   4        396.20        408.91         6.14 o                         
  -5   1   4          1.77          5.00         0.45 o                         
  -4   1   4          1.31          1.45         0.29 o                         
  -3   1   4        466.13        521.78         4.20 o                         
  -2   1   4        552.47        621.90         4.00 o                         
  -1   1   4       1478.52       1579.73         6.84 o                         
   0   1   4          0.02          0.43         0.55 o                         
   1   1   4         28.47         29.26         0.66 o                         
   2   1   4         16.71         22.96         0.65 o                         
   3   1   4         63.01         75.57         1.31 o                         
   4   1   4          2.26          1.18         0.35 o                         
   5   1   4         69.94         74.57         1.89 o                         
   6   1   4        128.63        118.32         2.12 o                         
   7   1   4         51.90         56.03         2.19 o                         
   8   1   4          0.25          0.82         0.85 o                         
   9   1   4         31.59         21.68         1.28 o                         
  10   1   4        247.53        215.27        11.55 o                         
  11   1   4          1.74          3.33         0.80 o                         
  12   1   4          4.22          5.68         0.93 o                         
  13   1   4          9.51         12.03         1.05 o                         
  14   1   4         13.38         13.24         1.27 o                         
 -15   2   4          7.02          5.17         0.95 o                         
 -14   2   4         39.57         40.91         1.69 o                         
 -13   2   4         16.39         18.14         1.42 o                         
 -12   2   4         23.40         22.06         1.10 o                         
 -11   2   4          0.34          0.59         0.64 o                         
 -10   2   4         40.22         43.88         2.56 o                         
  -9   2   4          4.03          4.23         0.62 o                         
  -8   2   4        110.87        114.49         4.76 o                         
  -7   2   4        166.24        163.00         3.92 o                         
  -6   2   4        105.44        108.71         1.79 o                         
  -5   2   4        908.69        977.67         8.18 o                         
  -4   2   4         10.47         10.69         0.48 o                         
  -3   2   4        363.33        397.01         3.50 o                         
  -2   2   4         35.15         56.47         1.04 o                         
  -1   2   4        296.22        301.50         2.67 o                         
   0   2   4         36.38         46.29         0.88 o                         
   1   2   4         10.63          9.85         0.61 o                         
   2   2   4        519.57        577.37         4.02 o                         
   3   2   4         77.93         62.22         1.26 o                         
   4   2   4        569.94        629.41         6.03 o                         
   5   2   4        137.72        146.40         4.58 o                         
   6   2   4          5.73          5.63         0.64 o                         
   7   2   4        243.84        225.47         4.93 o                         
   8   2   4        265.19        262.19         7.78 o                         
   9   2   4         10.69         14.58         0.93 o                         
  10   2   4        246.43        216.15         8.68 o                         
  11   2   4          8.74          7.67         0.78 o                         
  12   2   4          7.79          5.24         0.81 o                         
  13   2   4          0.07         -0.18         0.88 o                         
  14   2   4          7.13          7.53         1.44 o                         
 -15   3   4         12.57         12.39         1.09 o                         
 -14   3   4         99.40        102.35         2.18 o                         
 -13   3   4          9.80          9.72         0.84 o                         
 -12   3   4         69.26         70.23         1.99 o                         
 -11   3   4         12.10         12.41         0.91 o                         
 -10   3   4         26.23         30.65         1.17 o                         
  -9   3   4          7.14          6.53         0.64 o                         
  -8   3   4         52.41         55.70         1.80 o                         
  -7   3   4        103.25         98.88         2.39 o                         
  -6   3   4        486.36        536.09         8.28 o                         
  -5   3   4          1.01          0.30         0.72 o                         
  -4   3   4        430.64        416.85         4.52 o                         
  -3   3   4         98.63        152.77         1.74 o                         
  -2   3   4        425.37        468.29         2.98 o                         
  -1   3   4        116.02        126.68         1.49 o                         
   0   3   4        132.14        140.49         1.61 o                         
   1   3   4       1302.72       1361.70         6.50 o                         
   2   3   4        375.67        403.99         2.89 o                         
   3   3   4        576.20        548.32         7.55 o                         
   4   3   4        310.00        320.02         4.94 o                         
   5   3   4        104.69        113.43         2.79 o                         
   6   3   4         38.41         34.40         1.21 o                         
   7   3   4        421.90        395.00         7.58 o                         
   8   3   4        106.06         98.39         2.56 o                         
   9   3   4        391.61        389.99         4.33 o                         
  10   3   4        114.08        111.04         2.49 o                         
  11   3   4          8.44         11.48         1.11 o                         
  12   3   4          8.04          8.26         0.92 o                         
  13   3   4          0.00          0.75         1.06 o                         
  14   3   4         11.75          9.71         1.57 o                         
 -14   4   4          1.10          1.47         0.85 o                         
 -13   4   4        258.23        254.53         5.13 o                         
 -12   4   4         19.89         22.73         1.17 o                         
 -11   4   4          1.64          3.72         0.76 o                         
 -10   4   4         90.42         95.39         2.17 o                         
  -9   4   4          4.06          3.20         0.61 o                         
  -8   4   4         66.81         69.53         2.95 o                         
  -7   4   4        352.69        344.37         8.11 o                         
  -6   4   4        594.66        596.25         9.64 o                         
  -5   4   4          7.84          9.65         0.52 o                         
  -4   4   4       2019.63       2028.55        16.24 o                         
  -3   4   4        754.13        744.06         6.00 o                         
  -2   4   4         24.06         26.44         0.72 o                         
  -1   4   4         27.41         35.62         0.86 o                         
   0   4   4         14.07         17.81         0.64 o                         
   1   4   4        693.20        718.90         4.26 o                         
   2   4   4       1158.69       1240.42        13.87 o                         
   3   4   4        330.92        354.41         4.31 o                         
   4   4   4        296.80        295.78         3.89 o                         
   5   4   4         53.15         48.88         1.47 o                         
   6   4   4         41.61         35.14         1.30 o                         
   7   4   4        851.12        843.07        13.35 o                         
   8   4   4        166.21        174.39         8.34 o                         
   9   4   4        102.61         86.55         1.97 o                         
  10   4   4          7.04          8.07         0.97 o                         
  11   4   4         65.51         64.50         2.14 o                         
  12   4   4         74.61         68.12         2.39 o                         
  13   4   4          2.66          2.83         1.13 o                         
 -14   5   4          7.17          8.61         0.95 o                         
 -13   5   4          0.06          0.00         0.76 o                         
 -12   5   4        184.69        184.26         6.36 o                         
 -11   5   4          3.73          2.77         1.00 o                         
 -10   5   4        514.22        482.05         5.42 o                         
  -9   5   4         23.57         25.33         1.44 o                         
  -8   5   4        157.11        154.88         3.86 o                         
  -7   5   4        611.37        566.74        17.86 o                         
  -6   5   4         64.09         56.67         1.65 o                         
  -5   5   4        141.69        148.68         3.14 o                         
  -4   5   4       2125.92       2141.04        20.92 o                         
  -3   5   4       1466.32       1564.88        24.97 o                         
  -2   5   4          6.95          5.68         0.46 o                         
  -1   5   4        664.68        668.56         7.93 o                         
   0   5   4        197.53        189.52         3.21 o                         
   1   5   4        117.39        126.80         1.78 o                         
   2   5   4        291.15        295.54         3.60 o                         
   3   5   4        349.46        386.68         6.01 o                         
   4   5   4         81.17         80.97         3.17 o                         
   5   5   4        302.23        281.08         6.96 o                         
   6   5   4         54.27         56.32         2.03 o                         
   7   5   4        205.67        212.64         3.79 o                         
   8   5   4         67.28         69.90         3.08 o                         
   9   5   4         27.29         23.96         1.64 o                         
  10   5   4        367.20        367.64         6.99 o                         
  11   5   4        150.57        145.02         5.80 o                         
  12   5   4          4.84          2.56         0.89 o                         
  13   5   4         75.41         76.90         2.58 o                         
 -14   6   4         35.82         30.01         1.64 o                         
 -13   6   4          4.69          4.72         0.89 o                         
 -12   6   4         29.00         27.54         1.29 o                         
 -11   6   4          1.51          2.65         0.83 o                         
 -10   6   4         13.42         15.42         0.99 o                         
  -9   6   4          3.05          2.97         0.87 o                         
  -8   6   4        334.32        321.36        11.06 o                         
  -7   6   4       1054.89       1051.72         8.16 o                         
  -6   6   4        162.09        169.79         5.66 o                         
  -5   6   4          2.45          0.18         0.68 o                         
  -4   6   4       1798.80       1744.33        15.54 o                         
  -3   6   4        111.34        108.85         1.95 o                         
  -2   6   4        571.28        585.34         5.41 o                         
  -1   6   4        301.34        318.50         4.19 o                         
   0   6   4         70.06         57.34         1.35 o                         
   1   6   4         10.21          5.47         0.45 o                         
   2   6   4          1.38          1.87         0.38 o                         
   3   6   4        667.72        637.39         9.18 o                         
   4   6   4         70.16         54.73         1.87 o                         
   5   6   4         46.84         44.66         1.92 o                         
   6   6   4          2.36          2.89         0.73 o                         
   7   6   4          0.99          1.17         0.71 o                         
   8   6   4        114.74        118.78         3.48 o                         
   9   6   4        194.40        187.61         3.45 o                         
  10   6   4         14.25         12.90         1.03 o                         
  11   6   4         73.51         70.92         3.29 o                         
  12   6   4          0.28          1.02         1.00 o                         
  13   6   4        122.62        120.04        11.23 o                         
 -14   7   4        189.67        199.99         4.48 o                         
 -13   7   4         13.60         12.74         1.04 o                         
 -12   7   4         19.12         17.77         1.50 o                         
 -11   7   4         81.17         75.10         2.06 o                         
 -10   7   4        123.00        112.89         2.99 o                         
  -9   7   4         26.11         26.70         1.43 o                         
  -8   7   4       1053.40        970.57        11.56 o                         
  -7   7   4        775.60        815.75         7.12 o                         
  -6   7   4         17.59         12.66         0.97 o                         
  -5   7   4       1549.20       1508.76        35.82 o                         
  -4   7   4        398.57        403.35         5.10 o                         
  -3   7   4        103.98         98.31         2.46 o                         
  -2   7   4        758.63        772.05         5.70 o                         
  -1   7   4        149.91        130.29         2.73 o                         
   0   7   4          8.26          5.86         0.62 o                         
   1   7   4        132.69        124.57         2.20 o                         
   2   7   4          5.45          4.87         0.53 o                         
   3   7   4        284.30        262.62         5.96 o                         
   4   7   4        277.56        254.78         7.78 o                         
   5   7   4         15.56         14.51         1.24 o                         
   6   7   4         11.10         12.06         1.15 o                         
   7   7   4         11.21         13.50         1.01 o                         
   8   7   4        480.28        479.19         5.69 o                         
   9   7   4        117.24        124.06         2.64 o                         
  10   7   4        253.68        260.65         4.18 o                         
  11   7   4         79.53         80.78         2.48 o                         
  12   7   4          2.37          2.31         1.06 o                         
 -13   8   4          0.01         -0.19         0.83 o                         
 -12   8   4         96.66         99.94         2.28 o                         
 -11   8   4         70.80         62.85         1.85 o                         
 -10   8   4         36.17         30.05         1.57 o                         
  -9   8   4         33.36         31.05         2.36 o                         
  -8   8   4         15.24          7.44         0.96 o                         
  -7   8   4        211.03        189.07         3.30 o                         
  -6   8   4        102.75         80.77         5.05 o                         
  -5   8   4       1127.03       1121.51        16.34 o                         
  -4   8   4        668.92        701.51         9.29 o                         
  -3   8   4         80.22         86.30         2.40 o                         
  -2   8   4        103.72        103.89         2.72 o                         
  -1   8   4        277.99        265.14         3.78 o                         
   0   8   4        190.29        189.20         3.48 o                         
   1   8   4         93.78         92.48         2.51 o                         
   2   8   4         50.88         44.75         1.42 o                         
   3   8   4         16.34         14.41         0.78 o                         
   4   8   4        526.95        502.19        10.39 o                         
   5   8   4       1147.88       1123.41        15.56 o                         
   6   8   4          2.18          3.26         0.74 o                         
   7   8   4        176.42        177.88         3.73 o                         
   8   8   4         17.84         19.13         1.83 o                         
   9   8   4        193.91        201.62         3.73 o                         
  10   8   4         93.51        108.09         5.56 o                         
  11   8   4         14.73         16.39         1.12 o                         
  12   8   4         44.44         52.86         4.10 o                         
 -12   9   4        166.01        157.77         2.92 o                         
 -11   9   4         10.49          9.55         1.61 o                         
 -10   9   4         54.31         54.53         1.87 o                         
  -9   9   4         26.66         21.76         1.31 o                         
  -8   9   4         83.50         71.00         2.51 o                         
  -7   9   4          0.00          0.35         0.63 o                         
  -6   9   4        422.36        407.56         5.34 o                         
  -5   9   4       2191.74       2230.50        17.25 o                         
  -4   9   4         16.13         14.10         1.16 o                         
  -3   9   4          0.33         -0.02         0.59 o                         
  -2   9   4        662.77        640.00         5.39 o                         
  -1   9   4         50.50         46.48         1.99 o                         
   0   9   4          3.39          4.11         0.61 o                         
   1   9   4        122.09        103.41         2.52 o                         
   2   9   4        615.23        618.28         7.11 o                         
   3   9   4        123.56        124.75         3.29 o                         
   4   9   4         78.68         86.47         2.40 o                         
   5   9   4        189.56        180.14         4.24 o                         
   6   9   4          8.97          8.31         1.00 o                         
   7   9   4         30.27         32.97         1.54 o                         
   8   9   4         63.41         73.65         2.21 o                         
   9   9   4        116.64        124.83         3.28 o                         
  10   9   4         11.53         14.45         1.16 o                         
  11   9   4         18.03         24.83         1.36 o                         
 -12  10   4          0.78          0.47         0.77 o                         
 -11  10   4          2.54          1.87         0.98 o                         
 -10  10   4         36.55         34.43         1.61 o                         
  -9  10   4          5.73          7.26         1.03 o                         
  -8  10   4          7.05          9.63         0.96 o                         
  -7  10   4          2.48          2.07         0.80 o                         
  -6  10   4         27.78         29.34         1.33 o                         
  -5  10   4         14.80         14.49         1.41 o                         
  -4  10   4        187.65        189.56         3.29 o                         
  -3  10   4         31.28         29.94         1.40 o                         
  -2  10   4         70.77         67.12         1.65 o                         
  -1  10   4          9.62          8.73         0.84 o                         
   0  10   4        238.89        235.69         3.32 o                         
   1  10   4        167.37        158.67         2.51 o                         
   2  10   4        617.90        618.58         6.10 o                         
   3  10   4        154.38        137.97         2.40 o                         
   4  10   4          0.18         -0.03         0.60 o                         
   5  10   4        793.25        782.85        18.78 o                         
   6  10   4         32.79         33.01         1.52 o                         
   7  10   4          2.49          1.81         0.95 o                         
   8  10   4         16.24         20.00         1.28 o                         
   9  10   4          8.62          7.45         0.97 o                         
  10  10   4         21.60         27.15         2.55 o                         
  11  10   4          7.04          9.55         1.34 o                         
 -11  11   4          0.38          0.71         0.98 o                         
 -10  11   4         19.08         16.98         1.31 o                         
  -9  11   4         14.85         18.52         1.26 o                         
  -8  11   4         45.90         44.89         2.48 o                         
  -7  11   4         18.72         16.02         1.08 o                         
  -6  11   4         40.69         35.17         1.40 o                         
  -5  11   4         10.07          8.67         0.91 o                         
  -4  11   4         27.92         25.50         1.60 o                         
  -3  11   4        273.29        272.06         4.86 o                         
  -2  11   4         52.41         50.24         1.73 o                         
  -1  11   4        125.97        126.74         3.83 o                         
   0  11   4        972.57        955.64        20.20 o                         
   1  11   4          7.14          7.74         0.85 o                         
   2  11   4          0.02          0.20         0.74 o                         
   3  11   4          3.46          3.50         0.76 o                         
   4  11   4         47.12         47.81         1.68 o                         
   5  11   4        117.15        110.52         3.23 o                         
   6  11   4         62.69         57.86         2.06 o                         
   7  11   4          0.06          0.13         0.68 o                         
   8  11   4         52.45         52.50         1.89 o                         
   9  11   4         16.94         15.63         1.18 o                         
  10  11   4          3.79          4.58         0.94 o                         
 -10  12   4         33.71         38.98         2.38 o                         
  -9  12   4          1.17          1.63         1.01 o                         
  -8  12   4          2.45          0.41         0.69 o                         
  -7  12   4          1.90          2.90         0.78 o                         
  -6  12   4         62.27         57.39         1.97 o                         
  -5  12   4          0.34          0.52         0.68 o                         
  -4  12   4          0.01         -0.68         0.68 o                         
  -3  12   4        186.11        187.68         4.02 o                         
  -2  12   4         60.80         63.59         2.15 o                         
  -1  12   4        240.39        234.64         5.31 o                         
   0  12   4        908.03        901.41         9.46 o                         
   1  12   4         92.05         97.84         2.52 o                         
   2  12   4         25.40         24.13         1.14 o                         
   3  12   4        142.41        138.88         3.64 o                         
   4  12   4         82.35         90.66         2.15 o                         
   5  12   4        295.23        300.36         4.19 o                         
   6  12   4         63.54         57.65         2.02 o                         
   7  12   4         69.41         65.23         4.53 o                         
   8  12   4          0.97          0.42         0.84 o                         
   9  12   4          2.15          0.60         0.96 o                         
  -9  13   4          0.95         -0.17         0.91 o                         
  -8  13   4         23.92         29.12         1.50 o                         
  -7  13   4        123.94        127.09         2.65 o                         
  -6  13   4         18.03         21.28         1.33 o                         
  -5  13   4         74.69         78.34         2.22 o                         
  -4  13   4         12.51         15.18         1.92 o                         
  -3  13   4         86.04         88.38         2.31 o                         
  -2  13   4        145.82        140.05         2.80 o                         
  -1  13   4          0.14          0.25         0.97 o                         
   0  13   4         55.06         52.22         2.11 o                         
   1  13   4          2.51          2.77         0.77 o                         
   2  13   4          0.31         -0.11         0.75 o                         
   3  13   4        103.57        108.56         2.45 o                         
   4  13   4        288.68        293.67         5.37 o                         
   5  13   4         20.46         19.84         1.58 o                         
   6  13   4         11.99         14.62         0.97 o                         
   7  13   4         17.99         13.98         2.80 o                         
   8  13   4         19.93         16.56         1.68 o                         
  -8  14   4          4.89          9.24         1.00 o                         
  -7  14   4         51.89         53.18         2.46 o                         
  -6  14   4          9.71          9.52         1.16 o                         
  -5  14   4         14.45         15.98         1.24 o                         
  -4  14   4         11.88         14.52         1.10 o                         
  -3  14   4         53.70         57.20         1.87 o                         
  -2  14   4          6.99          6.18         1.39 o                         
  -1  14   4         32.88         31.74         1.42 o                         
   0  14   4         15.87         16.46         1.15 o                         
   1  14   4          0.02          0.07         0.95 o                         
   2  14   4          1.49          0.61         0.94 o                         
   3  14   4          1.86          7.36         4.56 o                         
   4  14   4        327.66        347.48         5.24 o                         
   5  14   4          3.00          1.13         0.78 o                         
   6  14   4          2.29          1.25         0.84 o                         
  -6  15   4          5.22          5.30         0.94 o                         
  -5  15   4         97.99        109.83         2.52 o                         
  -4  15   4         82.47         90.71         2.35 o                         
  -3  15   4         33.03         37.75         1.84 o                         
  -2  15   4          0.09         -0.22         1.12 o                         
  -1  15   4          4.68          5.10         1.06 o                         
   0  15   4          1.42          0.26         0.93 o                         
   1  15   4         69.54         73.53         3.42 o                         
   2  15   4         25.41         27.47         1.70 o                         
   3  15   4          5.23          5.51         1.19 o                         
   4  15   4          0.00         -0.06         1.33 o                         
   5  15   4          0.10         -0.21         1.03 o                         
  -3  16   4          1.05         -0.29         0.92 o                         
  -2  16   4          2.79          4.66         1.08 o                         
  -1  16   4         11.67         13.58         1.18 o                         
   0  16   4         12.80         12.54         1.45 o                         
   1  16   4         94.09         97.15         3.97 o                         
   2  16   4         12.15         14.54         2.99 o                         
 -15   1   5          3.42          2.09         0.78 o                         
 -14   1   5        100.80        103.96         2.15 o                         
 -13   1   5         32.47         30.82         1.36 o                         
 -12   1   5         36.29         36.62         1.43 o                         
 -11   1   5         11.24         10.51         0.93 o                         
 -10   1   5        117.45        120.68         2.63 o                         
  -9   1   5        312.90        319.90         5.45 o                         
  -8   1   5          9.04         11.69         0.70 o                         
  -7   1   5       1076.08       1082.16        17.68 o                         
  -6   1   5        220.92        246.28         2.92 o                         
  -5   1   5        797.97        877.23         8.18 o                         
  -4   1   5       1847.28       1914.08        11.19 o                         
  -3   1   5        754.62        832.41         5.60 o                         
  -2   1   5        121.99        121.23         1.92 o                         
  -1   1   5       3681.09       4005.76        31.57 o                         
   0   1   5        100.08         97.75         1.31 o                         
   1   1   5        585.27        680.98         4.45 o                         
   2   1   5          4.84          1.29         0.27 o                         
   3   1   5         13.29         13.83         0.60 o                         
   4   1   5        314.87        287.02         6.18 o                         
   5   1   5        422.31        395.80         4.56 o                         
   6   1   5        110.95         98.53         4.36 o                         
   7   1   5          1.00          0.95         0.79 o                         
   8   1   5        242.62        209.69        10.60 o                         
   9   1   5         90.39         78.53         4.76 o                         
  10   1   5         10.89          6.40         0.77 o                         
  11   1   5         13.67          9.31         0.92 o                         
  12   1   5          0.90          0.98         0.77 o                         
  13   1   5          2.43          3.17         1.03 o                         
 -15   2   5        137.93        136.36         3.03 o                         
 -14   2   5          0.69          1.36         0.84 o                         
 -13   2   5        144.05        151.45         2.76 o                         
 -12   2   5          2.46          2.52         0.80 o                         
 -11   2   5          8.30          7.95         0.90 o                         
 -10   2   5         89.39         93.49         2.03 o                         
  -9   2   5        233.38        236.53         6.40 o                         
  -8   2   5        114.76        112.72         4.79 o                         
  -7   2   5        150.75        146.65         4.04 o                         
  -6   2   5        131.35        142.42         2.12 o                         
  -5   2   5        424.74        411.41         5.16 o                         
  -4   2   5        511.19        513.00         6.40 o                         
  -3   2   5          7.48         10.56         0.48 o                         
  -2   2   5        507.83        554.20         4.86 o                         
  -1   2   5          9.68         11.82         0.50 o                         
   0   2   5         64.59         75.92         1.24 o                         
   1   2   5        156.38        139.35         1.80 o                         
   2   2   5       2656.55       2738.05        12.63 o                         
   3   2   5       1513.70       1564.16        16.67 o                         
   4   2   5          2.89          2.37         0.41 o                         
   5   2   5        322.27        324.11         5.15 o                         
   6   2   5        111.98        117.29         4.65 o                         
   7   2   5         13.67         15.08         1.43 o                         
   8   2   5         81.41         69.29         1.82 o                         
   9   2   5         60.83         60.59         1.88 o                         
  10   2   5          0.13          1.44         0.89 o                         
  11   2   5         15.82         15.78         1.12 o                         
  12   2   5          0.00          0.64         0.84 o                         
  13   2   5          3.57          4.09         0.96 o                         
 -14   3   5         89.18         87.04         2.01 o                         
 -13   3   5        323.94        331.49         7.24 o                         
 -12   3   5        213.45        222.76         3.33 o                         
 -11   3   5        147.65        144.25         2.63 o                         
 -10   3   5         63.95         66.63         1.73 o                         
  -9   3   5        290.85        294.52         3.88 o                         
  -8   3   5          7.85          7.71         0.70 o                         
  -7   3   5         16.25         17.52         0.73 o                         
  -6   3   5        339.88        335.47         7.00 o                         
  -5   3   5          3.22          2.14         0.35 o                         
  -4   3   5         30.19         33.57         0.92 o                         
  -3   3   5        259.93        234.31         3.39 o                         
  -2   3   5        173.76        181.36         1.91 o                         
  -1   3   5          2.22          3.16         0.33 o                         
   0   3   5         35.11         47.73         0.97 o                         
   1   3   5        224.52        229.92         2.36 o                         
   2   3   5         14.83         20.30         0.73 o                         
   3   3   5        176.85        183.55         2.40 o                         
   4   3   5         23.02         26.68         1.05 o                         
   5   3   5        113.52        119.74         3.47 o                         
   6   3   5        208.35        189.12         5.71 o                         
   7   3   5        566.75        568.31        13.77 o                         
   8   3   5         43.43         30.83         1.32 o                         
   9   3   5         25.60         24.43         1.20 o                         
  10   3   5          0.00          0.12         0.80 o                         
  11   3   5          8.44          8.00         1.04 o                         
  12   3   5         80.02         81.18         2.45 o                         
  13   3   5          2.24          0.14         1.48 o                         
 -14   4   5        469.66        464.86         5.07 o                         
 -13   4   5         28.11         30.93         1.66 o                         
 -12   4   5         87.02         81.50         2.92 o                         
 -11   4   5        110.03        110.43         2.28 o                         
 -10   4   5         38.89         34.90         1.39 o                         
  -9   4   5        109.46        101.43         4.41 o                         
  -8   4   5        132.08        137.36         4.98 o                         
  -7   4   5          1.54          2.61         0.48 o                         
  -6   4   5          7.24          5.88         0.47 o                         
  -5   4   5         94.15         88.86         2.04 o                         
  -4   4   5        367.05        393.39         4.83 o                         
  -3   4   5        902.56        932.89        11.01 o                         
  -2   4   5        243.83        265.09         2.57 o                         
  -1   4   5          4.14          5.64         0.43 o                         
   0   4   5       2637.19       2852.27        17.36 o                         
   1   4   5        657.53        677.52         7.75 o                         
   2   4   5        220.02        225.42         2.52 o                         
   3   4   5         30.33         32.84         0.91 o                         
   4   4   5        126.40        111.19         3.33 o                         
   5   4   5         16.20         17.60         0.96 o                         
   6   4   5        433.86        426.74        11.65 o                         
   7   4   5       1835.90       1848.04        20.73 o                         
   8   4   5        271.55        243.41         4.89 o                         
   9   4   5         15.65         11.34         1.00 o                         
  10   4   5         52.93         48.46         1.70 o                         
  11   4   5          3.43          2.43         0.84 o                         
  12   4   5         59.95         57.39         2.08 o                         
  13   4   5        136.68        154.73         4.62 o                         
 -14   5   5        139.00        149.86         2.89 o                         
 -13   5   5        168.03        166.53         3.57 o                         
 -12   5   5          0.76          1.05         0.73 o                         
 -11   5   5        230.07        225.86         3.45 o                         
 -10   5   5        194.96        191.06         3.37 o                         
  -9   5   5         37.52         26.94         2.01 o                         
  -8   5   5         74.86         60.40         1.80 o                         
  -7   5   5         66.53         67.85         2.98 o                         
  -6   5   5          7.70          7.25         0.55 o                         
  -5   5   5        211.28        206.24         3.19 o                         
  -4   5   5        425.36        454.66         7.36 o                         
  -3   5   5        439.85        426.59         4.11 o                         
  -2   5   5         83.19         82.32         1.52 o                         
  -1   5   5          0.60          0.80         0.43 o                         
   0   5   5         36.55         36.50         1.02 o                         
   1   5   5         46.71         45.74         1.20 o                         
   2   5   5       1105.13       1137.12        14.60 o                         
   3   5   5          2.05          1.82         0.38 o                         
   4   5   5          5.41          4.92         0.60 o                         
   5   5   5         29.58         32.68         1.49 o                         
   6   5   5          0.49          0.40         0.67 o                         
   7   5   5       1641.77       1734.90        19.36 o                         
   8   5   5        643.75        628.36         7.61 o                         
   9   5   5          7.12          6.00         0.85 o                         
  10   5   5          5.73          9.26         1.07 o                         
  11   5   5         69.37         60.10         3.13 o                         
  12   5   5        127.81        132.50         2.90 o                         
 -14   6   5         65.52         66.10         2.71 o                         
 -13   6   5        129.27        131.78         2.74 o                         
 -12   6   5         29.37         25.16         1.32 o                         
 -11   6   5        123.76        119.58         2.57 o                         
 -10   6   5        377.09        361.68         4.91 o                         
  -9   6   5         24.89         33.22         1.82 o                         
  -8   6   5          1.30          1.95         0.76 o                         
  -7   6   5        118.46        123.43         2.40 o                         
  -6   6   5         88.72         97.61         2.52 o                         
  -5   6   5        187.46        191.53         3.83 o                         
  -4   6   5          3.59          3.98         0.50 o                         
  -3   6   5        117.41        104.65         2.71 o                         
  -2   6   5          9.10          9.64         0.58 o                         
  -1   6   5         40.43         36.60         1.04 o                         
   0   6   5         68.44         69.24         1.54 o                         
   1   6   5          4.24          5.84         0.56 o                         
   2   6   5         45.32         47.88         1.20 o                         
   3   6   5         24.36         19.50         1.07 o                         
   4   6   5         63.61         58.02         1.93 o                         
   5   6   5        131.01        128.33         2.91 o                         
   6   6   5          2.85          3.99         0.81 o                         
   7   6   5        577.30        615.77         6.50 o                         
   8   6   5        252.19        271.97         4.48 o                         
   9   6   5          0.00          1.54         0.82 o                         
  10   6   5        119.35        115.92         3.24 o                         
  11   6   5         42.21         49.29         3.09 o                         
  12   6   5          7.02          4.34         1.04 o                         
 -13   7   5         69.86         68.25         2.90 o                         
 -12   7   5          0.22          0.15         0.90 o                         
 -11   7   5         28.23         26.80         1.71 o                         
 -10   7   5          0.10         -0.72         0.72 o                         
  -9   7   5         58.34         57.53         1.95 o                         
  -8   7   5        184.26        173.44         3.07 o                         
  -7   7   5         62.31         68.24         2.01 o                         
  -6   7   5        218.38        233.34         3.61 o                         
  -5   7   5        124.03        129.28         3.06 o                         
  -4   7   5       2453.02       2361.21        13.72 o                         
  -3   7   5        180.11        171.14         3.83 o                         
  -2   7   5         68.92         63.21         2.62 o                         
  -1   7   5         94.12         92.04         2.61 o                         
   0   7   5          1.01         -0.02         0.53 o                         
   1   7   5        193.57        196.98         7.18 o                         
   2   7   5         14.59         10.76         0.65 o                         
   3   7   5        113.12        112.88         3.01 o                         
   4   7   5        113.10        100.08         3.05 o                         
   5   7   5        250.43        245.98        11.61 o                         
   6   7   5         48.24         44.56         1.72 o                         
   7   7   5         53.18         52.10         1.97 o                         
   8   7   5        172.65        180.47         3.79 o                         
   9   7   5         10.40         11.65         0.98 o                         
  10   7   5         61.25         54.37         2.39 o                         
  11   7   5          1.67          3.41         0.93 o                         
  12   7   5          1.48          3.49         0.99 o                         
 -13   8   5         15.77         13.09         1.64 o                         
 -12   8   5        196.91        172.06         5.01 o                         
 -11   8   5         37.36         33.93         1.39 o                         
 -10   8   5         32.23         35.16         1.83 o                         
  -9   8   5         53.66         45.51         1.51 o                         
  -8   8   5         61.69         51.96         2.24 o                         
  -7   8   5          3.67          2.82         0.77 o                         
  -6   8   5        510.10        509.56        10.41 o                         
  -5   8   5        660.76        673.54         9.39 o                         
  -4   8   5        543.98        546.17         5.02 o                         
  -3   8   5        393.79        378.97         7.55 o                         
  -2   8   5        201.74        203.03         2.84 o                         
  -1   8   5        646.59        619.68         5.02 o                         
   0   8   5         76.14         77.78         2.11 o                         
   1   8   5        244.47        258.01         3.19 o                         
   2   8   5         16.60         10.49         0.75 o                         
   3   8   5        333.68        329.66        12.91 o                         
   4   8   5        352.62        335.07         5.30 o                         
   5   8   5        520.61        531.51         8.90 o                         
   6   8   5        513.79        518.23         6.65 o                         
   7   8   5         54.49         53.13         2.09 o                         
   8   8   5        244.55        252.73         8.38 o                         
   9   8   5         66.34         64.39         2.13 o                         
  10   8   5          2.08          2.53         0.93 o                         
  11   8   5          3.93          8.21         1.03 o                         
 -12   9   5         11.93         10.62         1.27 o                         
 -11   9   5         28.21         28.63         1.38 o                         
 -10   9   5        111.97        112.98         3.31 o                         
  -9   9   5          7.12         11.30         1.03 o                         
  -8   9   5        126.35        108.85         3.94 o                         
  -7   9   5         24.81         18.92         1.09 o                         
  -6   9   5        225.28        222.34         3.63 o                         
  -5   9   5         20.51         18.26         1.04 o                         
  -4   9   5       1283.26       1264.36        13.22 o                         
  -3   9   5        289.95        295.28         6.20 o                         
  -2   9   5       2156.86       2131.54         9.14 o                         
  -1   9   5         83.90         87.48         2.48 o                         
   0   9   5        131.31        126.30         2.27 o                         
   1   9   5          2.09          4.02         0.60 o                         
   2   9   5        135.19        129.08         2.35 o                         
   3   9   5         66.69         62.79         2.30 o                         
   4   9   5          5.04          3.06         0.71 o                         
   5   9   5         45.37         45.00         1.56 o                         
   6   9   5         34.98         33.07         1.53 o                         
   7   9   5         22.98         25.83         2.25 o                         
   8   9   5          2.99          3.81         0.88 o                         
   9   9   5          3.23          4.71         1.60 o                         
  10   9   5          1.97          2.87         1.00 o                         
  11   9   5         45.36         47.26         2.06 o                         
 -11  10   5          0.20         -0.66         0.89 o                         
 -10  10   5          0.23          1.17         0.93 o                         
  -9  10   5         12.75         14.84         1.13 o                         
  -8  10   5         73.26         63.52         2.22 o                         
  -7  10   5         23.27         25.75         1.37 o                         
  -6  10   5          2.99          3.80         0.87 o                         
  -5  10   5         23.60         24.45         1.34 o                         
  -4  10   5          3.42          2.59         0.74 o                         
  -3  10   5        397.68        388.80         4.88 o                         
  -2  10   5         54.35         49.62         1.59 o                         
  -1  10   5         17.30         18.37         1.35 o                         
   0  10   5        272.57        283.22         3.85 o                         
   1  10   5         93.54         98.31         2.25 o                         
   2  10   5        281.80        276.49         5.31 o                         
   3  10   5        510.98        504.63        10.97 o                         
   4  10   5         17.53         13.26         1.28 o                         
   5  10   5        275.99        268.31         4.13 o                         
   6  10   5        120.41        129.51         2.68 o                         
   7  10   5          0.59         -0.32         0.95 o                         
   8  10   5          0.00          0.63         1.01 o                         
   9  10   5          5.30          5.71         1.01 o                         
  10  10   5          4.12          2.77         1.02 o                         
 -11  11   5         70.76         64.99         2.57 o                         
 -10  11   5          2.53          3.23         0.98 o                         
  -9  11   5          0.31         -0.31         1.09 o                         
  -8  11   5         52.84         51.66         2.46 o                         
  -7  11   5         27.87         29.37         1.43 o                         
  -6  11   5         18.49         18.65         1.25 o                         
  -5  11   5         49.24         46.95         1.63 o                         
  -4  11   5         13.41         13.69         1.00 o                         
  -3  11   5        190.36        191.16         4.54 o                         
  -2  11   5        109.38        110.60         3.33 o                         
  -1  11   5        155.37        150.38         2.51 o                         
   0  11   5         82.67         77.39         2.70 o                         
   1  11   5         21.86         22.65         1.07 o                         
   2  11   5         16.76         17.16         0.93 o                         
   3  11   5         70.60         74.44         2.34 o                         
   4  11   5        146.85        147.41         2.73 o                         
   5  11   5          1.96          1.11         0.76 o                         
   6  11   5         90.36         86.87         2.60 o                         
   7  11   5         32.20         39.33         1.58 o                         
   8  11   5          1.62          3.44         1.05 o                         
   9  11   5          0.67          2.41         0.97 o                         
 -10  12   5          8.59         12.65         1.60 o                         
  -9  12   5          0.16          0.68         0.90 o                         
  -8  12   5         99.81         97.11         2.40 o                         
  -7  12   5         12.75         14.76         1.12 o                         
  -6  12   5         26.37         29.51         1.73 o                         
  -5  12   5          1.26          1.55         0.89 o                         
  -4  12   5          0.38         -0.38         0.95 o                         
  -3  12   5        139.36        143.39         4.02 o                         
  -2  12   5         43.32         39.73         1.49 o                         
  -1  12   5        146.79        144.93         2.57 o                         
   0  12   5        189.10        189.57         4.44 o                         
   1  12   5         44.80         41.42         1.65 o                         
   2  12   5          2.14          2.44         0.78 o                         
   3  12   5        651.94        672.39         6.63 o                         
   4  12   5        274.80        265.55         8.95 o                         
   5  12   5         42.38         36.41         1.56 o                         
   6  12   5         78.11         72.42         2.74 o                         
   7  12   5         46.40         51.51         1.71 o                         
   8  12   5          9.33          8.79         1.06 o                         
  -8  13   5         20.28         19.63         1.37 o                         
  -7  13   5         46.28         58.83         1.83 o                         
  -6  13   5         10.57         11.39         1.27 o                         
  -5  13   5         19.82         25.19         1.70 o                         
  -4  13   5          0.66         -0.38         0.89 o                         
  -3  13   5         10.25          7.98         0.90 o                         
  -2  13   5         38.61         35.76         1.38 o                         
  -1  13   5         61.73         65.99         2.08 o                         
   0  13   5         74.05         70.57         1.90 o                         
   1  13   5          6.33          3.83         0.88 o                         
   2  13   5         20.76         18.35         1.31 o                         
   3  13   5        259.80        268.93         5.28 o                         
   4  13   5         97.37         98.28         2.76 o                         
   5  13   5        257.05        238.66         6.62 o                         
   6  13   5          5.28          3.03         0.86 o                         
   7  13   5         73.14         77.01         3.57 o                         
  -7  14   5          7.65          9.91         1.03 o                         
  -6  14   5          1.00          1.10         0.73 o                         
  -5  14   5         73.68         85.34         3.00 o                         
  -4  14   5          7.31          5.67         1.03 o                         
  -3  14   5         21.02         21.49         1.35 o                         
  -2  14   5          5.38          5.99         0.89 o                         
  -1  14   5          1.40          1.36         1.10 o                         
   0  14   5         27.68         32.31         1.74 o                         
   1  14   5         12.46         14.61         1.59 o                         
   2  14   5          2.69          2.19         0.99 o                         
   3  14   5          0.40         -0.54         0.95 o                         
   4  14   5        158.18        156.69         3.05 o                         
   5  14   5        121.82        125.95         2.70 o                         
  -5  15   5        178.68        182.35         3.88 o                         
  -4  15   5         62.70         80.69         2.26 o                         
  -3  15   5         57.96         53.16         1.78 o                         
  -2  15   5         24.25         26.21         1.68 o                         
  -1  15   5         29.35         34.86         2.34 o                         
   0  15   5          5.85          7.64         1.92 o                         
   1  15   5         35.24         35.93         1.94 o                         
   2  15   5         28.91         29.02         2.43 o                         
   3  15   5         89.29         93.00         3.08 o                         
 -14   0   6         80.13         73.62         2.91 o                         
 -13   0   6         61.65         62.90         2.92 o                         
 -12   0   6        738.43        753.53        22.63 o                         
 -11   0   6         85.94         89.61         3.80 o                         
 -10   0   6         72.40         66.36         4.70 o                         
  -9   0   6         26.33         22.52         2.94 o                         
  -8   0   6          2.06          4.40         0.66 o                         
  -7   0   6        122.12        124.36         4.10 o                         
  -6   0   6        634.50        649.81        17.29 o                         
  -5   0   6        346.53        334.63         4.53 o                         
  -4   0   6        398.66        407.04        10.38 o                         
  -3   0   6         93.01         83.72         4.64 o                         
  -2   0   6        117.99        114.31         2.36 o                         
  -1   0   6       3194.99       3328.95        20.92 o                         
   0   0   6          3.52          0.52         0.59 o                         
   1   0   6         24.95         33.18         1.03 o                         
   2   0   6         33.42         31.11         1.52 o                         
   3   0   6          8.28          8.55         0.72 o                         
   4   0   6         12.19          5.47         0.62 o                         
   5   0   6        506.98        437.73        10.20 o                         
   6   0   6       3101.28       3184.44        54.76 o                         
   7   0   6          0.73          0.73         0.97 o                         
   8   0   6          8.59         13.10         1.66 o                         
   9   0   6         93.94        108.95         4.14 o                         
  10   0   6          1.19          0.75         1.43 o                         
  11   0   6         18.44         19.25         3.05 o                         
  12   0   6         16.15         20.00         2.71 o                         
  13   0   6          0.72         -0.38         1.23 o                         
 -14   1   6         13.22         10.01         1.04 o                         
 -13   1   6         22.01         21.88         1.19 o                         
 -12   1   6         20.56         17.10         1.17 o                         
 -11   1   6          0.27          0.59         0.70 o                         
 -10   1   6         65.07         64.76         2.77 o                         
  -9   1   6        264.14        268.51         4.91 o                         
  -8   1   6          5.41          3.83         0.43 o                         
  -7   1   6        159.93        172.81         3.35 o                         
  -6   1   6          4.70          4.06         0.42 o                         
  -5   1   6        215.15        194.41         2.30 o                         
  -4   1   6        120.82        110.88         2.25 o                         
  -3   1   6        271.48        286.70         6.20 o                         
  -2   1   6         60.90         61.89         1.47 o                         
  -1   1   6       1212.34       1335.09        18.85 o                         
   0   1   6          0.10          0.92         0.70 o                         
   1   1   6          4.39          4.08         0.33 o                         
   2   1   6        218.26        227.70         2.47 o                         
   3   1   6        207.41        210.63         5.02 o                         
   4   1   6         53.05         39.72         1.25 o                         
   5   1   6        629.79        623.60        15.83 o                         
   6   1   6        481.09        449.29         8.88 o                         
   7   1   6          1.19          1.39         0.57 o                         
   8   1   6         73.61         77.83         1.98 o                         
   9   1   6          0.20          1.18         0.72 o                         
  10   1   6         10.77         12.24         0.91 o                         
  11   1   6         15.29         18.88         1.02 o                         
  12   1   6          1.63          2.55         0.84 o                         
 -14   2   6        161.04        160.23         3.64 o                         
 -13   2   6         13.02         13.13         1.00 o                         
 -12   2   6        107.49        105.24         2.17 o                         
 -11   2   6          6.95          7.69         0.75 o                         
 -10   2   6        571.36        560.14         6.82 o                         
  -9   2   6        220.01        214.50         3.25 o                         
  -8   2   6        324.23        306.20        10.46 o                         
  -7   2   6         37.31         41.70         1.16 o                         
  -6   2   6         29.83         27.70         0.84 o                         
  -5   2   6        305.78        291.38         3.16 o                         
  -4   2   6        165.42        172.27         2.10 o                         
  -3   2   6        492.46        486.01         6.97 o                         
  -2   2   6        214.80        214.94         3.18 o                         
  -1   2   6        253.39        244.40         4.22 o                         
   0   2   6        393.29        413.06         4.92 o                         
   1   2   6         28.29         31.68         0.86 o                         
   2   2   6         12.18         10.22         0.49 o                         
   3   2   6        144.26        153.76         3.05 o                         
   4   2   6        278.30        289.66         5.09 o                         
   5   2   6       1202.49       1166.35        11.81 o                         
   6   2   6         96.86        114.42         3.49 o                         
   7   2   6         14.77         16.29         1.15 o                         
   8   2   6         26.24         19.17         1.16 o                         
   9   2   6          0.61          1.46         0.71 o                         
  10   2   6         26.91         31.44         1.44 o                         
  11   2   6          7.60          7.03         1.01 o                         
  12   2   6          0.33          0.09         0.83 o                         
 -14   3   6        107.51        107.70         3.17 o                         
 -13   3   6          0.13          0.54         0.81 o                         
 -12   3   6        146.58        142.51         2.57 o                         
 -11   3   6         30.20         32.52         1.33 o                         
 -10   3   6          0.56          0.71         0.56 o                         
  -9   3   6        167.58        167.89         2.81 o                         
  -8   3   6          1.06          0.67         0.52 o                         
  -7   3   6        514.76        515.24        12.86 o                         
  -6   3   6          1.33          2.16         0.38 o                         
  -5   3   6         43.88         52.52         1.39 o                         
  -4   3   6         47.29         47.25         1.19 o                         
  -3   3   6          6.17          5.15         0.48 o                         
  -2   3   6          1.53          1.03         0.46 o                         
  -1   3   6       1015.25       1120.67        11.06 o                         
   0   3   6        287.09        275.95         4.94 o                         
   1   3   6         39.16         49.49         1.13 o                         
   2   3   6        566.57        600.36        11.15 o                         
   3   3   6        201.30        198.63         6.04 o                         
   4   3   6        373.33        376.48        10.59 o                         
   5   3   6        543.48        605.12         5.40 o                         
   6   3   6         25.03         26.84         1.29 o                         
   7   3   6        234.96        224.07        11.61 o                         
   8   3   6          0.63          0.47         0.71 o                         
   9   3   6         23.03         21.73         1.25 o                         
  10   3   6         36.34         32.36         2.11 o                         
  11   3   6         30.07         30.71         1.87 o                         
  12   3   6          1.92          0.73         0.90 o                         
 -14   4   6         76.36         72.10         2.35 o                         
 -13   4   6          0.11          0.21         0.74 o                         
 -12   4   6         11.39         11.88         1.04 o                         
 -11   4   6        194.66        204.21         3.33 o                         
 -10   4   6        416.08        411.14         5.57 o                         
  -9   4   6        159.70        151.49         2.87 o                         
  -8   4   6        453.27        418.83         7.94 o                         
  -7   4   6         56.08         51.43         1.65 o                         
  -6   4   6          8.21          9.03         0.59 o                         
  -5   4   6         78.11         76.11         1.89 o                         
  -4   4   6        244.62        250.86         3.00 o                         
  -3   4   6         33.70         29.75         0.90 o                         
  -2   4   6        271.02        250.28         3.30 o                         
  -1   4   6        608.97        603.04         5.30 o                         
   0   4   6         24.58         23.91         0.76 o                         
   1   4   6        159.27        151.27         3.44 o                         
   2   4   6        290.69        274.27         9.35 o                         
   3   4   6        122.52        112.47         5.37 o                         
   4   4   6         36.10         40.19         1.69 o                         
   5   4   6        313.70        315.22         4.05 o                         
   6   4   6        433.97        417.97         5.12 o                         
   7   4   6          9.35          8.66         1.10 o                         
   8   4   6        237.75        198.96         3.60 o                         
   9   4   6          5.90          6.59         1.02 o                         
  10   4   6        132.67        140.80         5.24 o                         
  11   4   6         51.39         54.88         3.60 o                         
  12   4   6          9.46          7.19         1.48 o                         
 -13   5   6         12.37         12.13         1.06 o                         
 -12   5   6         60.33         65.68         2.15 o                         
 -11   5   6         12.37         13.43         0.99 o                         
 -10   5   6         12.74          9.49         0.98 o                         
  -9   5   6        153.49        138.78         2.74 o                         
  -8   5   6          0.03         -0.21         0.68 o                         
  -7   5   6        122.97        118.89         2.23 o                         
  -6   5   6        408.51        395.64        11.09 o                         
  -5   5   6          2.32          2.42         0.41 o                         
  -4   5   6        415.54        398.73         6.63 o                         
  -3   5   6         21.98         18.13         0.74 o                         
  -2   5   6        347.32        327.27         4.38 o                         
  -1   5   6        103.94        100.12         1.60 o                         
   0   5   6          6.77          6.08         0.46 o                         
   1   5   6        428.38        401.57         6.26 o                         
   2   5   6        459.57        454.45        10.40 o                         
   3   5   6         80.07         71.47         2.14 o                         
   4   5   6        193.17        192.66         2.93 o                         
   5   5   6          0.55         -0.31         0.62 o                         
   6   5   6         44.82         49.16         1.56 o                         
   7   5   6         13.53         12.88         1.35 o                         
   8   5   6        149.80        147.71         3.16 o                         
   9   5   6        159.50        170.83         3.25 o                         
  10   5   6         31.75         32.27         2.16 o                         
  11   5   6         48.15         52.58         3.50 o                         
  12   5   6          6.05          9.69         1.88 o                         
 -13   6   6         93.35         84.98         2.43 o                         
 -12   6   6        142.26        137.35         2.89 o                         
 -11   6   6         18.16         15.44         1.25 o                         
 -10   6   6          0.32          0.12         0.66 o                         
  -9   6   6        119.89        104.60         2.89 o                         
  -8   6   6          4.10          7.61         0.92 o                         
  -7   6   6         17.15         16.54         1.23 o                         
  -6   6   6          3.93          9.29         0.81 o                         
  -5   6   6          4.85          6.26         0.61 o                         
  -4   6   6        616.44        595.38         9.13 o                         
  -3   6   6        411.59        412.23        10.04 o                         
  -2   6   6          7.09          5.88         0.47 o                         
  -1   6   6         15.07         12.67         0.62 o                         
   0   6   6         57.90         59.20         1.49 o                         
   1   6   6        319.92        320.50         7.04 o                         
   2   6   6          0.00          0.40         0.44 o                         
   3   6   6          0.76          1.07         0.47 o                         
   4   6   6        116.45        112.36         2.47 o                         
   5   6   6          1.88          3.15         0.67 o                         
   6   6   6         43.33         38.70         1.31 o                         
   7   6   6         45.99         46.39         1.62 o                         
   8   6   6         22.47         21.30         1.89 o                         
   9   6   6         55.95         59.42         1.86 o                         
  10   6   6          4.43          5.45         1.10 o                         
  11   6   6         31.49         31.67         1.53 o                         
 -13   7   6         16.18         17.32         1.25 o                         
 -12   7   6         37.65         47.85         1.66 o                         
 -11   7   6         28.77         33.14         1.39 o                         
 -10   7   6         57.21         47.99         1.77 o                         
  -9   7   6          2.24          4.80         0.79 o                         
  -8   7   6          0.68          1.56         0.69 o                         
  -7   7   6        182.39        184.71         3.12 o                         
  -6   7   6       2104.65       2094.82        14.35 o                         
  -5   7   6          0.09          1.15         0.55 o                         
  -4   7   6        343.79        330.57         3.35 o                         
  -3   7   6         49.76         41.24         1.81 o                         
  -2   7   6        109.50        105.39         2.34 o                         
  -1   7   6         24.98         21.69         1.04 o                         
   0   7   6        107.45        105.06         2.49 o                         
   1   7   6        622.27        618.31         7.56 o                         
   2   7   6         15.15         25.60         1.43 o                         
   3   7   6         82.57         79.84         3.60 o                         
   4   7   6         61.64         54.71         1.69 o                         
   5   7   6        118.52        120.39         5.60 o                         
   6   7   6        478.16        480.09        13.29 o                         
   7   7   6          1.86          0.58         0.77 o                         
   8   7   6         17.05         17.20         1.21 o                         
   9   7   6        217.78        211.85         3.53 o                         
  10   7   6         28.81         32.59         1.57 o                         
  11   7   6          7.98          8.77         1.12 o                         
 -12   8   6         69.46         59.56         1.92 o                         
 -11   8   6         18.71         16.16         1.07 o                         
 -10   8   6         50.83         46.50         1.57 o                         
  -9   8   6         37.33         33.57         1.36 o                         
  -8   8   6         34.25         32.88         1.36 o                         
  -7   8   6        127.21        121.10         2.78 o                         
  -6   8   6         48.54         51.84         1.52 o                         
  -5   8   6        163.22        148.37         2.55 o                         
  -4   8   6         19.74         18.55         1.08 o                         
  -3   8   6        148.61        131.08         2.34 o                         
  -2   8   6        293.14        286.68         3.24 o                         
  -1   8   6        138.25        128.59         3.36 o                         
   0   8   6        467.54        478.92         5.42 o                         
   1   8   6          4.56          7.06         0.81 o                         
   2   8   6        102.85         91.68         2.44 o                         
   3   8   6         31.80         37.46         1.43 o                         
   4   8   6        195.15        177.27         3.08 o                         
   5   8   6          6.78          5.26         0.84 o                         
   6   8   6         15.57         17.30         1.40 o                         
   7   8   6        128.23        119.83         5.13 o                         
   8   8   6        118.61        122.68         3.04 o                         
   9   8   6         78.19         86.56         2.51 o                         
  10   8   6          0.67          0.23         0.93 o                         
 -12   9   6          1.82          4.38         0.82 o                         
 -11   9   6         75.20         85.08         2.09 o                         
 -10   9   6          0.01          0.75         0.68 o                         
  -9   9   6        185.19        177.99         3.03 o                         
  -8   9   6         63.36         64.40         2.19 o                         
  -7   9   6         15.29         16.23         1.09 o                         
  -6   9   6         38.49         39.01         1.69 o                         
  -5   9   6          9.66         13.05         0.90 o                         
  -4   9   6        141.20        137.74         2.40 o                         
  -3   9   6        821.73        779.57         6.11 o                         
  -2   9   6        421.91        404.89         4.35 o                         
  -1   9   6        336.29        338.50         4.17 o                         
   0   9   6        281.94        276.27         3.61 o                         
   1   9   6          9.62          8.42         0.69 o                         
   2   9   6        174.00        165.31         3.70 o                         
   3   9   6         16.27         13.97         1.05 o                         
   4   9   6        552.68        518.21         5.96 o                         
   5   9   6          1.53          1.74         0.72 o                         
   6   9   6         11.63         13.18         0.99 o                         
   7   9   6         29.62         26.85         1.35 o                         
   8   9   6          1.97          3.07         0.79 o                         
   9   9   6          0.05         -0.18         0.90 o                         
  10   9   6         44.49         47.53         2.16 o                         
 -11  10   6          5.23          9.37         1.02 o                         
 -10  10   6          2.68          0.17         0.85 o                         
  -9  10   6         18.18         19.00         1.20 o                         
  -8  10   6          0.23          0.64         0.94 o                         
  -7  10   6        347.33        338.13         4.55 o                         
  -6  10   6        122.68        113.34         2.60 o                         
  -5  10   6         37.76         38.09         2.10 o                         
  -4  10   6         73.95         68.02         2.06 o                         
  -3  10   6         86.81         87.13         1.88 o                         
  -2  10   6          2.40          1.62         0.67 o                         
  -1  10   6        164.33        161.03         2.56 o                         
   0  10   6         11.08         11.21         0.89 o                         
   1  10   6         17.01         20.27         0.91 o                         
   2  10   6        147.04        160.89         3.57 o                         
   3  10   6         92.77         98.87         3.24 o                         
   4  10   6        313.23        302.36         4.31 o                         
   5  10   6          4.43          5.01         0.84 o                         
   6  10   6         37.29         40.08         1.52 o                         
   7  10   6        103.48        100.84         3.17 o                         
   8  10   6          7.43          8.64         1.06 o                         
   9  10   6          9.93         11.30         1.05 o                         
 -10  11   6          1.91          0.94         0.82 o                         
  -9  11   6         35.87         36.56         1.47 o                         
  -8  11   6         42.37         36.89         1.52 o                         
  -7  11   6        152.88        155.05         4.40 o                         
  -6  11   6        198.49        187.95         3.30 o                         
  -5  11   6        306.54        284.54         8.57 o                         
  -4  11   6          0.62         -0.08         0.71 o                         
  -3  11   6          1.75          0.99         0.66 o                         
  -2  11   6         61.64         58.45         2.32 o                         
  -1  11   6        277.45        281.70         5.56 o                         
   0  11   6          0.00          0.64         0.81 o                         
   1  11   6        136.27        131.33         3.04 o                         
   2  11   6        624.95        621.38         5.49 o                         
   3  11   6        384.30        374.88         5.69 o                         
   4  11   6        206.20        190.32         3.31 o                         
   5  11   6        241.60        241.78         3.62 o                         
   6  11   6          0.06         -0.54         0.75 o                         
   7  11   6         16.35         17.91         1.83 o                         
   8  11   6         39.00         44.70         1.61 o                         
  -9  12   6         37.96         27.92         1.78 o                         
  -8  12   6         11.30          9.62         1.13 o                         
  -7  12   6         22.07         16.48         1.37 o                         
  -6  12   6         44.25         46.53         1.70 o                         
  -5  12   6         58.36         58.61         1.78 o                         
  -4  12   6          6.85          8.20         0.84 o                         
  -3  12   6          2.79          2.67         0.89 o                         
  -2  12   6         88.15         93.05         1.98 o                         
  -1  12   6        331.42        351.63         4.06 o                         
   0  12   6          9.51         11.62         0.93 o                         
   1  12   6         56.69         60.11         1.94 o                         
   2  12   6         47.81         52.46         1.98 o                         
   3  12   6        114.47        115.80         2.51 o                         
   4  12   6         32.46         27.53         2.18 o                         
   5  12   6          8.80          6.30         1.08 o                         
   6  12   6         20.56         22.84         1.28 o                         
   7  12   6          0.13         -0.19         0.81 o                         
  -8  13   6         17.08         16.24         1.24 o                         
  -7  13   6         53.69         62.45         2.20 o                         
  -6  13   6         53.39         60.41         2.41 o                         
  -5  13   6          1.28          1.10         0.76 o                         
  -4  13   6         72.60         89.25         3.46 o                         
  -3  13   6         34.70         29.99         1.36 o                         
  -2  13   6         58.43         60.42         1.97 o                         
  -1  13   6        104.79        115.85         2.76 o                         
   0  13   6          8.73         11.75         1.07 o                         
   1  13   6         34.06         30.01         1.34 o                         
   2  13   6         20.95         19.59         1.25 o                         
   3  13   6          4.19          4.03         0.89 o                         
   4  13   6         83.22         83.64         2.24 o                         
   5  13   6         21.76         18.99         1.19 o                         
   6  13   6         18.33         15.66         1.13 o                         
  -6  14   6          8.87          8.13         0.97 o                         
  -5  14   6        192.79        203.31         3.38 o                         
  -4  14   6        150.37        153.15         4.06 o                         
  -3  14   6         52.93         61.57         2.33 o                         
  -2  14   6         84.90         84.36         2.19 o                         
  -1  14   6         79.99         83.45         3.19 o                         
   0  14   6        101.09        103.17         6.42 o                         
   1  14   6          0.10         -0.78         0.78 o                         
   2  14   6         84.89         77.87         2.14 o                         
   3  14   6         43.49         41.32         1.84 o                         
   4  14   6          6.79          7.87         1.04 o                         
  -3  15   6         12.17         11.03         1.00 o                         
  -2  15   6          3.32          3.67         1.20 o                         
  -1  15   6          4.81          5.17         1.12 o                         
   0  15   6          1.62          2.72         1.07 o                         
   1  15   6         57.99         63.80         5.05 o                         
 -14   1   7         20.15         16.37         1.42 o                         
 -13   1   7          4.99          5.30         1.30 o                         
 -12   1   7         18.81         18.00         1.08 o                         
 -11   1   7          0.57          1.74         0.73 o                         
 -10   1   7         31.40         27.11         1.22 o                         
  -9   1   7         14.80         16.71         1.11 o                         
  -8   1   7          0.62          0.95         0.76 o                         
  -7   1   7        269.83        268.24         6.41 o                         
  -6   1   7          4.52          4.57         0.42 o                         
  -5   1   7        462.03        455.07         9.04 o                         
  -4   1   7        387.88        400.69        11.00 o                         
  -3   1   7        244.74        284.26         6.19 o                         
  -2   1   7        168.67        155.79         4.79 o                         
  -1   1   7        102.52        101.69         2.38 o                         
   0   1   7        213.55        211.05         3.74 o                         
   1   1   7         21.41         19.67         0.66 o                         
   2   1   7        172.13        158.52         3.40 o                         
   3   1   7        336.89        310.96         7.38 o                         
   4   1   7         13.13         14.51         1.00 o                         
   5   1   7        341.10        313.27         9.35 o                         
   6   1   7         16.12         11.63         0.82 o                         
   7   1   7        100.30        110.75         2.76 o                         
   8   1   7         63.15         67.68         2.04 o                         
   9   1   7         36.60         37.06         1.60 o                         
  10   1   7        101.53        105.17         2.94 o                         
  11   1   7          2.25          6.33         1.12 o                         
  12   1   7          3.25          6.32         0.96 o                         
 -14   2   7         31.99         34.72         1.97 o                         
 -13   2   7          0.06          0.68         1.11 o                         
 -12   2   7          4.03          5.10         0.73 o                         
 -11   2   7         37.20         28.52         1.22 o                         
 -10   2   7          9.88          8.56         0.82 o                         
  -9   2   7         44.58         49.80         1.51 o                         
  -8   2   7        642.72        626.10        11.60 o                         
  -7   2   7        586.72        576.62        13.69 o                         
  -6   2   7          4.67          5.73         0.47 o                         
  -5   2   7        216.91        215.28         5.25 o                         
  -4   2   7         44.27         44.10         1.41 o                         
  -3   2   7         69.36         86.65         3.22 o                         
  -2   2   7        394.50        439.59        11.33 o                         
  -1   2   7        131.57        141.53         2.70 o                         
   0   2   7         79.57         85.98         1.95 o                         
   1   2   7        180.12        195.09         3.43 o                         
   2   2   7         28.25         25.74         0.79 o                         
   3   2   7         11.25         12.38         0.63 o                         
   4   2   7       1135.85       1125.93         8.70 o                         
   5   2   7       1229.26       1226.52        10.12 o                         
   6   2   7         90.22         91.21         2.00 o                         
   7   2   7         40.28         41.35         1.40 o                         
   8   2   7        114.81        108.91         2.81 o                         
   9   2   7         31.54         28.68         1.30 o                         
  10   2   7          4.11          3.95         0.91 o                         
  11   2   7         55.74         70.32         1.90 o                         
  12   2   7         99.66        104.09         5.56 o                         
 -13   3   7          7.60         10.83         1.63 o                         
 -12   3   7         49.22         43.49         2.28 o                         
 -11   3   7         76.85         75.14         2.21 o                         
 -10   3   7         95.52         87.39         3.77 o                         
  -9   3   7        288.65        258.98         8.49 o                         
  -8   3   7        122.84        111.82         3.49 o                         
  -7   3   7       1912.19       1805.31        45.55 o                         
  -6   3   7       1900.95       1853.16        21.83 o                         
  -5   3   7          3.73          5.19         0.43 o                         
  -4   3   7         10.81         12.69         0.70 o                         
  -3   3   7        373.37        376.36         6.66 o                         
  -2   3   7         89.68         96.66         2.14 o                         
  -1   3   7        353.90        356.15         6.14 o                         
   0   3   7        307.16        291.83         4.86 o                         
   1   3   7        151.04        146.58         4.31 o                         
   2   3   7        222.27        213.71         6.29 o                         
   3   3   7        290.57        268.02         5.84 o                         
   4   3   7          0.56         -0.01         0.54 o                         
   5   3   7        193.73        182.05         2.95 o                         
   6   3   7        223.06        204.37         3.20 o                         
   7   3   7         69.92         72.08         1.90 o                         
   8   3   7          2.41          0.59         0.79 o                         
   9   3   7         90.26         87.96         2.32 o                         
  10   3   7          3.75          5.27         0.96 o                         
  11   3   7        228.10        267.51         5.60 o                         
 -13   4   7         27.69         29.89         3.36 o                         
 -12   4   7        161.42        157.78         3.99 o                         
 -11   4   7         17.47         20.68         1.40 o                         
 -10   4   7         53.56         61.76         1.85 o                         
  -9   4   7        222.11        250.56         4.24 o                         
  -8   4   7         80.73         81.03         2.14 o                         
  -7   4   7         29.21         36.79         1.40 o                         
  -6   4   7         53.63         55.60         1.41 o                         
  -5   4   7         92.37         92.39         2.53 o                         
  -4   4   7         10.37         11.24         0.65 o                         
  -3   4   7          3.72          5.83         0.48 o                         
  -2   4   7         29.90         32.25         0.91 o                         
  -1   4   7          2.44          2.52         0.36 o                         
   0   4   7         17.76         18.41         0.71 o                         
   1   4   7         40.50         45.72         1.25 o                         
   2   4   7        119.94        125.84         3.37 o                         
   3   4   7         98.78         94.00         2.22 o                         
   4   4   7          2.58          1.61         0.56 o                         
   5   4   7          5.50          8.02         1.43 o                         
   6   4   7          0.16          0.13         0.64 o                         
   7   4   7          7.45          7.28         0.91 o                         
   8   4   7         21.71         27.91         1.63 o                         
   9   4   7         20.96         26.82         2.08 o                         
  10   4   7          5.63          7.13         1.02 o                         
  11   4   7         19.76         18.29         1.26 o                         
 -13   5   7          0.00          0.30         1.59 o                         
 -12   5   7          1.60          2.33         1.03 o                         
 -11   5   7         26.09         28.15         1.30 o                         
 -10   5   7         98.98         96.25         2.32 o                         
  -9   5   7        888.23        886.10        11.17 o                         
  -8   5   7         39.02         42.55         1.57 o                         
  -7   5   7        170.07        147.45         2.45 o                         
  -6   5   7        797.66        761.60        15.53 o                         
  -5   5   7         44.37         49.89         1.39 o                         
  -4   5   7        339.67        312.07         8.05 o                         
  -3   5   7        675.36        621.70        12.11 o                         
  -2   5   7         50.77         44.86         1.21 o                         
  -1   5   7          3.46          3.52         0.42 o                         
   0   5   7        169.48        166.36         4.91 o                         
   1   5   7         91.64         87.63         2.12 o                         
   2   5   7        117.40        100.81         3.00 o                         
   3   5   7         36.79         36.28         1.19 o                         
   4   5   7          5.53          2.21         0.66 o                         
   5   5   7        114.18        113.11         2.54 o                         
   6   5   7        247.90        235.43         4.31 o                         
   7   5   7          0.04          0.35         0.77 o                         
   8   5   7        140.29        126.34         2.59 o                         
   9   5   7        237.07        256.36         5.04 o                         
  10   5   7         36.04         36.00         1.48 o                         
  11   5   7         83.12         88.20         2.48 o                         
 -13   6   7          5.29          8.08         1.82 o                         
 -12   6   7          5.37          5.20         1.26 o                         
 -11   6   7         92.55         87.31         3.84 o                         
 -10   6   7        280.51        266.68         3.98 o                         
  -9   6   7         61.55         68.98         2.01 o                         
  -8   6   7        565.47        535.13        16.76 o                         
  -7   6   7          4.78          7.98         0.70 o                         
  -6   6   7        190.88        181.44         6.02 o                         
  -5   6   7        718.88        714.75        12.50 o                         
  -4   6   7        552.17        560.24         6.32 o                         
  -3   6   7        427.01        370.09        11.82 o                         
  -2   6   7          0.02          0.92         0.35 o                         
  -1   6   7         96.51         84.48         2.32 o                         
   0   6   7        221.14        220.57         6.66 o                         
   1   6   7          5.88          4.61         0.54 o                         
   2   6   7         89.02         65.65         2.64 o                         
   3   6   7         94.51         81.81         2.14 o                         
   4   6   7        429.92        410.81         6.42 o                         
   5   6   7         94.26         94.79         2.35 o                         
   6   6   7        201.13        195.45         4.60 o                         
   7   6   7        293.53        288.68         4.57 o                         
   8   6   7          0.41          0.59         0.84 o                         
   9   6   7         40.11         45.61         1.64 o                         
  10   6   7          8.64          6.67         1.05 o                         
  11   6   7         19.16         23.46         1.41 o                         
 -12   7   7         16.37         12.49         1.50 o                         
 -11   7   7          2.80         -0.31         1.00 o                         
 -10   7   7         13.23         13.03         1.01 o                         
  -9   7   7         16.67         15.53         1.10 o                         
  -8   7   7         48.39         49.16         1.76 o                         
  -7   7   7        127.90        127.15         2.96 o                         
  -6   7   7          0.73          1.10         0.58 o                         
  -5   7   7         23.09         17.42         0.83 o                         
  -4   7   7        687.36        675.74         9.78 o                         
  -3   7   7         28.91         22.38         0.95 o                         
  -2   7   7         13.01         19.88         0.94 o                         
  -1   7   7          4.29          7.06         0.66 o                         
   0   7   7         77.89         81.20         1.61 o                         
   1   7   7         20.35         17.55         1.04 o                         
   2   7   7         56.79         44.04         1.29 o                         
   3   7   7          4.79          5.65         0.77 o                         
   4   7   7         29.68         37.01         1.49 o                         
   5   7   7         46.70         41.58         1.64 o                         
   6   7   7        201.22        200.05         6.10 o                         
   7   7   7          1.37          3.42         0.82 o                         
   8   7   7         75.61         77.02         2.44 o                         
   9   7   7          8.64         10.15         1.34 o                         
  10   7   7         84.17         88.32         2.77 o                         
 -12   8   7         37.32         36.42         6.04 o                         
 -11   8   7         71.80         74.20         2.42 o                         
 -10   8   7          0.11          0.92         0.67 o                         
  -9   8   7         51.64         54.35         2.57 o                         
  -8   8   7         10.32          9.32         0.85 o                         
  -7   8   7         71.69         74.29         2.02 o                         
  -6   8   7        110.37        104.10         2.46 o                         
  -5   8   7          3.70          5.00         0.63 o                         
  -4   8   7        307.83        293.46         3.29 o                         
  -3   8   7         66.58         70.17         2.13 o                         
  -2   8   7         39.51         29.94         1.04 o                         
  -1   8   7         90.02         71.86         1.92 o                         
   0   8   7         14.68         14.32         0.85 o                         
   1   8   7        103.85        101.02         4.35 o                         
   2   8   7         90.40         76.01         1.74 o                         
   3   8   7          9.35         11.83         0.92 o                         
   4   8   7          0.04          0.65         0.74 o                         
   5   8   7         15.40         14.58         1.02 o                         
   6   8   7          0.00         -0.27         0.75 o                         
   7   8   7        297.91        296.67         4.31 o                         
   8   8   7         57.02         56.08         2.21 o                         
   9   8   7         24.43         27.90         1.40 o                         
  10   8   7         94.57         87.38         3.94 o                         
 -11   9   7         61.51         58.15         2.60 o                         
 -10   9   7          6.54          5.42         1.00 o                         
  -9   9   7         36.36         39.99         1.64 o                         
  -8   9   7        215.53        215.34         5.97 o                         
  -7   9   7          8.43          8.42         0.85 o                         
  -6   9   7         88.68         75.72         1.69 o                         
  -5   9   7         81.80         67.95         1.78 o                         
  -4   9   7         36.28         31.72         1.14 o                         
  -3   9   7         80.62         72.65         1.87 o                         
  -2   9   7          0.04          0.40         0.63 o                         
  -1   9   7          0.15          0.71         0.48 o                         
   0   9   7        164.47        157.08         4.38 o                         
   1   9   7         15.24         15.45         1.77 o                         
   2   9   7         11.63         11.67         0.97 o                         
   3   9   7        193.10        176.97         3.39 o                         
   4   9   7         13.01         10.21         0.96 o                         
   5   9   7          0.55          0.21         0.84 o                         
   6   9   7         37.59         39.87         1.76 o                         
   7   9   7         12.56         14.93         1.08 o                         
   8   9   7         66.90         65.68         2.03 o                         
   9   9   7        189.83        196.70         4.20 o                         
 -10  10   7         50.22         55.19         3.72 o                         
  -9  10   7        124.50        141.58         6.30 o                         
  -8  10   7        161.71        142.78         2.84 o                         
  -7  10   7        743.82        714.92         8.27 o                         
  -6  10   7        151.56        153.01         2.94 o                         
  -5  10   7         50.10         47.25         1.39 o                         
  -4  10   7          1.70          1.38         0.83 o                         
  -3  10   7         10.50          6.55         0.72 o                         
  -2  10   7          0.01          0.52         0.70 o                         
  -1  10   7        159.24        155.25         3.46 o                         
   0  10   7        253.99        247.56         3.56 o                         
   1  10   7          1.76          1.83         0.59 o                         
   2  10   7         47.65         50.70         1.64 o                         
   3  10   7         16.07         12.96         1.52 o                         
   4  10   7         34.49         27.23         1.67 o                         
   5  10   7          1.41          3.31         0.84 o                         
   6  10   7         11.83         13.48         1.17 o                         
   7  10   7         36.15         39.83         1.82 o                         
   8  10   7          2.75          1.67         0.86 o                         
  -9  11   7          9.71         10.16         1.25 o                         
  -8  11   7         49.05         41.75         1.81 o                         
  -7  11   7         36.41         27.77         1.23 o                         
  -6  11   7        129.30         95.13         2.72 o                         
  -5  11   7         37.44         41.89         1.57 o                         
  -4  11   7          0.74          1.37         0.82 o                         
  -3  11   7         50.16         49.95         2.67 o                         
  -2  11   7         10.40          7.91         0.81 o                         
  -1  11   7          0.67          1.66         0.65 o                         
   0  11   7        107.63        113.84         2.27 o                         
   1  11   7         62.27         63.68         1.80 o                         
   2  11   7        173.41        173.20         3.95 o                         
   3  11   7        247.81        244.65         4.22 o                         
   4  11   7         12.15         10.47         1.09 o                         
   5  11   7         68.96         71.19         1.94 o                         
   6  11   7          0.08          0.17         0.75 o                         
   7  11   7          0.89          0.54         0.86 o                         
  -8  12   7          7.78          6.65         0.83 o                         
  -7  12   7        128.28        125.09         3.58 o                         
  -6  12   7          0.65          0.13         0.82 o                         
  -5  12   7         16.19         14.00         1.65 o                         
  -4  12   7         14.23         16.79         1.36 o                         
  -3  12   7          4.88          5.48         0.79 o                         
  -2  12   7          5.48          7.51         0.77 o                         
  -1  12   7          0.04          0.50         0.77 o                         
   0  12   7         42.45         51.57         1.71 o                         
   1  12   7         85.96         85.91         2.60 o                         
   2  12   7          0.98          0.97         0.89 o                         
   3  12   7         67.04         68.63         1.98 o                         
   4  12   7        152.28        165.88         3.36 o                         
   5  12   7         52.36         56.38         1.85 o                         
   6  12   7          1.32          1.47         0.82 o                         
  -6  13   7          1.97          3.69         0.87 o                         
  -5  13   7          0.77          1.17         0.91 o                         
  -4  13   7         33.50         32.21         1.53 o                         
  -3  13   7          0.37          0.13         0.91 o                         
  -2  13   7          4.67          8.63         0.93 o                         
  -1  13   7         39.65         40.42         1.39 o                         
   0  13   7         41.79         47.53         1.68 o                         
   1  13   7         10.98          7.94         1.12 o                         
   2  13   7         10.06          9.56         1.08 o                         
   3  13   7          4.40          3.63         0.97 o                         
   4  13   7         31.56         34.06         1.76 o                         
  -4  14   7          0.01         -0.96         0.96 o                         
  -3  14   7         14.50         13.37         1.20 o                         
  -2  14   7         19.26         25.69         1.40 o                         
  -1  14   7          1.22          1.42         0.80 o                         
   0  14   7         22.20         20.97         1.31 o                         
   1  14   7        470.19        466.27         7.01 o                         
   2  14   7         23.29         22.87         1.38 o                         
 -13   0   8         48.24         49.87         2.49 o                         
 -12   0   8         69.66         67.50         4.72 o                         
 -11   0   8          9.06          5.71         1.86 o                         
 -10   0   8        167.61        168.59         6.20 o                         
  -9   0   8        186.56        181.49         6.99 o                         
  -8   0   8          1.71          2.03         0.89 o                         
  -7   0   8          0.03          0.35         1.01 o                         
  -6   0   8         49.59         40.75         2.37 o                         
  -5   0   8        422.53        451.61         5.76 o                         
  -4   0   8       1707.82       1776.38        14.71 o                         
  -3   0   8        528.26        504.28         7.91 o                         
  -2   0   8         28.45         23.45         1.74 o                         
  -1   0   8        671.54        642.86         8.39 o                         
   0   0   8         43.47         44.12         2.50 o                         
   1   0   8        517.31        482.35        17.79 o                         
   2   0   8         10.70          8.89         0.70 o                         
   3   0   8       2567.13       2519.22        22.20 o                         
   4   0   8          0.29          1.02         0.82 o                         
   5   0   8         38.40         47.41         2.44 o                         
   6   0   8         37.33         37.57         2.21 o                         
   7   0   8          4.25          2.54         0.99 o                         
   8   0   8         48.43         51.42         2.22 o                         
   9   0   8          8.54         13.47         1.40 o                         
  10   0   8        163.38        175.06         8.58 o                         
  11   0   8         81.02         92.44         3.18 o                         
 -13   1   8          0.04          1.38         1.29 o                         
 -12   1   8         14.30         18.15         1.34 o                         
 -11   1   8          0.42          0.79         1.23 o                         
 -10   1   8          5.40          3.54         1.02 o                         
  -9   1   8         27.84         28.76         1.63 o                         
  -8   1   8         91.89         89.51         2.03 o                         
  -7   1   8         11.89          9.44         0.71 o                         
  -6   1   8        180.34        183.90         3.01 o                         
  -5   1   8         17.62         17.65         1.28 o                         
  -4   1   8        190.16        190.21         3.91 o                         
  -3   1   8       1467.62       1562.30        10.38 o                         
  -2   1   8        265.77        261.19         4.83 o                         
  -1   1   8         93.39         95.22         5.52 o                         
   0   1   8         22.39         19.58         0.81 o                         
   1   1   8        160.15        151.30         4.07 o                         
   2   1   8        252.89        231.98         7.59 o                         
   3   1   8         26.27         25.48         0.92 o                         
   4   1   8        979.67        939.34        14.84 o                         
   5   1   8        167.80        165.48         5.54 o                         
   6   1   8          4.07          4.57         0.67 o                         
   7   1   8          0.00         -0.45         0.65 o                         
   8   1   8          2.89          1.21         0.67 o                         
   9   1   8          0.06         -0.68         0.68 o                         
  10   1   8         46.06         55.02         2.65 o                         
  11   1   8         24.25         34.14         2.35 o                         
 -13   2   8          0.60         -0.07         1.40 o                         
 -12   2   8         11.37         14.94         1.49 o                         
 -11   2   8         12.40          9.95         1.38 o                         
 -10   2   8          9.06          6.84         1.07 o                         
  -9   2   8          0.21          0.21         1.24 o                         
  -8   2   8          2.78          1.14         0.69 o                         
  -7   2   8         16.18         11.68         0.80 o                         
  -6   2   8          0.88          2.85         0.76 o                         
  -5   2   8        392.45        376.91        12.36 o                         
  -4   2   8        853.09        858.89         6.93 o                         
  -3   2   8          0.01          0.07         0.58 o                         
  -2   2   8          0.18          0.72         0.63 o                         
  -1   2   8        299.12        301.05         6.92 o                         
   0   2   8         18.56         15.74         0.66 o                         
   1   2   8         59.04         59.78         2.72 o                         
   2   2   8          0.76          1.16         0.33 o                         
   3   2   8       1253.00       1235.66         8.77 o                         
   4   2   8         29.20         33.48         1.35 o                         
   5   2   8          3.99          2.01         0.66 o                         
   6   2   8        205.45        203.16         4.41 o                         
   7   2   8          0.47          0.57         0.63 o                         
   8   2   8          2.59          2.32         0.85 o                         
   9   2   8         12.56         17.86         1.33 o                         
  10   2   8         26.06         27.48         1.22 o                         
  11   2   8         54.65         60.66         3.37 o                         
 -13   3   8          5.98          6.14         1.88 o                         
 -12   3   8        217.80        219.00         4.94 o                         
 -11   3   8          1.96          2.79         1.25 o                         
 -10   3   8         13.16         13.22         1.79 o                         
  -9   3   8         25.84         21.76         1.90 o                         
  -8   3   8         36.97         28.95         2.42 o                         
  -7   3   8         31.57         25.78         1.11 o                         
  -6   3   8         10.76         12.28         0.87 o                         
  -5   3   8       1213.84       1234.55        33.32 o                         
  -4   3   8        304.85        308.79         4.68 o                         
  -3   3   8        144.84        156.71         2.86 o                         
  -2   3   8        215.86        210.44         4.50 o                         
  -1   3   8         42.75         39.01         1.13 o                         
   0   3   8          3.28          2.13         0.40 o                         
   1   3   8         28.42         28.36         1.15 o                         
   2   3   8         31.07         24.71         1.15 o                         
   3   3   8          0.56          1.71         0.58 o                         
   4   3   8        264.84        280.58         4.28 o                         
   5   3   8         37.55         40.66         3.00 o                         
   6   3   8         74.71         81.74         2.18 o                         
   7   3   8          4.02          3.96         0.81 o                         
   8   3   8          3.79          4.12         0.85 o                         
   9   3   8          7.58          8.83         1.02 o                         
  10   3   8         41.20         40.99         1.63 o                         
 -13   4   8          5.00          4.16         1.60 o                         
 -12   4   8         35.40         31.37         3.89 o                         
 -11   4   8         37.69         25.85         4.29 o                         
 -10   4   8         26.20         24.02         1.84 o                         
  -9   4   8        161.64        162.31         6.90 o                         
  -8   4   8          1.16          3.85         0.88 o                         
  -7   4   8          2.61          4.22         0.57 o                         
  -6   4   8         25.29         36.29         1.19 o                         
  -5   4   8        760.34        698.45        15.82 o                         
  -4   4   8          0.27          0.63         0.88 o                         
  -3   4   8        119.78        111.40         2.38 o                         
  -2   4   8         24.35         25.17         1.08 o                         
  -1   4   8         28.51         26.38         1.19 o                         
   0   4   8         92.45         70.39         1.89 o                         
   1   4   8          0.02          0.37         0.40 o                         
   2   4   8          0.44          1.19         0.55 o                         
   3   4   8          5.07          3.36         0.60 o                         
   4   4   8          6.59          6.98         0.73 o                         
   5   4   8          2.33          1.59         0.71 o                         
   6   4   8          3.47          3.34         0.81 o                         
   7   4   8         12.06         12.38         0.97 o                         
   8   4   8          1.70          1.09         0.81 o                         
   9   4   8          7.83         10.02         0.98 o                         
  10   4   8          0.07          0.54         0.83 o                         
 -12   5   8         47.11         49.00         2.49 o                         
 -11   5   8         33.90         33.15         1.98 o                         
 -10   5   8        152.80        151.14         5.18 o                         
  -9   5   8          7.64          9.57         2.52 o                         
  -8   5   8          6.86          4.23         0.77 o                         
  -7   5   8        189.67        177.41         4.69 o                         
  -6   5   8        208.95        179.10         2.95 o                         
  -5   5   8          2.74          3.80         0.64 o                         
  -4   5   8         30.28         22.81         1.24 o                         
  -3   5   8        648.93        610.55        16.22 o                         
  -2   5   8        141.74        123.35         3.65 o                         
  -1   5   8         18.83         17.35         0.81 o                         
   0   5   8         24.39         14.23         0.67 o                         
   1   5   8         62.76         55.42         1.91 o                         
   2   5   8          8.94          9.86         1.25 o                         
   3   5   8          0.65          2.77         0.67 o                         
   4   5   8         10.87         11.60         1.45 o                         
   5   5   8          4.74          5.72         0.74 o                         
   6   5   8          0.83         -0.76         0.76 o                         
   7   5   8          0.42          1.06         0.75 o                         
   8   5   8          3.92          3.02         0.91 o                         
   9   5   8          3.67          2.19         1.11 o                         
  10   5   8         66.88         55.34         2.01 o                         
 -12   6   8         29.20         29.77         2.10 o                         
 -11   6   8         15.18         16.89         1.54 o                         
 -10   6   8          0.27          0.71         1.34 o                         
  -9   6   8        203.78        203.42         6.83 o                         
  -8   6   8          0.63          1.89         0.85 o                         
  -7   6   8          1.84          2.37         0.53 o                         
  -6   6   8         17.22         27.84         1.69 o                         
  -5   6   8        156.35        157.47         3.35 o                         
  -4   6   8         14.88         17.59         0.91 o                         
  -3   6   8        527.84        509.54         9.93 o                         
  -2   6   8          1.37          3.50         0.55 o                         
  -1   6   8         44.03         39.89         1.38 o                         
   0   6   8          4.53          2.46         0.53 o                         
   1   6   8          2.98          1.08         0.71 o                         
   2   6   8         76.01         70.64         1.71 o                         
   3   6   8          2.79          2.09         0.70 o                         
   4   6   8         74.37         71.70         2.32 o                         
   5   6   8         67.85         72.74         2.12 o                         
   6   6   8          0.67          1.79         0.78 o                         
   7   6   8         15.56         16.50         1.10 o                         
   8   6   8         36.57         37.00         1.53 o                         
   9   6   8          0.06          0.49         0.89 o                         
 -11   7   8          4.48          3.06         1.39 o                         
 -10   7   8         30.87         38.56         2.34 o                         
  -9   7   8         27.19         26.28         2.01 o                         
  -8   7   8          2.28          0.61         2.19 o                         
  -7   7   8          4.18          2.98         0.67 o                         
  -6   7   8         43.42         41.46         1.29 o                         
  -5   7   8        398.82        395.92         6.68 o                         
  -4   7   8         42.77         35.68         1.22 o                         
  -3   7   8         94.50         99.26         1.98 o                         
  -2   7   8         42.91         40.46         1.51 o                         
  -1   7   8          9.52          7.02         0.63 o                         
   0   7   8         53.17         54.56         1.65 o                         
   1   7   8         20.42         15.28         0.81 o                         
   2   7   8        168.35        151.38         2.46 o                         
   3   7   8         42.00         33.31         1.45 o                         
   4   7   8          0.82          1.10         0.80 o                         
   5   7   8          2.13          2.75         1.16 o                         
   6   7   8         30.24         28.74         1.40 o                         
   7   7   8         60.09         70.59         4.32 o                         
   8   7   8          1.41         -0.09         0.85 o                         
   9   7   8         17.41         20.26         1.29 o                         
 -11   8   8          0.99          1.63         1.54 o                         
 -10   8   8          0.10          1.25         1.51 o                         
  -9   8   8         32.75         34.11         3.49 o                         
  -8   8   8         52.19         53.61         2.96 o                         
  -7   8   8          9.67         13.47         1.01 o                         
  -6   8   8          0.03          0.35         0.57 o                         
  -5   8   8         16.87         16.11         0.90 o                         
  -4   8   8         52.52         47.53         1.47 o                         
  -3   8   8        101.25         86.17         2.21 o                         
  -2   8   8          1.73          2.34         0.56 o                         
  -1   8   8        202.02        182.32         2.72 o                         
   0   8   8          0.09          0.72         0.53 o                         
   1   8   8         10.70          7.87         0.73 o                         
   2   8   8        194.67        173.14         2.91 o                         
   3   8   8         90.64         85.65         2.24 o                         
   4   8   8         56.88         55.78         1.83 o                         
   5   8   8          0.38          2.13         1.14 o                         
   6   8   8          0.90          2.43         1.08 o                         
   7   8   8         30.51         29.08         1.40 o                         
   8   8   8        163.31        176.27         3.31 o                         
 -10   9   8          0.69          2.49         1.47 o                         
  -9   9   8         30.26         27.11         4.65 o                         
  -8   9   8         53.33         37.44         2.14 o                         
  -7   9   8         12.85         11.19         1.12 o                         
  -6   9   8        103.17        105.97         2.27 o                         
  -5   9   8         50.20         49.54         1.48 o                         
  -4   9   8         32.64         26.51         1.11 o                         
  -3   9   8         18.09         13.55         0.86 o                         
  -2   9   8          1.65          2.18         0.67 o                         
  -1   9   8        194.16        188.20         2.75 o                         
   0   9   8          9.92          9.46         0.69 o                         
   1   9   8         49.97         49.74         1.43 o                         
   2   9   8         11.03         11.69         0.82 o                         
   3   9   8          0.70          0.51         0.76 o                         
   4   9   8         18.53         20.59         1.24 o                         
   5   9   8         98.93        106.15         2.96 o                         
   6   9   8          0.00         -0.29         0.88 o                         
   7   9   8         45.60         46.26         1.82 o                         
   8   9   8         18.05         17.84         1.22 o                         
  -9  10   8         49.99         56.80         3.06 o                         
  -8  10   8         10.48          1.62         1.08 o                         
  -7  10   8         65.87         66.32         2.35 o                         
  -6  10   8        108.63        112.65         3.44 o                         
  -5  10   8          2.46          0.93         0.54 o                         
  -4  10   8          0.10          0.46         0.56 o                         
  -3  10   8        187.50        176.57         2.71 o                         
  -2  10   8         95.88         89.60         2.69 o                         
  -1  10   8         32.81         35.14         1.28 o                         
   0  10   8         71.53         68.12         2.10 o                         
   1  10   8          7.48          8.82         0.84 o                         
   2  10   8          2.21          2.65         0.76 o                         
   3  10   8          4.48          7.90         1.08 o                         
   4  10   8          6.07          7.70         1.37 o                         
   5  10   8         44.53         41.30         1.66 o                         
   6  10   8        221.36        229.31         4.12 o                         
   7  10   8         21.28         25.29         1.78 o                         
  -8  11   8          2.05          0.56         1.42 o                         
  -7  11   8         65.57         81.35         4.23 o                         
  -6  11   8        118.00        130.22         2.87 o                         
  -5  11   8          1.49          0.54         0.89 o                         
  -4  11   8          3.83          4.81         0.70 o                         
  -3  11   8         70.37         72.14         1.93 o                         
  -2  11   8          3.54          4.44         0.70 o                         
  -1  11   8         10.40          6.87         0.83 o                         
   0  11   8          8.08          7.62         0.89 o                         
   1  11   8          0.03          0.53         0.62 o                         
   2  11   8          0.11         -0.11         0.67 o                         
   3  11   8         29.01         22.04         1.34 o                         
   4  11   8         50.49         47.36         2.14 o                         
   5  11   8         19.59         20.09         1.33 o                         
   6  11   8         25.79         31.24         1.82 o                         
  -6  12   8         14.35         12.86         1.45 o                         
  -5  12   8          1.36          2.03         0.83 o                         
  -4  12   8          0.01         -0.53         0.83 o                         
  -3  12   8         50.41         45.59         1.38 o                         
  -2  12   8         10.51         15.28         1.19 o                         
  -1  12   8         17.66         23.50         1.15 o                         
   0  12   8         79.22         76.64         2.87 o                         
   1  12   8        112.99        126.29         4.21 o                         
   2  12   8          0.44          0.07         0.99 o                         
   3  12   8        204.22        210.75         4.38 o                         
   4  12   8        172.95        169.03         3.73 o                         
  -4  13   8          0.03         -0.41         0.93 o                         
  -3  13   8         18.34         15.99         1.16 o                         
  -2  13   8          6.55          7.12         0.79 o                         
  -1  13   8         40.19         35.62         1.34 o                         
   0  13   8         11.61         10.34         1.05 o                         
   1  13   8          2.89          1.44         1.07 o                         
   2  13   8         14.21         12.13         1.15 o                         
 -12   1   9         29.65         31.65         1.73 o                         
 -11   1   9         85.98         84.62         2.66 o                         
 -10   1   9         11.31         12.48         1.39 o                         
  -9   1   9        143.84        153.85         3.64 o                         
  -8   1   9         69.90         74.37         2.28 o                         
  -7   1   9         53.86         60.13         2.37 o                         
  -6   1   9        301.52        299.84         7.56 o                         
  -5   1   9        124.46        135.35         3.15 o                         
  -4   1   9         32.72         37.16         1.33 o                         
  -3   1   9        631.90        661.96         7.92 o                         
  -2   1   9        417.10        419.73         5.74 o                         
  -1   1   9        434.72        445.27         5.60 o                         
   0   1   9       2203.03       2273.87        15.92 o                         
   1   1   9       1317.83       1329.00         9.16 o                         
   2   1   9         11.75         13.00         0.76 o                         
   3   1   9       1616.05       1647.62        15.07 o                         
   4   1   9         10.91         10.36         0.82 o                         
   5   1   9          0.86          1.33         0.79 o                         
   6   1   9         41.32         34.71         1.33 o                         
   7   1   9          1.66          1.96         0.75 o                         
   8   1   9          0.87          2.65         0.75 o                         
   9   1   9         60.98         95.00         2.15 o                         
  10   1   9         51.02         56.89         2.04 o                         
 -12   2   9         24.05         22.53         1.93 o                         
 -11   2   9         48.42         49.27         2.52 o                         
 -10   2   9         18.49         20.76         1.93 o                         
  -9   2   9          2.14         -0.12         2.32 o                         
  -8   2   9         43.02         41.28         1.76 o                         
  -7   2   9         48.74         46.37         2.62 o                         
  -6   2   9        132.94        126.34         2.70 o                         
  -5   2   9          1.06          1.49         0.68 o                         
  -4   2   9          7.97          8.78         0.89 o                         
  -3   2   9         20.72         18.19         1.25 o                         
  -2   2   9        124.88        127.04         2.64 o                         
  -1   2   9        233.60        250.30        10.09 o                         
   0   2   9        163.16        174.12         3.09 o                         
   1   2   9         13.93         13.32         0.76 o                         
   2   2   9         85.78         78.97         2.49 o                         
   3   2   9        176.85        173.08         3.29 o                         
   4   2   9         31.67         33.86         1.45 o                         
   5   2   9          1.66          1.42         0.79 o                         
   6   2   9         42.87         39.23         1.68 o                         
   7   2   9         10.77         10.52         1.00 o                         
   8   2   9          1.37          1.86         0.76 o                         
   9   2   9          0.03          0.72         0.86 o                         
 -12   3   9         46.87         46.60         2.43 o                         
 -11   3   9         11.11         11.42         1.43 o                         
 -10   3   9         25.09         27.28         1.87 o                         
  -9   3   9         35.45         32.32         1.97 o                         
  -8   3   9        156.03        151.58         5.84 o                         
  -7   3   9        143.27        138.74         4.79 o                         
  -6   3   9        384.34        412.11         9.10 o                         
  -5   3   9        107.57        110.73         3.00 o                         
  -4   3   9        397.79        382.58         8.44 o                         
  -3   3   9          0.46          0.52         0.73 o                         
  -2   3   9        439.06        427.90        10.46 o                         
  -1   3   9         23.62         21.57         1.33 o                         
   0   3   9        146.31        136.14         3.11 o                         
   1   3   9         65.14         59.43         1.52 o                         
   2   3   9        372.90        387.90         4.38 o                         
   3   3   9         35.68         32.01         1.77 o                         
   4   3   9         38.24         40.10         1.63 o                         
   5   3   9         60.25         58.41         1.67 o                         
   6   3   9          8.94          7.15         0.89 o                         
   7   3   9          5.83          6.66         0.94 o                         
   8   3   9          2.75          5.67         0.96 o                         
   9   3   9          1.45          3.38         0.95 o                         
 -12   4   9         54.56         51.13         2.59 o                         
 -11   4   9         50.21         49.25         2.35 o                         
 -10   4   9          3.80          2.57         1.25 o                         
  -9   4   9          5.52          8.96         1.36 o                         
  -8   4   9          3.98          4.25         0.87 o                         
  -7   4   9        107.62        112.17         3.06 o                         
  -6   4   9        227.29        219.93         4.00 o                         
  -5   4   9        722.06        695.51        16.81 o                         
  -4   4   9         90.30        104.54         3.81 o                         
  -3   4   9         93.89         94.47         2.35 o                         
  -2   4   9          5.48          8.00         0.90 o                         
  -1   4   9         60.30         62.65         1.71 o                         
   0   4   9         53.57         42.39         1.67 o                         
   1   4   9        154.13        135.24         2.21 o                         
   2   4   9        589.99        585.93         7.19 o                         
   3   4   9        135.13        130.50         2.34 o                         
   4   4   9        131.85        126.55         3.39 o                         
   5   4   9          5.08          5.57         0.83 o                         
   6   4   9          2.19          2.57         0.78 o                         
   7   4   9          0.01          0.12         0.86 o                         
   8   4   9          8.61          8.62         1.07 o                         
   9   4   9          8.25         10.03         1.16 o                         
 -11   5   9          6.86         10.20         1.75 o                         
 -10   5   9          7.51          6.42         1.26 o                         
  -9   5   9        138.91        136.97         4.81 o                         
  -8   5   9        261.24        255.48         4.20 o                         
  -7   5   9         96.97         91.16         2.65 o                         
  -6   5   9         74.74         73.87         2.15 o                         
  -5   5   9        203.13        189.33         4.02 o                         
  -4   5   9          2.44          0.43         0.72 o                         
  -3   5   9         31.38         39.53         1.65 o                         
  -2   5   9         63.11         55.77         1.69 o                         
  -1   5   9         47.29         44.98         1.51 o                         
   0   5   9        507.68        455.30        11.27 o                         
   1   5   9          2.42          3.90         0.64 o                         
   2   5   9        406.88        403.43         7.56 o                         
   3   5   9         45.13         57.03         1.73 o                         
   4   5   9         10.08          9.44         0.89 o                         
   5   5   9          3.55          4.94         0.85 o                         
   6   5   9         50.42         55.26         1.58 o                         
   7   5   9          0.18         -0.81         0.81 o                         
   8   5   9          7.75          8.99         1.00 o                         
   9   5   9          5.32          6.32         0.96 o                         
 -11   6   9          2.29          0.60         1.05 o                         
 -10   6   9        105.20        112.36         3.51 o                         
  -9   6   9         20.82         19.07         2.05 o                         
  -8   6   9          0.06          0.26         0.74 o                         
  -7   6   9          4.57          4.39         0.87 o                         
  -6   6   9         17.10         22.06         1.87 o                         
  -5   6   9         18.49         23.91         1.69 o                         
  -4   6   9         29.84         35.23         1.51 o                         
  -3   6   9         15.03         18.42         1.16 o                         
  -2   6   9          9.62          7.57         0.70 o                         
  -1   6   9         93.64         82.66         2.23 o                         
   0   6   9         74.89         60.15         2.25 o                         
   1   6   9          5.15          7.37         0.99 o                         
   2   6   9         34.31         27.89         1.13 o                         
   3   6   9         66.87         66.34         3.52 o                         
   4   6   9          9.73          9.32         0.91 o                         
   5   6   9          7.92          8.23         0.89 o                         
   6   6   9         69.52         68.57         2.10 o                         
   7   6   9        133.64        135.81         5.61 o                         
   8   6   9          5.78          6.35         1.03 o                         
 -10   7   9         15.62         14.56         1.92 o                         
  -9   7   9         22.25         29.59         1.96 o                         
  -8   7   9         10.52          9.75         1.30 o                         
  -7   7   9          1.32          1.66         0.82 o                         
  -6   7   9          3.08          3.32         0.88 o                         
  -5   7   9         22.49         25.26         1.40 o                         
  -4   7   9         41.63         40.03         1.59 o                         
  -3   7   9        305.94        268.43         6.76 o                         
  -2   7   9         45.90         37.87         1.35 o                         
  -1   7   9         82.88         75.95         1.91 o                         
   0   7   9        487.11        448.16         4.42 o                         
   1   7   9        361.12        327.88         4.53 o                         
   2   7   9         38.60         26.54         1.06 o                         
   3   7   9         33.78         32.20         1.49 o                         
   4   7   9          4.70          4.51         0.77 o                         
   5   7   9          4.55          4.97         0.98 o                         
   6   7   9          1.01          0.75         0.72 o                         
   7   7   9          0.28          1.17         0.89 o                         
   8   7   9         19.50         21.50         1.57 o                         
 -10   8   9         70.73         57.83         2.77 o                         
  -9   8   9         20.48         16.73         2.10 o                         
  -8   8   9         58.02         75.72         4.35 o                         
  -7   8   9         87.27         88.55         3.36 o                         
  -6   8   9          0.88          0.37         0.92 o                         
  -5   8   9          3.06          2.37         0.80 o                         
  -4   8   9          0.02          0.52         0.71 o                         
  -3   8   9         80.29         77.49         2.25 o                         
  -2   8   9        167.11        160.24         2.83 o                         
  -1   8   9          9.09          9.01         0.83 o                         
   0   8   9         22.25         16.53         0.95 o                         
   1   8   9         40.92         30.71         1.22 o                         
   2   8   9          2.52          5.33         0.66 o                         
   3   8   9          1.19          1.85         0.70 o                         
   4   8   9        120.89        119.16         3.21 o                         
   5   8   9         10.48         10.56         0.99 o                         
   6   8   9         11.53         12.69         1.11 o                         
   7   8   9         41.21         47.55         3.67 o                         
  -9   9   9         63.47         88.88         3.39 o                         
  -8   9   9         25.71         29.36         1.78 o                         
  -7   9   9          0.57          3.15         1.02 o                         
  -6   9   9         10.51         11.24         1.27 o                         
  -5   9   9         96.38        106.33         2.94 o                         
  -4   9   9          0.75          0.30         1.17 o                         
  -3   9   9          3.77          0.94         0.98 o                         
  -2   9   9          0.38          0.67         0.97 o                         
  -1   9   9          6.06          9.44         0.98 o                         
   0   9   9        103.66         87.89         2.12 o                         
   1   9   9        178.97        163.00         2.64 o                         
   2   9   9          1.17          0.84         0.64 o                         
   3   9   9         19.73         17.90         1.10 o                         
   4   9   9        110.31        118.16         3.98 o                         
   5   9   9          2.17          1.94         1.03 o                         
   6   9   9          6.27          5.91         0.98 o                         
  -8  10   9          2.58          2.13         1.27 o                         
  -7  10   9         53.06         54.84         6.17 o                         
  -6  10   9         34.84         40.70         1.88 o                         
  -5  10   9          3.02          3.93         0.94 o                         
  -4  10   9          0.02         -0.61         0.76 o                         
  -3  10   9          0.74          0.69         0.71 o                         
  -2  10   9         40.05         36.22         1.83 o                         
  -1  10   9          4.38          3.29         0.77 o                         
   0  10   9          0.43         -0.23         0.61 o                         
   1  10   9          1.35          1.53         0.80 o                         
   2  10   9         21.50         26.31         1.33 o                         
   3  10   9          0.30          1.71         0.88 o                         
   4  10   9          2.99          3.07         0.96 o                         
   5  10   9          8.40         10.91         1.13 o                         
  -6  11   9         10.37          7.66         1.19 o                         
  -5  11   9         41.76         53.66         2.84 o                         
  -4  11   9          0.03          0.58         0.91 o                         
  -3  11   9         91.56         89.56         2.61 o                         
  -2  11   9         17.00         23.73         1.42 o                         
  -1  11   9         20.28         23.09         1.53 o                         
   0  11   9          0.11          0.60         0.96 o                         
   1  11   9          0.00         -0.13         0.69 o                         
   2  11   9          3.49          5.28         1.07 o                         
   3  11   9          3.57          2.65         1.30 o                         
   4  11   9         19.89         17.34         1.35 o                         
  -4  12   9         13.23         13.22         1.67 o                         
  -3  12   9         48.18         40.45         2.20 o                         
  -2  12   9         88.36         82.77         4.60 o                         
  -1  12   9         80.70         90.53         2.76 o                         
   0  12   9          6.24          4.38         1.13 o                         
   1  12   9          3.92          5.27         1.25 o                         
 -11   0  10        303.26        340.03         6.17 o                         
 -10   0  10        162.49        190.86         4.95 o                         
  -9   0  10         33.20         36.66         2.26 o                         
  -8   0  10        300.01        339.99        21.46 o                         
  -7   0  10        793.31        811.40        10.75 o                         
  -6   0  10        576.03        579.48         8.06 o                         
  -5   0  10         52.51         51.96         2.95 o                         
  -4   0  10         33.73         31.88         1.95 o                         
  -3   0  10          0.38          0.51         0.98 o                         
  -2   0  10         76.33         77.92         3.03 o                         
  -1   0  10        494.76        495.18         8.40 o                         
   0   0  10         77.66         70.90         2.70 o                         
   1   0  10         60.96         65.54         3.73 o                         
   2   0  10         56.62         57.78         3.35 o                         
   3   0  10          0.42         -0.66         1.59 o                         
   4   0  10          4.67          4.62         1.64 o                         
   5   0  10         11.42         15.81         2.06 o                         
   6   0  10          8.14          3.97         1.92 o                         
   7   0  10         38.91         48.10         2.17 o                         
   8   0  10         35.49         28.82         1.80 o                         
 -11   1  10          0.55          1.48         1.04 o                         
 -10   1  10          3.98          4.96         1.01 o                         
  -9   1  10         10.08         11.44         1.43 o                         
  -8   1  10        140.58        143.17         3.57 o                         
  -7   1  10        136.53        139.04         2.53 o                         
  -6   1  10         30.32         31.04         1.25 o                         
  -5   1  10         41.38         46.25         1.79 o                         
  -4   1  10          0.22          0.32         0.82 o                         
  -3   1  10          8.47          9.72         0.90 o                         
  -2   1  10        117.55        128.02         2.61 o                         
  -1   1  10        318.53        328.79         6.55 o                         
   0   1  10          3.32          3.26         0.68 o                         
   1   1  10          6.43          5.56         0.74 o                         
   2   1  10        211.72        218.51         4.49 o                         
   3   1  10        135.16        142.08         3.40 o                         
   4   1  10        153.68        160.84         6.55 o                         
   5   1  10         23.66         23.50         1.57 o                         
   6   1  10         12.69         11.70         1.01 o                         
   7   1  10         34.28         33.03         1.93 o                         
   8   1  10         33.20         30.43         1.27 o                         
 -11   2  10        239.92        243.09         5.58 o                         
 -10   2  10         80.22         88.25         3.16 o                         
  -9   2  10         13.95         17.89         1.70 o                         
  -8   2  10         50.87         58.12         4.56 o                         
  -7   2  10         27.62         25.00         1.91 o                         
  -6   2  10          3.81          4.31         0.89 o                         
  -5   2  10         12.35         11.35         1.01 o                         
  -4   2  10         33.05         37.60         1.51 o                         
  -3   2  10        149.48        150.85         3.24 o                         
  -2   2  10         98.45         90.76         3.60 o                         
  -1   2  10         11.96         10.58         0.97 o                         
   0   2  10          4.45          3.81         0.71 o                         
   1   2  10          9.80         13.14         1.01 o                         
   2   2  10          0.01          0.79         0.70 o                         
   3   2  10        256.93        281.35         8.75 o                         
   4   2  10         47.96         45.09         4.01 o                         
   5   2  10         23.71         24.65         1.61 o                         
   6   2  10         19.59         16.53         1.05 o                         
   7   2  10         30.33         33.30         1.37 o                         
   8   2  10          1.74          1.66         0.89 o                         
 -11   3  10         13.51         14.88         1.71 o                         
 -10   3  10         58.26         62.40         2.55 o                         
  -9   3  10          0.52          0.29         1.43 o                         
  -8   3  10         61.08         64.44         3.12 o                         
  -7   3  10          5.79          4.94         1.01 o                         
  -6   3  10          0.09          0.79         0.78 o                         
  -5   3  10         44.93         47.50         1.66 o                         
  -4   3  10          0.01          0.49         0.86 o                         
  -3   3  10          0.34          0.68         0.66 o                         
  -2   3  10         36.72         42.45         1.88 o                         
  -1   3  10        203.72        198.60         6.87 o                         
   0   3  10         88.12         85.10         2.79 o                         
   1   3  10        327.27        332.43         6.47 o                         
   2   3  10         56.48         53.46         3.06 o                         
   3   3  10        135.53        133.25         4.09 o                         
   4   3  10          0.66          0.90         1.07 o                         
   5   3  10         12.80         11.17         1.78 o                         
   6   3  10          0.20          2.08         1.08 o                         
   7   3  10         19.30         14.16         1.33 o                         
   8   3  10         10.97         13.41         1.69 o                         
 -10   4  10         13.18         14.69         1.56 o                         
  -9   4  10          0.04         -1.01         1.37 o                         
  -8   4  10         82.85         93.72         4.02 o                         
  -7   4  10        226.99        243.05         5.37 o                         
  -6   4  10          0.11          0.50         0.82 o                         
  -5   4  10         47.88         47.19         2.28 o                         
  -4   4  10         32.72         31.01         1.40 o                         
  -3   4  10         36.15         29.35         1.60 o                         
  -2   4  10        149.09        143.89         6.37 o                         
  -1   4  10          0.99          1.02         0.74 o                         
   0   4  10        171.39        149.69         7.12 o                         
   1   4  10        200.60        226.42         4.06 o                         
   2   4  10          5.38          8.12         1.11 o                         
   3   4  10        772.71        802.02        22.39 o                         
   4   4  10         22.12         22.99         1.86 o                         
   5   4  10         89.49         84.94         4.20 o                         
   6   4  10        267.87        281.11         5.60 o                         
   7   4  10         12.06         20.03         1.96 o                         
   8   4  10         40.46         38.93         3.68 o                         
 -10   5  10         12.04         17.90         1.86 o                         
  -9   5  10         48.80         50.68         2.51 o                         
  -8   5  10         27.25         26.05         2.16 o                         
  -7   5  10          0.92          1.51         0.90 o                         
  -6   5  10          0.00          0.64         0.84 o                         
  -5   5  10         12.03         14.96         1.06 o                         
  -4   5  10          0.02          0.27         0.75 o                         
  -3   5  10          2.50          3.23         0.86 o                         
  -2   5  10         76.75         69.18         2.20 o                         
  -1   5  10        120.51        105.95         2.69 o                         
   0   5  10          1.86          3.39         0.94 o                         
   1   5  10        166.21        166.44         6.34 o                         
   2   5  10        199.18        200.50        10.58 o                         
   3   5  10         56.90         55.31         2.56 o                         
   4   5  10        145.29        148.96         4.63 o                         
   5   5  10        110.98        127.80         5.22 o                         
   6   5  10         48.95         60.03         3.18 o                         
   7   5  10         27.93         21.60         2.40 o                         
 -10   6  10          1.02          1.24         1.05 o                         
  -9   6  10         62.12         70.04         2.71 o                         
  -8   6  10          0.05          0.36         0.83 o                         
  -7   6  10          1.62          2.91         0.89 o                         
  -6   6  10          1.46          2.22         1.04 o                         
  -5   6  10         17.93         16.76         1.37 o                         
  -4   6  10          1.58          2.57         0.82 o                         
  -3   6  10         11.02         10.07         1.05 o                         
  -2   6  10          6.03          5.90         0.91 o                         
  -1   6  10         15.40         12.23         1.21 o                         
   0   6  10         72.84         72.55         3.37 o                         
   1   6  10         50.42         45.70         1.86 o                         
   2   6  10         16.08         18.65         2.51 o                         
   3   6  10         53.58         52.56         3.49 o                         
   4   6  10         42.46         44.35         2.56 o                         
   5   6  10          1.73          0.89         1.37 o                         
   6   6  10         47.57         61.37         3.11 o                         
   7   6  10          1.93          0.80         1.84 o                         
  -9   7  10         19.11         22.57         2.14 o                         
  -8   7  10        168.24        179.10         5.19 o                         
  -7   7  10         69.06         73.03         4.83 o                         
  -6   7  10         27.64         31.68         1.61 o                         
  -5   7  10         49.08         41.67         2.36 o                         
  -4   7  10          0.03         -0.70         0.79 o                         
  -3   7  10          4.13          4.24         0.91 o                         
  -2   7  10         45.26         39.67         3.59 o                         
  -1   7  10         54.86         53.91         2.53 o                         
   0   7  10         41.52         37.68         2.18 o                         
   1   7  10         42.88         46.24         1.75 o                         
   2   7  10         26.51         23.22         1.39 o                         
   3   7  10         18.05         20.88         1.74 o                         
   4   7  10         28.88         27.18         2.01 o                         
   5   7  10          9.92          9.47         1.65 o                         
   6   7  10          9.57         11.27         1.62 o                         
  -8   8  10        239.88        241.99         5.51 o                         
  -7   8  10         26.12         26.76         2.23 o                         
  -6   8  10         24.17         22.08         1.43 o                         
  -5   8  10        240.79        238.55         6.46 o                         
  -4   8  10          0.30          1.52         0.89 o                         
  -3   8  10          3.72          2.03         1.12 o                         
  -2   8  10         47.17         57.25         2.20 o                         
  -1   8  10          6.72          4.54         1.45 o                         
   0   8  10          6.27          7.70         1.06 o                         
   1   8  10        117.55        110.54         5.48 o                         
   2   8  10          7.68         12.02         1.15 o                         
   3   8  10          1.39          4.50         1.45 o                         
   4   8  10          3.43          4.14         1.28 o                         
   5   8  10         13.66         19.10         3.08 o                         
  -7   9  10         39.89         40.26         2.01 o                         
  -6   9  10          5.95          7.61         1.10 o                         
  -5   9  10         17.41         23.33         1.76 o                         
  -4   9  10          0.11          1.23         1.04 o                         
  -3   9  10         21.17         28.02         1.73 o                         
  -2   9  10          8.31         14.11         1.32 o                         
  -1   9  10         15.43         16.68         1.41 o                         
   0   9  10          3.04          1.50         1.04 o                         
   1   9  10          0.10          0.43         0.84 o                         
   2   9  10          6.10          3.11         1.31 o                         
   3   9  10          2.90          0.12         1.27 o                         
   4   9  10          0.85         -0.30         1.33 o                         
  -5  10  10         72.39         79.81         2.86 o                         
  -4  10  10          0.07          0.10         0.99 o                         
  -3  10  10        141.73        167.95         3.65 o                         
  -2  10  10          1.00          0.22         1.10 o                         
  -1  10  10          0.09         -0.25         1.08 o                         
   0  10  10          0.25          0.96         0.99 o                         
   1  10  10          1.11          2.48         0.96 o                         
   2  10  10         47.63         48.35         2.95 o                         
   3  10  10         39.28         49.24         2.70 o                         
  -2  11  10         37.14         31.63         1.74 o                         
  -1  11  10          0.08          0.09         1.00 o                         
   0  11  10         17.20         18.50         1.75 o                         
 -10   1  11          0.68          1.58         1.25 o                         
  -9   1  11         59.98         75.76         2.59 o                         
  -8   1  11         12.05         11.37         1.54 o                         
  -7   1  11         86.31        104.17         4.29 o                         
  -6   1  11          5.94          6.18         0.87 o                         
  -5   1  11          1.93          0.24         0.92 o                         
  -4   1  11         11.30         11.13         0.95 o                         
  -3   1  11         51.57         50.68         2.03 o                         
  -2   1  11         94.65         96.68         2.50 o                         
  -1   1  11          0.78          2.24         0.66 o                         
   0   1  11         53.54         50.86         2.22 o                         
   1   1  11        209.82        211.99         5.68 o                         
   2   1  11        308.83        322.71         8.73 o                         
   3   1  11         74.99         76.03         2.79 o                         
   4   1  11         93.87         92.34         2.93 o                         
   5   1  11        301.75        300.79        13.39 o                         
   6   1  11         26.09         32.96         3.14 o                         
 -10   2  11         24.00         28.25         2.52 o                         
  -9   2  11        105.02        106.31         2.82 o                         
  -8   2  11        542.57        571.75        17.73 o                         
  -7   2  11         96.09         87.53         2.52 o                         
  -6   2  11         22.10         22.71         1.21 o                         
  -5   2  11          4.05          2.98         0.98 o                         
  -4   2  11          1.11          0.39         0.82 o                         
  -3   2  11          4.98          6.77         0.96 o                         
  -2   2  11         16.32         17.50         1.65 o                         
  -1   2  11        211.23        211.80         4.56 o                         
   0   2  11         70.62         67.52         2.75 o                         
   1   2  11        301.92        326.91         5.96 o                         
   2   2  11        117.07        115.52         4.78 o                         
   3   2  11         18.33         19.37         1.57 o                         
   4   2  11        189.30        200.81         5.84 o                         
   5   2  11        117.09        112.70         4.59 o                         
   6   2  11         27.54         26.93         1.93 o                         
  -9   3  11         12.57         10.74         2.09 o                         
  -8   3  11         78.15         89.48         4.88 o                         
  -7   3  11          7.84          8.24         1.25 o                         
  -6   3  11         58.57         50.45         1.89 o                         
  -5   3  11        127.71        127.34         4.38 o                         
  -4   3  11         52.91         50.27         1.94 o                         
  -3   3  11        102.31        104.49         2.43 o                         
  -2   3  11        334.10        342.73         4.67 o                         
  -1   3  11        170.43        178.10         5.31 o                         
   0   3  11         66.58         64.83         2.08 o                         
   1   3  11         29.43         31.01         1.74 o                         
   2   3  11         13.25         15.98         1.71 o                         
   3   3  11         12.27         12.59         1.84 o                         
   4   3  11          2.01          2.89         1.91 o                         
   5   3  11          0.68          1.25         1.40 o                         
   6   3  11        269.22        276.12         6.93 o                         
  -9   4  11          2.90          4.03         1.40 o                         
  -8   4  11         56.10         55.30         3.81 o                         
  -7   4  11          0.55          0.91         0.89 o                         
  -6   4  11          9.03         10.57         1.14 o                         
  -5   4  11         53.87         59.67         2.12 o                         
  -4   4  11          4.33          4.47         0.85 o                         
  -3   4  11         42.16         43.50         1.92 o                         
  -2   4  11         15.11         13.03         1.14 o                         
  -1   4  11         12.40         15.56         1.25 o                         
   0   4  11         52.15         48.61         2.66 o                         
   1   4  11         50.27         53.63         3.00 o                         
   2   4  11          4.87          6.29         1.60 o                         
   3   4  11         30.56         33.55         2.61 o                         
   4   4  11          9.62         13.19         1.88 o                         
   5   4  11         21.16         22.95         2.61 o                         
   6   4  11         54.75         61.42         3.48 o                         
  -8   5  11         67.40         68.93         3.56 o                         
  -7   5  11         33.27         30.69         1.85 o                         
  -6   5  11          0.33          0.41         0.93 o                         
  -5   5  11        207.37        210.33         4.23 o                         
  -4   5  11        260.25        277.46         5.66 o                         
  -3   5  11          0.07          1.17         0.85 o                         
  -2   5  11        121.74        133.76         4.01 o                         
  -1   5  11        168.44        161.02         5.94 o                         
   0   5  11         10.90          6.73         0.96 o                         
   1   5  11          0.04         -0.29         0.91 o                         
   2   5  11          0.96          0.79         1.35 o                         
   3   5  11          0.01         -0.85         1.35 o                         
   4   5  11          8.99          5.68         1.64 o                         
   5   5  11          8.96         12.57         1.91 o                         
  -8   6  11          8.58          8.10         1.39 o                         
  -7   6  11         26.07         14.04         1.42 o                         
  -6   6  11          3.12          4.95         1.11 o                         
  -5   6  11        195.92        192.77         4.02 o                         
  -4   6  11         47.10         57.59         3.94 o                         
  -3   6  11          0.56         -0.44         0.85 o                         
  -2   6  11          7.79         11.11         1.16 o                         
  -1   6  11         13.02         14.35         1.18 o                         
   0   6  11         93.14         98.11         3.67 o                         
   1   6  11         88.07         72.66         2.29 o                         
   2   6  11        111.43        117.40         4.03 o                         
   3   6  11          9.98         11.33         1.68 o                         
   4   6  11         25.50         20.21         4.66 o                         
   5   6  11         12.53          6.42         1.44 o                         
  -7   7  11         18.05         15.96         3.31 o                         
  -6   7  11          4.99          4.52         1.06 o                         
  -5   7  11         42.98         42.13         2.32 o                         
  -4   7  11         42.72         43.61         2.16 o                         
  -3   7  11          3.44          6.80         1.11 o                         
  -2   7  11         52.31         45.56         1.81 o                         
  -1   7  11         52.71         42.74         3.31 o                         
   0   7  11         86.66         86.75         4.41 o                         
   1   7  11         73.17         75.04         2.45 o                         
   2   7  11        207.47        200.47         8.66 o                         
   3   7  11         13.95         10.17         1.61 o                         
   4   7  11          5.49          3.38         1.64 o                         
  -6   8  11         41.84         47.03         2.34 o                         
  -5   8  11          0.03         -0.99         1.14 o                         
  -4   8  11         20.96         19.34         1.45 o                         
  -3   8  11          2.60          4.73         1.03 o                         
  -2   8  11          3.38          4.96         1.12 o                         
  -1   8  11         60.84         67.33         3.21 o                         
   0   8  11         34.00         33.11         2.22 o                         
   1   8  11          1.72          1.05         1.02 o                         
   2   8  11         51.40         54.64         3.54 o                         
  -4   9  11         65.01         67.46         2.52 o                         
  -3   9  11          5.33          5.59         1.24 o                         
  -2   9  11         39.32         38.54         1.93 o                         
  -1   9  11         15.69         21.84         1.54 o                         
   0   9  11         16.55         21.05         2.22 o                         
  -8   0  12        109.57        127.72         5.83 o                         
  -7   0  12         42.37         41.28         2.97 o                         
  -6   0  12         31.96         35.51         2.96 o                         
  -5   0  12         24.59         23.98         1.87 o                         
  -4   0  12         71.45         74.44         2.89 o                         
  -3   0  12         16.33         14.15         1.54 o                         
  -2   0  12          6.90          6.67         2.48 o                         
  -1   0  12          5.64          4.87         2.24 o                         
   0   0  12          0.70          0.87         1.93 o                         
   1   0  12         19.28         21.38         2.90 o                         
   2   0  12         12.48         10.75         2.53 o                         
   3   0  12         49.80         42.81         5.52 o                         
   4   0  12         79.38         87.17         5.62 o                         
  -8   1  12         62.19         55.14         2.54 o                         
  -7   1  12         57.28         65.23         2.77 o                         
  -6   1  12         22.34         30.20         1.89 o                         
  -5   1  12          1.14          0.41         0.87 o                         
  -4   1  12         18.26         15.23         1.31 o                         
  -3   1  12         78.56         71.78         2.16 o                         
  -2   1  12          2.18          3.16         1.05 o                         
  -1   1  12         95.92        110.82         3.97 o                         
   0   1  12         31.53         33.09         3.01 o                         
   1   1  12         58.83         60.45         3.20 o                         
   2   1  12         50.33         55.17         2.89 o                         
   3   1  12         20.02         21.02         1.81 o                         
   4   1  12          4.62          6.15         1.43 o                         
  -7   2  12        127.60        143.27         3.75 o                         
  -6   2  12          4.20          9.64         1.20 o                         
  -5   2  12         34.53         35.72         1.54 o                         
  -4   2  12        101.41        111.65         2.84 o                         
  -3   2  12          0.29         -0.27         0.76 o                         
  -2   2  12          0.22         -0.94         1.03 o                         
  -1   2  12          7.93          9.35         2.26 o                         
   0   2  12         17.47         17.20         1.89 o                         
   1   2  12         93.12        102.06         3.76 o                         
   2   2  12          4.41          4.32         1.57 o                         
   3   2  12         36.34         39.03         2.24 o                         
   4   2  12         20.44         21.52         2.11 o                         
  -7   3  12          9.21          9.69         1.67 o                         
  -6   3  12          0.04          0.38         0.84 o                         
  -5   3  12         33.98         34.72         1.54 o                         
  -4   3  12         41.99         56.16         1.91 o                         
  -3   3  12         10.95          9.52         1.23 o                         
  -2   3  12         22.50         28.24         2.79 o                         
  -1   3  12        228.41        245.64         5.64 o                         
   0   3  12          8.45          9.23         1.96 o                         
   1   3  12         64.00         76.88         5.79 o                         
   2   3  12         45.64         44.25         2.32 o                         
   3   3  12          2.96          1.30         1.42 o                         
   4   3  12         14.38         24.34         2.39 o                         
  -7   4  12         21.10         18.31         1.85 o                         
  -6   4  12          7.95          9.50         1.63 o                         
  -5   4  12         61.06         60.33         2.14 o                         
  -4   4  12         95.47         88.22         2.39 o                         
  -3   4  12         19.65         19.97         1.42 o                         
  -2   4  12          0.15          0.48         0.87 o                         
  -1   4  12          4.17          1.81         0.95 o                         
   0   4  12          1.83          3.91         1.45 o                         
   1   4  12         10.43         10.76         1.57 o                         
   2   4  12          3.43          2.64         1.52 o                         
   3   4  12          2.14          1.22         1.28 o                         
  -6   5  12          4.39          3.60         1.06 o                         
  -5   5  12         20.08         19.80         2.04 o                         
  -4   5  12        104.72        119.76         3.02 o                         
  -3   5  12        110.16        114.32         2.98 o                         
  -2   5  12         32.53         44.12         2.30 o                         
  -1   5  12        145.88        158.59         7.89 o                         
   0   5  12         21.69         22.20         1.69 o                         
   1   5  12          8.32          6.05         1.51 o                         
   2   5  12          0.00         -0.59         1.57 o                         
  -5   6  12          0.25          0.47         0.98 o                         
  -4   6  12         52.94         52.09         3.01 o                         
  -3   6  12          7.11          8.87         1.12 o                         
  -2   6  12          3.39          1.78         1.32 o                         
  -1   6  12         61.62         53.03         2.28 o                         
   0   6  12         38.89         35.33         2.50 o                         
   1   6  12         51.49         58.18         3.02 o                         
  -2   7  12         23.83         25.51         1.79 o                         
  -1   7  12         50.79         51.15         2.08 o                         
  -4   1  13        103.31         96.42         3.34 o                         
  -3   1  13         42.49         41.13         2.98 o                         
  -2   1  13         18.53         17.12         2.74 o                         
  -1   1  13         22.22         25.96         2.34 o                         
   0   1  13         43.48         46.06         4.96 o                         
  -3   2  13        101.53         92.34         4.09 o                         
  -2   2  13          4.50          4.49         1.35 o                         
  -1   2  13          0.21          0.01         1.63 o                         
   0   2  13          0.02          1.26         1.57 o                         
                                                                                
